# Supplementary material for: MAESTRO - multi agent stability prediction upon point mutations
Source: BMC Bioinformatics. 2015 Apr 16;16:116. doi: 10.1186/s12859-015-0548-6 (PMC4403899; doi:10.1186/s12859-015-0548-6)
Supplement: Additional file 2 — SP4 Data Set. Single point mutation data set SP4 derived from ProTherm. [file 12859_2015_548_MOESM2_ESM.csv]

#PROTHERM ENTRY	PDB ID	CHAINS	FILE	MUTATION	DDG	PH	REMARKS
4	1g4i,BU	A	1g4i_A_BU.pdb	H48.A{A}	3.1	8	Biological Assembly
18	2nvh,BU	A	2nvh_A_BU.pdb	T9.A{A}	2.1	6.5	Biological Assembly
19	2nvh,BU	A	2nvh_A_BU.pdb	T9.A{L}	3.1	6.5	Biological Assembly
20	2nvh,BU	A	2nvh_A_BU.pdb	T9.A{Q}	2.8	6.5	Biological Assembly
21	2nvh,BU	A	2nvh_A_BU.pdb	T9.A{G}	3.7	6.5	Biological Assembly
22	2nvh,BU	A	2nvh_A_BU.pdb	K97.A{R}	3.1	6.5	Biological Assembly
23	2nvh,BU	A	2nvh_A_BU.pdb	K97.A{G}	2.1	6.5	Biological Assembly
24	2nvh,BU	A	2nvh_A_BU.pdb	K97.A{V}	-1.5	6.5	Biological Assembly
39	1a2p,BU	A	1a2p_A_BU.pdb	I4.A{V}	0.81	6.3	Biological Assembly
40	1a2p,BU	A	1a2p_A_BU.pdb	I4.A{A}	0.75	6.3	Biological Assembly
41	1a2p,BU	A	1a2p_A_BU.pdb	N5.A{A}	1.59	6.3	Biological Assembly
42	1a2p,BU	A	1a2p_A_BU.pdb	T6.A{G}	0.61	6.3	Biological Assembly
43	1a2p,BU	A	1a2p_A_BU.pdb	T6.A{A}	2.02	6.3	Biological Assembly
44	1a2p,BU	A	1a2p_A_BU.pdb	D8.A{A}	0.85	6.3	Biological Assembly
45	1a2p,BU	A	1a2p_A_BU.pdb	V10.A{T}	1.99	6.3	Biological Assembly
46	1a2p,BU	A	1a2p_A_BU.pdb	V10.A{A}	3.47	6.3	Biological Assembly
47	1a2p,BU	A	1a2p_A_BU.pdb	D12.A{A}	0.39	6.3	Biological Assembly
48	1a2p,BU	A	1a2p_A_BU.pdb	Y13.A{A}	3	6.3	Biological Assembly
49	1a2p,BU	A	1a2p_A_BU.pdb	L14.A{A}	4.53	6.3	Biological Assembly
50	1a2p,BU	A	1a2p_A_BU.pdb	T16.A{S}	1.36	6.3	Biological Assembly
51	1a2p,BU	A	1a2p_A_BU.pdb	T16.A{R}	-0.74	6.3	Biological Assembly
52	1a2p,BU	A	1a2p_A_BU.pdb	Y17.A{A}	1.67	6.3	Biological Assembly
53	1a2p,BU	A	1a2p_A_BU.pdb	N23.A{A}	2.2	6.3	Biological Assembly
54	1a2p,BU	A	1a2p_A_BU.pdb	Y24.A{F}	-0.09	6.3	Biological Assembly
55	1a2p,BU	A	1a2p_A_BU.pdb	I25.A{V}	0.83	6.3	Biological Assembly
56	1a2p,BU	A	1a2p_A_BU.pdb	I25.A{A}	3.68	6.3	Biological Assembly
57	1a2p,BU	A	1a2p_A_BU.pdb	T26.A{G}	1.01	6.3	Biological Assembly
58	1a2p,BU	A	1a2p_A_BU.pdb	T26.A{A}	1.67	6.3	Biological Assembly
59	1a2p,BU	A	1a2p_A_BU.pdb	K27.A{G}	0.38	6.3	Biological Assembly
60	1a2p,BU	A	1a2p_A_BU.pdb	E29.A{G}	2.05	6.3	Biological Assembly
61	1a2p,BU	A	1a2p_A_BU.pdb	Q31.A{S}	-0.07	6.3	Biological Assembly
62	1a2p,BU	A	1a2p_A_BU.pdb	Q31.A{A}	0.07	6.3	Biological Assembly
63	1a2p,BU	A	1a2p_A_BU.pdb	L33.A{Q}	1.41	6.3	Biological Assembly
64	1a2p,BU	A	1a2p_A_BU.pdb	V36.A{A}	1.68	6.3	Biological Assembly
65	1a2p,BU	A	1a2p_A_BU.pdb	V36.A{T}	1.05	6.3	Biological Assembly
66	1a2p,BU	A	1a2p_A_BU.pdb	N41.A{D}	2.62	6.3	Biological Assembly
67	1a2p,BU	A	1a2p_A_BU.pdb	V45.A{A}	1.17	6.3	Biological Assembly
68	1a2p,BU	A	1a2p_A_BU.pdb	V45.A{T}	2.22	6.3	Biological Assembly
69	1a2p,BU	A	1a2p_A_BU.pdb	I51.A{V}	1.13	6.3	Biological Assembly
70	1a2p,BU	A	1a2p_A_BU.pdb	I51.A{A}	4.72	6.3	Biological Assembly
71	1a2p,BU	A	1a2p_A_BU.pdb	D54.A{A}	2.86	6.3	Biological Assembly
72	1a2p,BU	A	1a2p_A_BU.pdb	D54.A{N}	1.78	6.3	Biological Assembly
73	1a2p,BU	A	1a2p_A_BU.pdb	I55.A{V}	0.63	6.3	Biological Assembly
74	1a2p,BU	A	1a2p_A_BU.pdb	I55.A{A}	1.48	6.3	Biological Assembly
75	1a2p,BU	A	1a2p_A_BU.pdb	I55.A{T}	1.24	6.3	Biological Assembly
76	1a2p,BU	A	1a2p_A_BU.pdb	N58.A{A}	2	6.3	Biological Assembly
77	1a2p,BU	A	1a2p_A_BU.pdb	N58.A{D}	-0.31	6.3	Biological Assembly
78	1a2p,BU	A	1a2p_A_BU.pdb	K62.A{R}	0.32	6.3	Biological Assembly
79	1a2p,BU	A	1a2p_A_BU.pdb	I76.A{V}	0.98	6.3	Biological Assembly
80	1a2p,BU	A	1a2p_A_BU.pdb	I76.A{A}	1.66	6.3	Biological Assembly
81	1a2p,BU	A	1a2p_A_BU.pdb	N77.A{A}	1.45	6.3	Biological Assembly
82	1a2p,BU	A	1a2p_A_BU.pdb	Y78.A{F}	1.14	6.3	Biological Assembly
83	1a2p,BU	A	1a2p_A_BU.pdb	N84.A{A}	1.59	6.3	Biological Assembly
84	1a2p,BU	A	1a2p_A_BU.pdb	I88.A{V}	1.64	6.3	Biological Assembly
85	1a2p,BU	A	1a2p_A_BU.pdb	I88.A{A}	4.02	6.3	Biological Assembly
86	1a2p,BU	A	1a2p_A_BU.pdb	L89.A{V}	0.47	6.3	Biological Assembly
87	1a2p,BU	A	1a2p_A_BU.pdb	L89.A{T}	3.28	6.3	Biological Assembly
88	1a2p,BU	A	1a2p_A_BU.pdb	S91.A{A}	2.41	6.3	Biological Assembly
89	1a2p,BU	A	1a2p_A_BU.pdb	S92.A{A}	3.22	6.3	Biological Assembly
90	1a2p,BU	A	1a2p_A_BU.pdb	I96.A{V}	1.02	6.3	Biological Assembly
92	1a2p,BU	A	1a2p_A_BU.pdb	T99.A{V}	2.92	6.3	Biological Assembly
93	1a2p,BU	A	1a2p_A_BU.pdb	Y103.A{F}	0.18	6.3	Biological Assembly
94	1a2p,BU	A	1a2p_A_BU.pdb	T105.A{V}	2.14	6.3	Biological Assembly
95	1a2p,BU	A	1a2p_A_BU.pdb	I109.A{V}	0.81	6.3	Biological Assembly
96	1a2p,BU	A	1a2p_A_BU.pdb	I109.A{A}	1.27	6.3	Biological Assembly
97	1a2p,BU	A	1a2p_A_BU.pdb	R110.A{A}	-0.07	6.3	Biological Assembly
171	1a2p,BU	A	1a2p_A_BU.pdb	A32.A{R}	0.2	6.3	Biological Assembly
172	1a2p,BU	A	1a2p_A_BU.pdb	A32.A{K}	0.1	6.3	Biological Assembly
173	1a2p,BU	A	1a2p_A_BU.pdb	A32.A{M}	0.08	6.3	Biological Assembly
174	1a2p,BU	A	1a2p_A_BU.pdb	A32.A{L}	-0.08	6.3	Biological Assembly
175	1a2p,BU	A	1a2p_A_BU.pdb	A32.A{S}	0.16	6.3	Biological Assembly
176	1a2p,BU	A	1a2p_A_BU.pdb	A32.A{Q}	0.35	6.3	Biological Assembly
177	1a2p,BU	A	1a2p_A_BU.pdb	A32.A{E}	-0.13	6.3	Biological Assembly
178	1a2p,BU	A	1a2p_A_BU.pdb	A32.A{N}	0.33	6.3	Biological Assembly
179	1a2p,BU	A	1a2p_A_BU.pdb	A32.A{F}	0.43	6.3	Biological Assembly
180	1a2p,BU	A	1a2p_A_BU.pdb	A32.A{D}	0.41	6.3	Biological Assembly
181	1a2p,BU	A	1a2p_A_BU.pdb	A32.A{H}	0.7	6.3	Biological Assembly
182	1a2p,BU	A	1a2p_A_BU.pdb	A32.A{T}	0.49	6.3	Biological Assembly
183	1a2p,BU	A	1a2p_A_BU.pdb	A32.A{I}	0.68	6.3	Biological Assembly
184	1a2p,BU	A	1a2p_A_BU.pdb	A32.A{Y}	0.7	6.3	Biological Assembly
185	1a2p,BU	A	1a2p_A_BU.pdb	A32.A{V}	0.34	6.3	Biological Assembly
186	1a2p,BU	A	1a2p_A_BU.pdb	A32.A{G}	0.65	6.3	Biological Assembly
187	1a2p,BU	A	1a2p_A_BU.pdb	A32.A{W}	1.14	6.3	Biological Assembly
188	1a2p,BU	A	1a2p_A_BU.pdb	A32.A{C}	1.85	6.3	Biological Assembly
189	1a2p,BU	A	1a2p_A_BU.pdb	A32.A{P}	4.12	6.3	Biological Assembly
190	1a2p,BU	A	1a2p_A_BU.pdb	S28.A{E}	-0.61	6.3	Biological Assembly
209	1lmb	3	1lmb_3.pdb	V36.3{I}	-1	7	0
210	1lmb	3	1lmb_3.pdb	M40.3{A}	2	7	0
237	4ht3	A	4ht3_A.pdb	F22.A{L}	1.05	7.8	0
238	4ht3	A	4ht3_A.pdb	F22.A{I}	4.58	7.8	0
239	4ht3	A	4ht3_A.pdb	F22.A{V}	3.44	7.8	0
278	1cyc,BU	A	1cyc_A_BU.pdb	K73.A{M}	1	7.5	Biological Assembly
279	1cyc,BU	A	1cyc_A_BU.pdb	K73.A{Y}	1.05	7.5	Biological Assembly
280	1cyc,BU	A	1cyc_A_BU.pdb	K73.A{F}	1.15	7.5	Biological Assembly
281	1cyc,BU	A	1cyc_A_BU.pdb	K73.A{W}	1.43	7.5	Biological Assembly
303	1ey0,BU	A	1ey0_A_BU.pdb	P117.A{G}	-1.6	7	Biological Assembly
304	1ey0,BU	A	1ey0_A_BU.pdb	P117.A{T}	-1.1	7	Biological Assembly
305	1ey0,BU	A	1ey0_A_BU.pdb	P31.A{A}	0.6	7	Biological Assembly
307	1hwg	A	1hwg_A.pdb	S71.A{T}	0.72	8	0
308	1hwg	A	1hwg_A.pdb	S71.A{A}	1.26	8	0
309	1hwg	A	1hwg_A.pdb	S71.A{V}	1.32	8	0
310	1hwg	A	1hwg_A.pdb	S71.A{Q}	1.46	8	0
311	1hwg	A	1hwg_A.pdb	E74.A{D}	1.98	8	0
312	1hwg	A	1hwg_A.pdb	E74.A{Q}	1.24	8	0
313	1hwg	A	1hwg_A.pdb	E74.A{A}	1.41	8	0
314	1hwg	A	1hwg_A.pdb	E74.A{S}	1.11	8	0
315	1hwg	A	1hwg_A.pdb	E74.A{T}	1.72	8	0
316	1hwg	A	1hwg_A.pdb	E74.A{L}	1.24	8	0
318	3chy,BU	A	3chy_A_BU.pdb	F14.A{N}	-2.9	7	Biological Assembly
326	1ra3,BU	A	1ra3_A_BU.pdb	V88.A{A}	-0.39	7.2	Biological Assembly
327	1ra3,BU	A	1ra3_A_BU.pdb	V88.A{I}	-0.75	7.2	Biological Assembly
329	2ekt,BU	A	2ekt_A_BU.pdb	A130.A{L}	2.3	7.5	Biological Assembly
330	2ekt,BU	A	2ekt_A_BU.pdb	A130.A{K}	3.7	7.5	Biological Assembly
331	2ekt,BU	A	2ekt_A_BU.pdb	F123.A{T}	3.5	7.5	Biological Assembly
352	1c2r,BU	A	1c2r_A_BU.pdb	K12.A{D}	1.1	7.5	Biological Assembly
353	1c2r,BU	A	1c2r_A_BU.pdb	K14.A{E}	0.9	7.5	Biological Assembly
354	1c2r,BU	A	1c2r_A_BU.pdb	K32.A{E}	-0.4	7.5	Biological Assembly
384	2rn2,BU	A	2rn2_A_BU.pdb	H62.A{A}	-0.38	5.5	Biological Assembly
385	2rn2,BU	A	2rn2_A_BU.pdb	H83.A{A}	0.01	5.5	Biological Assembly
386	2rn2,BU	A	2rn2_A_BU.pdb	H114.A{A}	2.63	5.5	Biological Assembly
387	2rn2,BU	A	2rn2_A_BU.pdb	H124.A{A}	-0.48	5.5	Biological Assembly
388	2rn2,BU	A	2rn2_A_BU.pdb	H127.A{A}	0.58	5.5	Biological Assembly
390	2rn2,BU	A	2rn2_A_BU.pdb	S68.A{G}	2.2	5.5	Biological Assembly
391	2rn2,BU	A	2rn2_A_BU.pdb	S68.A{A}	-0.19	5.5	Biological Assembly
392	2rn2,BU	A	2rn2_A_BU.pdb	S68.A{T}	-0.1	5.5	Biological Assembly
393	2rn2,BU	A	2rn2_A_BU.pdb	S68.A{V}	-1.29	5.5	Biological Assembly
394	2rn2,BU	A	2rn2_A_BU.pdb	S68.A{L}	1	5.5	Biological Assembly
402	1ra3,BU	A	1ra3_A_BU.pdb	D27.A{N}	-1.4	7.8	Biological Assembly
403	1ra3,BU	A	1ra3_A_BU.pdb	L28.A{R}	-1.7	7.8	Biological Assembly
404	1ra3,BU	A	1ra3_A_BU.pdb	F31.A{V}	1.5	7.8	Biological Assembly
405	1ra3,BU	A	1ra3_A_BU.pdb	R44.A{L}	-1.5	7.8	Biological Assembly
406	1ra3,BU	A	1ra3_A_BU.pdb	T113.A{V}	1.2	7.8	Biological Assembly
407	1ra3,BU	A	1ra3_A_BU.pdb	E139.A{K}	1	7.8	Biological Assembly
419	1ey0,BU	A	1ey0_A_BU.pdb	L7.A{A}	1.6	7	Biological Assembly
420	1ey0,BU	A	1ey0_A_BU.pdb	L7.A{G}	1.5	7	Biological Assembly
421	1ey0,BU	A	1ey0_A_BU.pdb	L14.A{A}	2.3	7	Biological Assembly
422	1ey0,BU	A	1ey0_A_BU.pdb	L14.A{G}	3.7	7	Biological Assembly
423	1ey0,BU	A	1ey0_A_BU.pdb	L25.A{A}	2.7	7	Biological Assembly
424	1ey0,BU	A	1ey0_A_BU.pdb	L25.A{G}	4.5	7	Biological Assembly
425	1ey0,BU	A	1ey0_A_BU.pdb	L36.A{A}	3.5	7	Biological Assembly
426	1ey0,BU	A	1ey0_A_BU.pdb	L36.A{G}	5.3	7	Biological Assembly
427	1ey0,BU	A	1ey0_A_BU.pdb	L37.A{A}	1.7	7	Biological Assembly
428	1ey0,BU	A	1ey0_A_BU.pdb	L37.A{G}	3.8	7	Biological Assembly
429	1ey0,BU	A	1ey0_A_BU.pdb	L38.A{A}	1.7	7	Biological Assembly
430	1ey0,BU	A	1ey0_A_BU.pdb	L38.A{G}	0.6	7	Biological Assembly
431	1ey0,BU	A	1ey0_A_BU.pdb	L89.A{A}	2.6	7	Biological Assembly
432	1ey0,BU	A	1ey0_A_BU.pdb	L89.A{G}	3.2	7	Biological Assembly
433	1ey0,BU	A	1ey0_A_BU.pdb	L103.A{A}	4.6	7	Biological Assembly
434	1ey0,BU	A	1ey0_A_BU.pdb	L103.A{G}	6.6	7	Biological Assembly
435	1ey0,BU	A	1ey0_A_BU.pdb	L108.A{A}	5.8	7	Biological Assembly
436	1ey0,BU	A	1ey0_A_BU.pdb	L108.A{G}	7.2	7	Biological Assembly
437	1ey0,BU	A	1ey0_A_BU.pdb	L125.A{A}	4.9	7	Biological Assembly
438	1ey0,BU	A	1ey0_A_BU.pdb	L125.A{G}	7	7	Biological Assembly
439	1ey0,BU	A	1ey0_A_BU.pdb	L137.A{A}	2.3	7	Biological Assembly
440	1ey0,BU	A	1ey0_A_BU.pdb	L137.A{G}	4.6	7	Biological Assembly
441	1ey0,BU	A	1ey0_A_BU.pdb	V23.A{A}	2.9	7	Biological Assembly
442	1ey0,BU	A	1ey0_A_BU.pdb	V23.A{G}	5.6	7	Biological Assembly
443	1ey0,BU	A	1ey0_A_BU.pdb	V39.A{A}	2.2	7	Biological Assembly
444	1ey0,BU	A	1ey0_A_BU.pdb	V39.A{G}	4.7	7	Biological Assembly
445	1ey0,BU	A	1ey0_A_BU.pdb	V51.A{A}	0.3	7	Biological Assembly
446	1ey0,BU	A	1ey0_A_BU.pdb	V51.A{G}	0.4	7	Biological Assembly
447	1ey0,BU	A	1ey0_A_BU.pdb	V66.A{A}	2.2	7	Biological Assembly
448	1ey0,BU	A	1ey0_A_BU.pdb	V66.A{G}	4.4	7	Biological Assembly
449	1ey0,BU	A	1ey0_A_BU.pdb	V74.A{A}	3.1	7	Biological Assembly
450	1ey0,BU	A	1ey0_A_BU.pdb	V74.A{G}	6.6	7	Biological Assembly
451	1ey0,BU	A	1ey0_A_BU.pdb	V99.A{A}	3.2	7	Biological Assembly
452	1ey0,BU	A	1ey0_A_BU.pdb	V99.A{G}	5	7	Biological Assembly
453	1ey0,BU	A	1ey0_A_BU.pdb	V104.A{A}	2.9	7	Biological Assembly
454	1ey0,BU	A	1ey0_A_BU.pdb	V104.A{G}	6.5	7	Biological Assembly
455	1ey0,BU	A	1ey0_A_BU.pdb	V111.A{A}	4.7	7	Biological Assembly
456	1ey0,BU	A	1ey0_A_BU.pdb	V111.A{G}	4.9	7	Biological Assembly
457	1ey0,BU	A	1ey0_A_BU.pdb	V114.A{A}	0	7	Biological Assembly
458	1ey0,BU	A	1ey0_A_BU.pdb	V114.A{G}	0.2	7	Biological Assembly
459	1ey0,BU	A	1ey0_A_BU.pdb	I15.A{V}	0.8	7	Biological Assembly
460	1ey0,BU	A	1ey0_A_BU.pdb	I15.A{A}	2.7	7	Biological Assembly
461	1ey0,BU	A	1ey0_A_BU.pdb	I15.A{G}	3.3	7	Biological Assembly
462	1ey0,BU	A	1ey0_A_BU.pdb	I18.A{V}	1.1	7	Biological Assembly
463	1ey0,BU	A	1ey0_A_BU.pdb	I18.A{A}	2.5	7	Biological Assembly
464	1ey0,BU	A	1ey0_A_BU.pdb	I18.A{G}	2.5	7	Biological Assembly
465	1ey0,BU	A	1ey0_A_BU.pdb	I72.A{V}	1.8	7	Biological Assembly
466	1ey0,BU	A	1ey0_A_BU.pdb	I72.A{A}	5.1	7	Biological Assembly
467	1ey0,BU	A	1ey0_A_BU.pdb	I72.A{G}	6.5	7	Biological Assembly
468	1ey0,BU	A	1ey0_A_BU.pdb	I92.A{V}	0.5	7	Biological Assembly
469	1ey0,BU	A	1ey0_A_BU.pdb	I92.A{A}	4	7	Biological Assembly
470	1ey0,BU	A	1ey0_A_BU.pdb	I92.A{G}	6.6	7	Biological Assembly
471	1ey0,BU	A	1ey0_A_BU.pdb	I139.A{V}	1.5	7	Biological Assembly
472	1ey0,BU	A	1ey0_A_BU.pdb	I139.A{A}	3.5	7	Biological Assembly
473	1ey0,BU	A	1ey0_A_BU.pdb	I139.A{G}	4.4	7	Biological Assembly
474	1ey0,BU	A	1ey0_A_BU.pdb	M26.A{A}	1.5	7	Biological Assembly
475	1ey0,BU	A	1ey0_A_BU.pdb	M26.A{G}	2.2	7	Biological Assembly
476	1ey0,BU	A	1ey0_A_BU.pdb	M32.A{A}	1.7	7	Biological Assembly
477	1ey0,BU	A	1ey0_A_BU.pdb	M32.A{G}	2.4	7	Biological Assembly
478	1ey0,BU	A	1ey0_A_BU.pdb	M65.A{A}	2	7	Biological Assembly
479	1ey0,BU	A	1ey0_A_BU.pdb	M65.A{G}	4.6	7	Biological Assembly
480	1ey0,BU	A	1ey0_A_BU.pdb	M98.A{A}	4.6	7	Biological Assembly
481	1ey0,BU	A	1ey0_A_BU.pdb	M98.A{G}	4.5	7	Biological Assembly
482	1ey0,BU	A	1ey0_A_BU.pdb	Y27.A{A}	4.2	7	Biological Assembly
483	1ey0,BU	A	1ey0_A_BU.pdb	Y27.A{G}	5.8	7	Biological Assembly
484	1ey0,BU	A	1ey0_A_BU.pdb	Y54.A{A}	2.2	7	Biological Assembly
485	1ey0,BU	A	1ey0_A_BU.pdb	Y54.A{G}	1.9	7	Biological Assembly
486	1ey0,BU	A	1ey0_A_BU.pdb	Y85.A{A}	0.4	7	Biological Assembly
487	1ey0,BU	A	1ey0_A_BU.pdb	Y85.A{G}	1	7	Biological Assembly
488	1ey0,BU	A	1ey0_A_BU.pdb	Y91.A{A}	5.3	7	Biological Assembly
489	1ey0,BU	A	1ey0_A_BU.pdb	Y91.A{G}	6.7	7	Biological Assembly
490	1ey0,BU	A	1ey0_A_BU.pdb	Y93.A{A}	6.5	7	Biological Assembly
491	1ey0,BU	A	1ey0_A_BU.pdb	Y93.A{G}	7.5	7	Biological Assembly
492	1ey0,BU	A	1ey0_A_BU.pdb	Y113.A{A}	0	7	Biological Assembly
493	1ey0,BU	A	1ey0_A_BU.pdb	Y113.A{G}	0.3	7	Biological Assembly
494	1ey0,BU	A	1ey0_A_BU.pdb	Y115.A{A}	0.3	7	Biological Assembly
495	1ey0,BU	A	1ey0_A_BU.pdb	Y115.A{G}	0.7	7	Biological Assembly
496	1ey0,BU	A	1ey0_A_BU.pdb	F34.A{A}	3.7	7	Biological Assembly
497	1ey0,BU	A	1ey0_A_BU.pdb	F34.A{G}	6.2	7	Biological Assembly
498	1ey0,BU	A	1ey0_A_BU.pdb	F61.A{A}	2.3	7	Biological Assembly
499	1ey0,BU	A	1ey0_A_BU.pdb	F61.A{G}	4.8	7	Biological Assembly
500	1ey0,BU	A	1ey0_A_BU.pdb	F76.A{A}	4	7	Biological Assembly
501	1ey0,BU	A	1ey0_A_BU.pdb	F76.A{G}	4.7	7	Biological Assembly
503	1g4i,BU	A	1g4i_A_BU.pdb	F22.A{Y}	-1.5	8	Biological Assembly
504	1g4i,BU	A	1g4i_A_BU.pdb	F22.A{I}	-2.7	8	Biological Assembly
505	1g4i,BU	A	1g4i_A_BU.pdb	F22.A{A}	-0.5	8	Biological Assembly
506	1g4i,BU	A	1g4i_A_BU.pdb	F106.A{Y}	-0.6	8	Biological Assembly
507	1g4i,BU	A	1g4i_A_BU.pdb	F106.A{I}	-1.9	8	Biological Assembly
508	1g4i,BU	A	1g4i_A_BU.pdb	F106.A{A}	0.9	8	Biological Assembly
574	1arr	AB	1arr_AB.pdb	P8.A{A},P8.B{A}	-2.9	7.5	0
575	1arr	AB	1arr_AB.pdb	S35.A{A},S35.B{A}	-0.2	7.5	0
576	1arr	AB	1arr_AB.pdb	N11.A{A},N11.B{A}	-0.5	7.5	0
577	1arr	AB	1arr_AB.pdb	K6.A{A},K6.B{A}	-0.4	7.5	0
578	1arr	AB	1arr_AB.pdb	R16.A{A},R16.B{A}	-0.2	7.5	0
579	1arr	AB	1arr_AB.pdb	V25.A{A},V25.B{A}	0.4	7.5	0
580	1arr	AB	1arr_AB.pdb	M4.A{A},M4.B{A}	-0.2	7.5	0
581	1arr	AB	1arr_AB.pdb	E27.A{A},E27.B{A}	-0.4	7.5	0
582	1arr	AB	1arr_AB.pdb	K2.A{A},K2.B{A}	-0.1	7.5	0
583	1arr	AB	1arr_AB.pdb	Q9.A{A},Q9.B{A}	0.1	7.5	0
584	1arr	AB	1arr_AB.pdb	G3.A{A},G3.B{A}	-0.3	7.5	0
585	1arr	AB	1arr_AB.pdb	M1.A{A},M1.B{A}	0.1	7.5	0
586	1arr	AB	1arr_AB.pdb	S5.A{A},S5.B{A}	-0.1	7.5	0
587	1arr	AB	1arr_AB.pdb	R13.A{A},R13.B{A}	0.6	7.5	0
588	1arr	AB	1arr_AB.pdb	E17.A{A},E17.B{A}	0.5	7.5	0
589	1arr	AB	1arr_AB.pdb	V18.A{A},V18.B{A}	0.5	7.5	0
590	1arr	AB	1arr_AB.pdb	E43.A{A},E43.B{A}	0.3	7.5	0
591	1arr	AB	1arr_AB.pdb	M7.A{A},M7.B{A}	0.6	7.5	0
592	1arr	AB	1arr_AB.pdb	D20.A{A},D20.B{A}	0.8	7.5	0
593	1arr	AB	1arr_AB.pdb	L19.A{A},L19.B{A}	1.9	7.5	0
594	1arr	AB	1arr_AB.pdb	F10.A{A},F10.B{A}	2.7	7.5	0
596	1arr	AB	1arr_AB.pdb	N34.A{A},N34.B{A}	0	7.5	0
597	1arr	AB	1arr_AB.pdb	Q39.A{A},Q39.B{A}	-0.1	7.5	0
598	1arr	AB	1arr_AB.pdb	G52.A{A},G52.B{A}	-0.2	7.5	0
599	1arr	AB	1arr_AB.pdb	K46.A{A},K46.B{A}	0	7.5	0
600	1arr	AB	1arr_AB.pdb	R23.A{A},R23.B{A}	1.1	7.5	0
601	1arr	AB	1arr_AB.pdb	K24.A{A},K24.B{A}	0.6	7.5	0
602	1arr	AB	1arr_AB.pdb	E28.A{A},E28.B{A}	0.5	7.5	0
603	1arr	AB	1arr_AB.pdb	I51.A{A},I51.B{A}	1.9	7.5	0
604	1arr	AB	1arr_AB.pdb	G49.A{A},G49.B{A}	2	7.5	0
605	1arr	AB	1arr_AB.pdb	G30.A{A},G30.B{A}	2.5	7.5	0
606	1arr	AB	1arr_AB.pdb	R50.A{A},R50.B{A}	1.9	7.5	0
607	1arr	AB	1arr_AB.pdb	K47.A{A},K47.B{A}	1.8	7.5	0
608	1arr	AB	1arr_AB.pdb	P15.A{A},P15.B{A}	1.9	7.5	0
609	1arr	AB	1arr_AB.pdb	S44.A{A},S44.B{A}	1.6	7.5	0
610	1arr	AB	1arr_AB.pdb	N29.A{A},N29.B{A}	1.6	7.5	0
611	1arr	AB	1arr_AB.pdb	V33.A{A},V33.B{A}	2.1	7.5	0
612	1arr	AB	1arr_AB.pdb	E48.A{A},E48.B{A}	2.4	7.5	0
613	1arr	AB	1arr_AB.pdb	L12.A{A},L12.B{A}	2.7	7.5	0
614	1arr	AB	1arr_AB.pdb	L21.A{A},L21.B{A}	3.4	7.5	0
615	1arr	AB	1arr_AB.pdb	R31.A{A},R31.B{A}	3.4	7.5	0
616	1arr	AB	1arr_AB.pdb	M42.A{A},M42.B{A}	3.6	7.5	0
617	1arr	AB	1arr_AB.pdb	S32.A{A},S32.B{A}	3.8	7.5	0
618	1arr	AB	1arr_AB.pdb	Y38.A{A},Y38.B{A}	3.8	7.5	0
619	1arr	AB	1arr_AB.pdb	W14.A{A},W14.B{A}	4	7.5	0
620	1arr	AB	1arr_AB.pdb	R40.A{A},R40.B{A}	4.6	7.5	0
741	2rn2,BU	A	2rn2_A_BU.pdb	H62.A{P}	-0.74	5.5	Biological Assembly
835	1arr	AB	1arr_AB.pdb	K24.A{T},K24.B{T}	1.2	7.5	0
839	1arr	AB	1arr_AB.pdb	L19.A{Q},L19.B{Q}	1.8	7.5	0
853	1vqb,BU	AA	1vqb_AA_BU.pdb	V35.A{A},V35.A{A}	1.7	7	Biological Assembly
857	1vqb,BU	AA	1vqb_AA_BU.pdb	V35.A{C},V35.A{C}	0.5	7	Biological Assembly
858	1vqb,BU	AA	1vqb_AA_BU.pdb	I47.A{A},I47.A{A}	5.8	7	Biological Assembly
859	1vqb,BU	AA	1vqb_AA_BU.pdb	I47.A{C},I47.A{C}	3.5	7	Biological Assembly
860	1vqb,BU	AA	1vqb_AA_BU.pdb	I47.A{V},I47.A{V}	2	7	Biological Assembly
861	1vqb,BU	AA	1vqb_AA_BU.pdb	I47.A{L},I47.A{L}	0.4	7	Biological Assembly
862	1vqb,BU	AA	1vqb_AA_BU.pdb	I47.A{M},I47.A{M}	1.7	7	Biological Assembly
863	1vqb,BU	AA	1vqb_AA_BU.pdb	I47.A{F},I47.A{F}	1.2	7	Biological Assembly
866	1vqb,BU	AA	1vqb_AA_BU.pdb	V35.A{L},V35.A{L}	1	7	Biological Assembly
871	1vqb,BU	AA	1vqb_AA_BU.pdb	V35.A{I},V35.A{I}	0.6	7	Biological Assembly
875	1vqb,BU	AA	1vqb_AA_BU.pdb	V35.A{M},V35.A{M}	1.1	7	Biological Assembly
879	1vqb,BU	AA	1vqb_AA_BU.pdb	V35.A{F},V35.A{F}	2.7	7	Biological Assembly
896	1wq5,BU	A	1wq5_A_BU.pdb	E49.A{G}	1.7	7	Biological Assembly
897	1wq5,BU	A	1wq5_A_BU.pdb	E49.A{A}	0.3	7	Biological Assembly
898	1wq5,BU	A	1wq5_A_BU.pdb	E49.A{V}	-3.2	7	Biological Assembly
899	1wq5,BU	A	1wq5_A_BU.pdb	E49.A{I}	-8	7	Biological Assembly
900	1wq5,BU	A	1wq5_A_BU.pdb	E49.A{L}	-6.2	7	Biological Assembly
901	1wq5,BU	A	1wq5_A_BU.pdb	E49.A{P}	0.6	7	Biological Assembly
902	1wq5,BU	A	1wq5_A_BU.pdb	E49.A{Y}	0	7	Biological Assembly
903	1wq5,BU	A	1wq5_A_BU.pdb	E49.A{F}	-2.4	7	Biological Assembly
904	1wq5,BU	A	1wq5_A_BU.pdb	E49.A{W}	-1.1	7	Biological Assembly
905	1wq5,BU	A	1wq5_A_BU.pdb	E49.A{H}	-1.3	7	Biological Assembly
906	1wq5,BU	A	1wq5_A_BU.pdb	E49.A{K}	0.9	7	Biological Assembly
907	1wq5,BU	A	1wq5_A_BU.pdb	E49.A{N}	0.6	7	Biological Assembly
908	1wq5,BU	A	1wq5_A_BU.pdb	E49.A{Q}	2.5	7	Biological Assembly
909	1wq5,BU	A	1wq5_A_BU.pdb	E49.A{D}	0.3	7	Biological Assembly
910	1wq5,BU	A	1wq5_A_BU.pdb	E49.A{C}	-2.2	7	Biological Assembly
911	1wq5,BU	A	1wq5_A_BU.pdb	E49.A{M}	-4.5	7	Biological Assembly
912	1wq5,BU	A	1wq5_A_BU.pdb	E49.A{T}	0	7	Biological Assembly
913	1wq5,BU	A	1wq5_A_BU.pdb	E49.A{S}	1.4	7	Biological Assembly
937	1wq5,BU	A	1wq5_A_BU.pdb	P28.A{G}	1.6	7	Biological Assembly
938	1wq5,BU	A	1wq5_A_BU.pdb	P28.A{A}	2.5	7	Biological Assembly
939	1wq5,BU	A	1wq5_A_BU.pdb	P132.A{G}	0.6	7	Biological Assembly
940	1wq5,BU	A	1wq5_A_BU.pdb	P207.A{A}	1.8	7	Biological Assembly
1565	1ey0,BU	A	1ey0_A_BU.pdb	D19.A{A}	0.1	7	Biological Assembly
1566	1ey0,BU	A	1ey0_A_BU.pdb	D19.A{G}	0.5	7	Biological Assembly
1567	1ey0,BU	A	1ey0_A_BU.pdb	D21.A{A}	-0.7	7	Biological Assembly
1568	1ey0,BU	A	1ey0_A_BU.pdb	D21.A{G}	-0.3	7	Biological Assembly
1569	1ey0,BU	A	1ey0_A_BU.pdb	D40.A{A}	-0.2	7	Biological Assembly
1570	1ey0,BU	A	1ey0_A_BU.pdb	D40.A{G}	0.5	7	Biological Assembly
1571	1ey0,BU	A	1ey0_A_BU.pdb	D77.A{A}	3.1	7	Biological Assembly
1572	1ey0,BU	A	1ey0_A_BU.pdb	D77.A{G}	2.2	7	Biological Assembly
1573	1ey0,BU	A	1ey0_A_BU.pdb	D83.A{A}	3.8	7	Biological Assembly
1574	1ey0,BU	A	1ey0_A_BU.pdb	D83.A{G}	2.7	7	Biological Assembly
1575	1ey0,BU	A	1ey0_A_BU.pdb	D95.A{A}	3.3	7	Biological Assembly
1576	1ey0,BU	A	1ey0_A_BU.pdb	D95.A{G}	2.7	7	Biological Assembly
1581	1ey0,BU	A	1ey0_A_BU.pdb	E10.A{A}	1.3	7	Biological Assembly
1582	1ey0,BU	A	1ey0_A_BU.pdb	E10.A{G}	1.8	7	Biological Assembly
1583	1ey0,BU	A	1ey0_A_BU.pdb	E43.A{A}	-0.3	7	Biological Assembly
1584	1ey0,BU	A	1ey0_A_BU.pdb	E43.A{G}	-0.5	7	Biological Assembly
1585	1ey0,BU	A	1ey0_A_BU.pdb	E52.A{A}	0.1	7	Biological Assembly
1586	1ey0,BU	A	1ey0_A_BU.pdb	E52.A{G}	0.4	7	Biological Assembly
1587	1ey0,BU	A	1ey0_A_BU.pdb	E57.A{A}	0.2	7	Biological Assembly
1588	1ey0,BU	A	1ey0_A_BU.pdb	E57.A{G}	1.6	7	Biological Assembly
1589	1ey0,BU	A	1ey0_A_BU.pdb	E67.A{A}	1	7	Biological Assembly
1590	1ey0,BU	A	1ey0_A_BU.pdb	E67.A{G}	0.9	7	Biological Assembly
1591	1ey0,BU	A	1ey0_A_BU.pdb	E73.A{A}	1.2	7	Biological Assembly
1592	1ey0,BU	A	1ey0_A_BU.pdb	E73.A{G}	2.7	7	Biological Assembly
1593	1ey0,BU	A	1ey0_A_BU.pdb	E75.A{A}	2.2	7	Biological Assembly
1594	1ey0,BU	A	1ey0_A_BU.pdb	E75.A{G}	3.5	7	Biological Assembly
1595	1ey0,BU	A	1ey0_A_BU.pdb	E101.A{A}	1.9	7	Biological Assembly
1596	1ey0,BU	A	1ey0_A_BU.pdb	E101.A{G}	3.1	7	Biological Assembly
1597	1ey0,BU	A	1ey0_A_BU.pdb	E122.A{A}	0.4	7	Biological Assembly
1598	1ey0,BU	A	1ey0_A_BU.pdb	E122.A{G}	2.2	7	Biological Assembly
1599	1ey0,BU	A	1ey0_A_BU.pdb	E129.A{A}	2.4	7	Biological Assembly
1600	1ey0,BU	A	1ey0_A_BU.pdb	E129.A{G}	3.8	7	Biological Assembly
1601	1ey0,BU	A	1ey0_A_BU.pdb	E135.A{A}	0.7	7	Biological Assembly
1602	1ey0,BU	A	1ey0_A_BU.pdb	E135.A{G}	1.7	7	Biological Assembly
1607	1ey0,BU	A	1ey0_A_BU.pdb	K6.A{A}	-0.3	7	Biological Assembly
1608	1ey0,BU	A	1ey0_A_BU.pdb	K6.A{G}	-0.3	7	Biological Assembly
1609	1ey0,BU	A	1ey0_A_BU.pdb	K9.A{A}	1.4	7	Biological Assembly
1610	1ey0,BU	A	1ey0_A_BU.pdb	K9.A{G}	1.9	7	Biological Assembly
1611	1ey0,BU	A	1ey0_A_BU.pdb	K16.A{A}	0.2	7	Biological Assembly
1612	1ey0,BU	A	1ey0_A_BU.pdb	K16.A{G}	0.7	7	Biological Assembly
1613	1ey0,BU	A	1ey0_A_BU.pdb	K24.A{A}	0.2	7	Biological Assembly
1614	1ey0,BU	A	1ey0_A_BU.pdb	K24.A{G}	1.2	7	Biological Assembly
1615	1ey0,BU	A	1ey0_A_BU.pdb	K28.A{A}	0.7	7	Biological Assembly
1616	1ey0,BU	A	1ey0_A_BU.pdb	K28.A{G}	0.7	7	Biological Assembly
1617	1ey0,BU	A	1ey0_A_BU.pdb	K45.A{A}	-0.3	7	Biological Assembly
1618	1ey0,BU	A	1ey0_A_BU.pdb	K45.A{G}	-0.2	7	Biological Assembly
1619	1ey0,BU	A	1ey0_A_BU.pdb	K48.A{A}	-0.1	7	Biological Assembly
1620	1ey0,BU	A	1ey0_A_BU.pdb	K48.A{G}	-0.2	7	Biological Assembly
1621	1ey0,BU	A	1ey0_A_BU.pdb	K49.A{A}	0.3	7	Biological Assembly
1622	1ey0,BU	A	1ey0_A_BU.pdb	K49.A{G}	0.2	7	Biological Assembly
1623	1ey0,BU	A	1ey0_A_BU.pdb	K53.A{A}	0.2	7	Biological Assembly
1624	1ey0,BU	A	1ey0_A_BU.pdb	K53.A{G}	0.3	7	Biological Assembly
1625	1ey0,BU	A	1ey0_A_BU.pdb	K63.A{A}	0.5	7	Biological Assembly
1626	1ey0,BU	A	1ey0_A_BU.pdb	K63.A{G}	1.5	7	Biological Assembly
1627	1ey0,BU	A	1ey0_A_BU.pdb	K64.A{A}	-0.1	7	Biological Assembly
1628	1ey0,BU	A	1ey0_A_BU.pdb	K64.A{G}	0.4	7	Biological Assembly
1629	1ey0,BU	A	1ey0_A_BU.pdb	K70.A{A}	0.1	7	Biological Assembly
1630	1ey0,BU	A	1ey0_A_BU.pdb	K70.A{G}	0.5	7	Biological Assembly
1631	1ey0,BU	A	1ey0_A_BU.pdb	K71.A{A}	0.4	7	Biological Assembly
1632	1ey0,BU	A	1ey0_A_BU.pdb	K71.A{G}	1.1	7	Biological Assembly
1633	1ey0,BU	A	1ey0_A_BU.pdb	K78.A{A}	0.6	7	Biological Assembly
1634	1ey0,BU	A	1ey0_A_BU.pdb	K78.A{G}	1.1	7	Biological Assembly
1635	1ey0,BU	A	1ey0_A_BU.pdb	K84.A{A}	-0.2	7	Biological Assembly
1636	1ey0,BU	A	1ey0_A_BU.pdb	K84.A{G}	0.3	7	Biological Assembly
1637	1ey0,BU	A	1ey0_A_BU.pdb	K97.A{A}	0.1	7	Biological Assembly
1638	1ey0,BU	A	1ey0_A_BU.pdb	K97.A{G}	1.7	7	Biological Assembly
1639	1ey0,BU	A	1ey0_A_BU.pdb	K110.A{A}	1.3	7	Biological Assembly
1640	1ey0,BU	A	1ey0_A_BU.pdb	K110.A{G}	2.7	7	Biological Assembly
1641	1ey0,BU	A	1ey0_A_BU.pdb	K116.A{A}	-0.7	7	Biological Assembly
1642	1ey0,BU	A	1ey0_A_BU.pdb	K116.A{G}	-1	7	Biological Assembly
1643	1ey0,BU	A	1ey0_A_BU.pdb	K127.A{A}	-0.2	7	Biological Assembly
1644	1ey0,BU	A	1ey0_A_BU.pdb	K127.A{G}	0.7	7	Biological Assembly
1645	1ey0,BU	A	1ey0_A_BU.pdb	K133.A{A}	1.4	7	Biological Assembly
1646	1ey0,BU	A	1ey0_A_BU.pdb	K133.A{G}	3.3	7	Biological Assembly
1647	1ey0,BU	A	1ey0_A_BU.pdb	K134.A{A}	-0.1	7	Biological Assembly
1648	1ey0,BU	A	1ey0_A_BU.pdb	K134.A{G}	0.7	7	Biological Assembly
1649	1ey0,BU	A	1ey0_A_BU.pdb	K136.A{A}	0.9	7	Biological Assembly
1650	1ey0,BU	A	1ey0_A_BU.pdb	K136.A{G}	0.2	7	Biological Assembly
1651	1ey0,BU	A	1ey0_A_BU.pdb	H8.A{A}	0.4	7	Biological Assembly
1652	1ey0,BU	A	1ey0_A_BU.pdb	H8.A{G}	0.8	7	Biological Assembly
1653	1ey0,BU	A	1ey0_A_BU.pdb	H46.A{A}	0.5	7	Biological Assembly
1654	1ey0,BU	A	1ey0_A_BU.pdb	H46.A{G}	0.4	7	Biological Assembly
1655	1ey0,BU	A	1ey0_A_BU.pdb	H121.A{A}	3.1	7	Biological Assembly
1656	1ey0,BU	A	1ey0_A_BU.pdb	H121.A{G}	4.2	7	Biological Assembly
1657	1ey0,BU	A	1ey0_A_BU.pdb	H124.A{A}	-0.4	7	Biological Assembly
1658	1ey0,BU	A	1ey0_A_BU.pdb	H124.A{G}	0.5	7	Biological Assembly
1659	1ey0,BU	A	1ey0_A_BU.pdb	R35.A{A}	1.4	7	Biological Assembly
1660	1ey0,BU	A	1ey0_A_BU.pdb	R35.A{G}	2.2	7	Biological Assembly
1661	1ey0,BU	A	1ey0_A_BU.pdb	R81.A{A}	1.1	7	Biological Assembly
1662	1ey0,BU	A	1ey0_A_BU.pdb	R81.A{G}	2.2	7	Biological Assembly
1663	1ey0,BU	A	1ey0_A_BU.pdb	R87.A{A}	0.9	7	Biological Assembly
1664	1ey0,BU	A	1ey0_A_BU.pdb	R87.A{G}	2.6	7	Biological Assembly
1665	1ey0,BU	A	1ey0_A_BU.pdb	R105.A{A}	1.4	7	Biological Assembly
1666	1ey0,BU	A	1ey0_A_BU.pdb	R105.A{G}	2.4	7	Biological Assembly
1667	1ey0,BU	A	1ey0_A_BU.pdb	R126.A{A}	1.7	7	Biological Assembly
1668	1ey0,BU	A	1ey0_A_BU.pdb	R126.A{G}	2.9	7	Biological Assembly
1748	2vb1,BU	A	2vb1_A_BU.pdb	N46.A{D}	0.84	5.5	Biological Assembly
1766	2vb1,BU	A	2vb1_A_BU.pdb	E35.A{Q}	-0.48	5.5	Biological Assembly
1767	2vb1,BU	A	2vb1_A_BU.pdb	E35.A{A}	-1.77	5.5	Biological Assembly
1768	2vb1,BU	A	2vb1_A_BU.pdb	E35.A{H}	0.61	5.5	Biological Assembly
1834	2vb1,BU	A	2vb1_A_BU.pdb	W108.A{Y}	1.31	5.5	Biological Assembly
1835	2vb1,BU	A	2vb1_A_BU.pdb	W108.A{Q}	3.44	5.5	Biological Assembly
1837	2ci2	I	2ci2_I.pdb	L27.I{A}	1.91	6.3	0
1838	2ci2	I	2ci2_I.pdb	V38.I{A}	0	6.3	0
1840	2ci2	I	2ci2_I.pdb	I48.I{V}	0.75	6.3	0
1841	2ci2	I	2ci2_I.pdb	I48.I{A}	3.4	6.3	0
1842	2ci2	I	2ci2_I.pdb	V66.I{A}	4.97	6.3	0
1843	2ci2	I	2ci2_I.pdb	L68.I{A}	3.56	6.3	0
1844	2ci2	I	2ci2_I.pdb	V70.I{A}	1.13	6.3	0
1845	2ci2	I	2ci2_I.pdb	I76.I{V}	0.08	6.3	0
1846	2ci2	I	2ci2_I.pdb	I76.I{A}	4.09	6.3	0
1864	2ci2	I	2ci2_I.pdb	T58.I{D}	0.04	6.3	0
1865	2ci2	I	2ci2_I.pdb	T58.I{A}	0.68	6.3	0
1866	2ci2	I	2ci2_I.pdb	E60.I{A}	1.06	6.3	0
1870	2ci2	I	2ci2_I.pdb	I39.I{V}	1.17	7	0
1871	2ci2	I	2ci2_I.pdb	I39.I{L}	1.96	7	0
1872	2ci2	I	2ci2_I.pdb	R67.I{A}	1.21	7	0
1892	2ci2	I	2ci2_I.pdb	K21.I{A}	1.04	6.25	0
1894	2ci2	I	2ci2_I.pdb	K21.I{M}	0.73	6.25	0
1895	2ci2	I	2ci2_I.pdb	P25.I{A}	-3.4	6.25	0
1897	2ci2	I	2ci2_I.pdb	E26.I{A}	1.03	6.25	0
1898	2ci2	I	2ci2_I.pdb	E26.I{Q}	0.57	6.25	0
1899	2ci2	I	2ci2_I.pdb	K30.I{A}	1.2	6.25	0
1900	2ci2	I	2ci2_I.pdb	S31.I{G}	0.06	6.25	0
1901	2ci2	I	2ci2_I.pdb	S31.I{A}	1.02	6.25	0
1902	2ci2	I	2ci2_I.pdb	E33.I{Q}	0.4	6.25	0
1903	2ci2	I	2ci2_I.pdb	E33.I{D}	0.77	6.25	0
1904	2ci2	I	2ci2_I.pdb	E33.I{N}	0.28	6.25	0
1905	2ci2	I	2ci2_I.pdb	E34.I{Q}	0.68	6.25	0
1906	2ci2	I	2ci2_I.pdb	E34.I{D}	-0.36	6.25	0
1907	2ci2	I	2ci2_I.pdb	E34.I{N}	0.08	6.25	0
1911	2ci2	I	2ci2_I.pdb	A35.I{G}	1.41	6.25	0
1912	2ci2	I	2ci2_I.pdb	K36.I{A}	1.13	6.25	0
1913	2ci2	I	2ci2_I.pdb	K36.I{G}	2.01	6.25	0
1914	2ci2	I	2ci2_I.pdb	K37.I{A}	0.99	6.25	0
1915	2ci2	I	2ci2_I.pdb	K37.I{G}	1.58	6.25	0
1918	2ci2	I	2ci2_I.pdb	L40.I{A}	1.21	6.25	0
1919	2ci2	I	2ci2_I.pdb	L40.I{G}	2.09	6.25	0
1920	2ci2	I	2ci2_I.pdb	Q41.I{A}	0.54	6.25	0
1921	2ci2	I	2ci2_I.pdb	Q41.I{G}	0.92	6.25	0
1922	2ci2	I	2ci2_I.pdb	D42.I{A}	1.05	6.25	0
1923	2ci2	I	2ci2_I.pdb	K43.I{A}	1.85	6.25	0
1924	2ci2	I	2ci2_I.pdb	K43.I{G}	3.49	6.25	0
1925	2ci2	I	2ci2_I.pdb	P44.I{A}	1.22	6.25	0
1926	2ci2	I	2ci2_I.pdb	E45.I{A}	0.78	6.25	0
1928	2ci2	I	2ci2_I.pdb	L51.I{A}	1.74	6.25	0
1929	2ci2	I	2ci2_I.pdb	L51.I{I}	1.01	6.25	0
1930	2ci2	I	2ci2_I.pdb	L51.I{V}	1.02	6.25	0
1939	2ci2	I	2ci2_I.pdb	P52.I{A}	0.58	6.25	0
1940	2ci2	I	2ci2_I.pdb	T55.I{S}	0.98	6.25	0
1941	2ci2	I	2ci2_I.pdb	T55.I{V}	1.57	6.25	0
1942	2ci2	I	2ci2_I.pdb	T55.I{A}	1.42	6.25	0
1943	2ci2	I	2ci2_I.pdb	I56.I{A}	1.28	6.25	0
1944	2ci2	I	2ci2_I.pdb	V57.I{A}	0.67	6.25	0
1948	2ci2	I	2ci2_I.pdb	R62.I{A}	1.02	6.25	0
1950	2ci2	I	2ci2_I.pdb	D64.I{A}	1.02	6.25	0
1951	2ci2	I	2ci2_I.pdb	F69.I{L}	1.92	6.25	0
1952	2ci2	I	2ci2_I.pdb	F69.I{V}	1.41	6.25	0
1953	2ci2	I	2ci2_I.pdb	F69.I{A}	3.21	6.25	0
1954	2ci2	I	2ci2_I.pdb	D71.I{A}	3.14	6.25	0
1955	2ci2	I	2ci2_I.pdb	K72.I{N}	1.21	6.25	0
1956	2ci2	I	2ci2_I.pdb	N75.I{D}	1.51	6.25	0
1957	2ci2	I	2ci2_I.pdb	N75.I{A}	1.22	6.25	0
1958	2ci2	I	2ci2_I.pdb	P80.I{A}	3.5	6.25	0
1962	1a2p,BU	A	1a2p_A_BU.pdb	F7.A{L}	4.1	6.15	Biological Assembly
1988	1ey0,BU	A	1ey0_A_BU.pdb	A12.A{G}	2.4	7	Biological Assembly
1989	1ey0,BU	A	1ey0_A_BU.pdb	A12.A{V}	1.1	7	Biological Assembly
1990	1ey0,BU	A	1ey0_A_BU.pdb	A17.A{G}	0.3	7	Biological Assembly
1991	1ey0,BU	A	1ey0_A_BU.pdb	A17.A{V}	1.9	7	Biological Assembly
1992	1ey0,BU	A	1ey0_A_BU.pdb	A58.A{G}	2.6	7	Biological Assembly
1993	1ey0,BU	A	1ey0_A_BU.pdb	A58.A{V}	2.8	7	Biological Assembly
1994	1ey0,BU	A	1ey0_A_BU.pdb	A60.A{G}	1.4	7	Biological Assembly
1995	1ey0,BU	A	1ey0_A_BU.pdb	A60.A{V}	2.8	7	Biological Assembly
1996	1ey0,BU	A	1ey0_A_BU.pdb	A69.A{G}	2	7	Biological Assembly
1997	1ey0,BU	A	1ey0_A_BU.pdb	A69.A{V}	2.3	7	Biological Assembly
1998	1ey0,BU	A	1ey0_A_BU.pdb	A90.A{G}	2	7	Biological Assembly
1999	1ey0,BU	A	1ey0_A_BU.pdb	A90.A{V}	0.2	7	Biological Assembly
2000	1ey0,BU	A	1ey0_A_BU.pdb	A94.A{G}	2.4	7	Biological Assembly
2001	1ey0,BU	A	1ey0_A_BU.pdb	A94.A{V}	1.3	7	Biological Assembly
2002	1ey0,BU	A	1ey0_A_BU.pdb	A102.A{G}	1.3	7	Biological Assembly
2003	1ey0,BU	A	1ey0_A_BU.pdb	A102.A{V}	1.9	7	Biological Assembly
2004	1ey0,BU	A	1ey0_A_BU.pdb	A109.A{G}	1	7	Biological Assembly
2005	1ey0,BU	A	1ey0_A_BU.pdb	A109.A{V}	3.1	7	Biological Assembly
2006	1ey0,BU	A	1ey0_A_BU.pdb	A112.A{G}	0	7	Biological Assembly
2007	1ey0,BU	A	1ey0_A_BU.pdb	A112.A{V}	1.5	7	Biological Assembly
2008	1ey0,BU	A	1ey0_A_BU.pdb	A130.A{G}	1.1	7	Biological Assembly
2009	1ey0,BU	A	1ey0_A_BU.pdb	A130.A{V}	1.2	7	Biological Assembly
2010	1ey0,BU	A	1ey0_A_BU.pdb	A132.A{G}	3.7	7	Biological Assembly
2011	1ey0,BU	A	1ey0_A_BU.pdb	A132.A{V}	4.8	7	Biological Assembly
2014	1ey0,BU	A	1ey0_A_BU.pdb	P11.A{G}	1	7	Biological Assembly
2015	1ey0,BU	A	1ey0_A_BU.pdb	P11.A{A}	0.4	7	Biological Assembly
2016	1ey0,BU	A	1ey0_A_BU.pdb	P31.A{G}	1.6	7	Biological Assembly
2018	1ey0,BU	A	1ey0_A_BU.pdb	P42.A{G}	0.4	7	Biological Assembly
2019	1ey0,BU	A	1ey0_A_BU.pdb	P42.A{A}	-0.1	7	Biological Assembly
2020	1ey0,BU	A	1ey0_A_BU.pdb	P47.A{G}	0.1	7	Biological Assembly
2021	1ey0,BU	A	1ey0_A_BU.pdb	P47.A{A}	0.6	7	Biological Assembly
2022	1ey0,BU	A	1ey0_A_BU.pdb	P56.A{G}	1	7	Biological Assembly
2023	1ey0,BU	A	1ey0_A_BU.pdb	P56.A{A}	0	7	Biological Assembly
2025	1ey0,BU	A	1ey0_A_BU.pdb	P117.A{A}	-0.8	7	Biological Assembly
2026	1ey0,BU	A	1ey0_A_BU.pdb	G20.A{A}	0.3	7	Biological Assembly
2027	1ey0,BU	A	1ey0_A_BU.pdb	G20.A{V}	2.3	7	Biological Assembly
2028	1ey0,BU	A	1ey0_A_BU.pdb	G29.A{A}	1.3	7	Biological Assembly
2029	1ey0,BU	A	1ey0_A_BU.pdb	G29.A{V}	3	7	Biological Assembly
2030	1ey0,BU	A	1ey0_A_BU.pdb	G50.A{A}	-0.2	7	Biological Assembly
2031	1ey0,BU	A	1ey0_A_BU.pdb	G50.A{V}	1.1	7	Biological Assembly
2032	1ey0,BU	A	1ey0_A_BU.pdb	G55.A{A}	0.6	7	Biological Assembly
2033	1ey0,BU	A	1ey0_A_BU.pdb	G55.A{V}	1.8	7	Biological Assembly
2034	1ey0,BU	A	1ey0_A_BU.pdb	G79.A{A}	2.4	7	Biological Assembly
2035	1ey0,BU	A	1ey0_A_BU.pdb	G79.A{V}	2.4	7	Biological Assembly
2036	1ey0,BU	A	1ey0_A_BU.pdb	G86.A{A}	0.6	7	Biological Assembly
2037	1ey0,BU	A	1ey0_A_BU.pdb	G86.A{V}	3.7	7	Biological Assembly
2038	1ey0,BU	A	1ey0_A_BU.pdb	G88.A{A}	0.1	7	Biological Assembly
2039	1ey0,BU	A	1ey0_A_BU.pdb	G88.A{V}	0.9	7	Biological Assembly
2040	1ey0,BU	A	1ey0_A_BU.pdb	G96.A{A}	1.8	7	Biological Assembly
2041	1ey0,BU	A	1ey0_A_BU.pdb	G96.A{V}	3.7	7	Biological Assembly
2042	1ey0,BU	A	1ey0_A_BU.pdb	G107.A{A}	4.5	7	Biological Assembly
2044	1ey0,BU	A	1ey0_A_BU.pdb	N68.A{G}	0.5	7	Biological Assembly
2045	1ey0,BU	A	1ey0_A_BU.pdb	N68.A{A}	0.5	7	Biological Assembly
2046	1ey0,BU	A	1ey0_A_BU.pdb	N100.A{G}	5.1	7	Biological Assembly
2047	1ey0,BU	A	1ey0_A_BU.pdb	N100.A{A}	5.2	7	Biological Assembly
2048	1ey0,BU	A	1ey0_A_BU.pdb	N118.A{G}	1.9	7	Biological Assembly
2049	1ey0,BU	A	1ey0_A_BU.pdb	N118.A{A}	2.1	7	Biological Assembly
2050	1ey0,BU	A	1ey0_A_BU.pdb	N119.A{G}	1.3	7	Biological Assembly
2051	1ey0,BU	A	1ey0_A_BU.pdb	N119.A{A}	1.3	7	Biological Assembly
2052	1ey0,BU	A	1ey0_A_BU.pdb	N138.A{G}	-0.1	7	Biological Assembly
2053	1ey0,BU	A	1ey0_A_BU.pdb	N138.A{A}	1.1	7	Biological Assembly
2056	1ey0,BU	A	1ey0_A_BU.pdb	Q30.A{G}	0.9	7	Biological Assembly
2057	1ey0,BU	A	1ey0_A_BU.pdb	Q30.A{A}	0.3	7	Biological Assembly
2058	1ey0,BU	A	1ey0_A_BU.pdb	Q80.A{G}	1.4	7	Biological Assembly
2059	1ey0,BU	A	1ey0_A_BU.pdb	Q80.A{A}	0.1	7	Biological Assembly
2060	1ey0,BU	A	1ey0_A_BU.pdb	Q106.A{G}	1.5	7	Biological Assembly
2061	1ey0,BU	A	1ey0_A_BU.pdb	Q106.A{A}	-0.1	7	Biological Assembly
2062	1ey0,BU	A	1ey0_A_BU.pdb	Q123.A{G}	0.6	7	Biological Assembly
2063	1ey0,BU	A	1ey0_A_BU.pdb	Q123.A{A}	0.4	7	Biological Assembly
2064	1ey0,BU	A	1ey0_A_BU.pdb	Q131.A{G}	2.4	7	Biological Assembly
2065	1ey0,BU	A	1ey0_A_BU.pdb	Q131.A{A}	0.2	7	Biological Assembly
2067	1ey0,BU	A	1ey0_A_BU.pdb	S59.A{G}	1.1	7	Biological Assembly
2068	1ey0,BU	A	1ey0_A_BU.pdb	S59.A{A}	-0.4	7	Biological Assembly
2069	1ey0,BU	A	1ey0_A_BU.pdb	S128.A{G}	1.6	7	Biological Assembly
2070	1ey0,BU	A	1ey0_A_BU.pdb	S128.A{A}	-0.7	7	Biological Assembly
2071	1ey0,BU	A	1ey0_A_BU.pdb	S141.A{G}	0.9	7	Biological Assembly
2072	1ey0,BU	A	1ey0_A_BU.pdb	S141.A{A}	0.4	7	Biological Assembly
2075	1ey0,BU	A	1ey0_A_BU.pdb	T13.A{G}	1.1	7	Biological Assembly
2076	1ey0,BU	A	1ey0_A_BU.pdb	T13.A{A}	0.7	7	Biological Assembly
2077	1ey0,BU	A	1ey0_A_BU.pdb	T22.A{G}	2.4	7	Biological Assembly
2078	1ey0,BU	A	1ey0_A_BU.pdb	T22.A{A}	1.6	7	Biological Assembly
2079	1ey0,BU	A	1ey0_A_BU.pdb	T33.A{G}	2.5	7	Biological Assembly
2080	1ey0,BU	A	1ey0_A_BU.pdb	T33.A{A}	1.4	7	Biological Assembly
2081	1ey0,BU	A	1ey0_A_BU.pdb	T41.A{G}	2	7	Biological Assembly
2082	1ey0,BU	A	1ey0_A_BU.pdb	T41.A{A}	0	7	Biological Assembly
2083	1ey0,BU	A	1ey0_A_BU.pdb	T44.A{G}	0.6	7	Biological Assembly
2084	1ey0,BU	A	1ey0_A_BU.pdb	T44.A{A}	0.4	7	Biological Assembly
2085	1ey0,BU	A	1ey0_A_BU.pdb	T62.A{G}	3.5	7	Biological Assembly
2086	1ey0,BU	A	1ey0_A_BU.pdb	T62.A{A}	2.4	7	Biological Assembly
2087	1ey0,BU	A	1ey0_A_BU.pdb	T82.A{G}	2	7	Biological Assembly
2088	1ey0,BU	A	1ey0_A_BU.pdb	T82.A{A}	0.9	7	Biological Assembly
2089	1ey0,BU	A	1ey0_A_BU.pdb	T120.A{G}	2.1	7	Biological Assembly
2090	1ey0,BU	A	1ey0_A_BU.pdb	T120.A{A}	1.2	7	Biological Assembly
2106	3chy,BU	A	3chy_A_BU.pdb	A48.A{G}	-0.2	8	Biological Assembly
2109	3chy,BU	A	3chy_A_BU.pdb	A74.A{G}	0.3	8	Biological Assembly
2111	3chy,BU	A	3chy_A_BU.pdb	A77.A{G}	0.3	8	Biological Assembly
2112	3chy,BU	A	3chy_A_BU.pdb	A80.A{G}	-0.6	8	Biological Assembly
2113	3chy,BU	A	3chy_A_BU.pdb	A88.A{G}	-0.1	8	Biological Assembly
2114	3chy,BU	A	3chy_A_BU.pdb	A90.A{G}	-0.5	8	Biological Assembly
2119	3chy,BU	A	3chy_A_BU.pdb	A99.A{G}	0.5	8	Biological Assembly
2120	3chy,BU	A	3chy_A_BU.pdb	A101.A{G}	1	8	Biological Assembly
2124	3chy,BU	A	3chy_A_BU.pdb	A113.A{G}	0.8	8	Biological Assembly
2125	3chy,BU	A	3chy_A_BU.pdb	A114.A{G}	0.5	8	Biological Assembly
2128	1ra3,BU	A	1ra3_A_BU.pdb	P66.A{A}	-1.3	7.8	Biological Assembly
2293	1rn1	A	1rn1_A.pdb	Q25.A{K}	-0.77	7	0
2294	1rn1	A	1rn1_A.pdb	E58.A{A}	0.9	7	0
2406	1a2p,BU	A	1a2p_A_BU.pdb	E73.A{F}	2.1	6.3	Biological Assembly
2407	1a2p,BU	A	1a2p_A_BU.pdb	E73.A{Q}	2.7	6.3	Biological Assembly
2408	1a2p,BU	A	1a2p_A_BU.pdb	E73.A{W}	2.2	6.3	Biological Assembly
2428	1ey0,BU	A	1ey0_A_BU.pdb	V66.A{L}	0.2	7	Biological Assembly
2432	1ey0,BU	A	1ey0_A_BU.pdb	A69.A{T}	2.7	7	Biological Assembly
2435	1ra3,BU	A	1ra3_A_BU.pdb	V75.A{A}	-0.1	7.8	Biological Assembly
2436	1ra3,BU	A	1ra3_A_BU.pdb	V75.A{C}	-0.1	7.8	Biological Assembly
2437	1ra3,BU	A	1ra3_A_BU.pdb	V75.A{S}	-0.3	7.8	Biological Assembly
2438	1ra3,BU	A	1ra3_A_BU.pdb	V75.A{H}	2	7.8	Biological Assembly
2440	1ra3,BU	A	1ra3_A_BU.pdb	V75.A{I}	1.3	7.8	Biological Assembly
2441	1ra3,BU	A	1ra3_A_BU.pdb	V75.A{R}	1.2	7.8	Biological Assembly
2442	1ra3,BU	A	1ra3_A_BU.pdb	V75.A{Y}	1.3	7.8	Biological Assembly
2446	1a2p,BU	A	1a2p_A_BU.pdb	I96.A{A}	3.13	6.3	Biological Assembly
2459	1ra3,BU	A	1ra3_A_BU.pdb	G67.A{S}	-0.07	7	Biological Assembly
2460	1ra3,BU	A	1ra3_A_BU.pdb	G67.A{A}	-0.52	7	Biological Assembly
2461	1ra3,BU	A	1ra3_A_BU.pdb	G67.A{C}	0.36	7	Biological Assembly
2462	1ra3,BU	A	1ra3_A_BU.pdb	G67.A{D}	0.14	7	Biological Assembly
2463	1ra3,BU	A	1ra3_A_BU.pdb	G67.A{V}	0.94	7	Biological Assembly
2464	1ra3,BU	A	1ra3_A_BU.pdb	G67.A{L}	0.44	7	Biological Assembly
2465	1ra3,BU	A	1ra3_A_BU.pdb	G67.A{T}	0.21	7	Biological Assembly
2473	2vb1,BU	A	2vb1_A_BU.pdb	T118.A{P}	2	5.5	Biological Assembly
2641	1ey0,BU	A	1ey0_A_BU.pdb	Y27.A{C}	2.9	7	Biological Assembly
2642	1ey0,BU	A	1ey0_A_BU.pdb	Y27.A{D}	5.4	7	Biological Assembly
2643	1ey0,BU	A	1ey0_A_BU.pdb	Y27.A{E}	5	7	Biological Assembly
2646	1ey0,BU	A	1ey0_A_BU.pdb	Y27.A{H}	1.6	7	Biological Assembly
2647	1ey0,BU	A	1ey0_A_BU.pdb	Y27.A{I}	2.5	7	Biological Assembly
2648	1ey0,BU	A	1ey0_A_BU.pdb	Y27.A{K}	3.9	7	Biological Assembly
2649	1ey0,BU	A	1ey0_A_BU.pdb	Y27.A{L}	1.5	7	Biological Assembly
2650	1ey0,BU	A	1ey0_A_BU.pdb	Y27.A{M}	2	7	Biological Assembly
2651	1ey0,BU	A	1ey0_A_BU.pdb	Y27.A{N}	4	7	Biological Assembly
2652	1ey0,BU	A	1ey0_A_BU.pdb	Y27.A{P}	6.1	7	Biological Assembly
2653	1ey0,BU	A	1ey0_A_BU.pdb	Y27.A{Q}	3.2	7	Biological Assembly
2654	1ey0,BU	A	1ey0_A_BU.pdb	Y27.A{R}	2.9	7	Biological Assembly
2655	1ey0,BU	A	1ey0_A_BU.pdb	Y27.A{S}	3	7	Biological Assembly
2656	1ey0,BU	A	1ey0_A_BU.pdb	Y27.A{T}	3.3	7	Biological Assembly
2657	1ey0,BU	A	1ey0_A_BU.pdb	Y27.A{V}	3	7	Biological Assembly
2658	1ey0,BU	A	1ey0_A_BU.pdb	Y27.A{W}	0.6	7	Biological Assembly
2659	1ey0,BU	A	1ey0_A_BU.pdb	V23.A{F}	2.3	7	Biological Assembly
2661	1ey0,BU	A	1ey0_A_BU.pdb	E75.A{V}	2.31	7	Biological Assembly
2662	1ey0,BU	A	1ey0_A_BU.pdb	G79.A{D}	2.28	7	Biological Assembly
2663	1ey0,BU	A	1ey0_A_BU.pdb	G79.A{S}	2.66	7	Biological Assembly
2665	1ey0,BU	A	1ey0_A_BU.pdb	P117.A{L}	-0.2	7	Biological Assembly
2666	1ey0,BU	A	1ey0_A_BU.pdb	N118.A{D}	2.4	7	Biological Assembly
2670	1ey0,BU	A	1ey0_A_BU.pdb	A90.A{S}	1.9	7	Biological Assembly
2745	1ig5,BU	A	1ig5_A_BU.pdb	P20.A{G}	1.19	7.1	Biological Assembly
2746	1ig5,BU	A	1ig5_A_BU.pdb	Y13.A{F}	1.19	7.1	Biological Assembly
2747	1ig5,BU	A	1ig5_A_BU.pdb	E17.A{Q}	-0.48	7.1	Biological Assembly
2749	3pgk,BU	A	3pgk_A_BU.pdb	H388.A{Q}	0.84	6.5	Biological Assembly
2751	1ids	A	1ids_A.pdb	G152.A{A}	4.3	7.9	0
2837	1ey0,BU	A	1ey0_A_BU.pdb	I18.A{M}	0.6	7	Biological Assembly
2897	1ra3,BU	A	1ra3_A_BU.pdb	G121.A{V}	1.22	7	Biological Assembly
2898	1ra3,BU	A	1ra3_A_BU.pdb	G121.A{L}	0.38	7	Biological Assembly
2903	1ra3,BU	A	1ra3_A_BU.pdb	G121.A{S}	-0.01	7	Biological Assembly
2904	1ra3,BU	A	1ra3_A_BU.pdb	G121.A{A}	-0.5	7	Biological Assembly
2905	1ra3,BU	A	1ra3_A_BU.pdb	G121.A{C}	-0.09	7	Biological Assembly
2906	1ra3,BU	A	1ra3_A_BU.pdb	G121.A{D}	-0.19	7	Biological Assembly
2908	1ra3,BU	A	1ra3_A_BU.pdb	G121.A{H}	0.11	7	Biological Assembly
2910	1ra3,BU	A	1ra3_A_BU.pdb	G121.A{Y}	0.2	7	Biological Assembly
3030	1yea	A	1yea_A.pdb	P71.A{T}	0.8	7.2	0
3042	1lmb	3	1lmb_3.pdb	P78.3{A}	1.6	6.6	0
3047	2fej	A	2fej_A.pdb	R175.A{H}	3.01	7.2	0
3048	2fej	A	2fej_A.pdb	C242.A{S}	2.94	7.2	0
3049	2fej	A	2fej_A.pdb	R248.A{Q}	1.94	7.2	0
3050	2fej	A	2fej_A.pdb	R249.A{S}	1.95	7.2	0
3051	2fej	A	2fej_A.pdb	R273.A{H}	0.35	7.2	0
3112	1cyo,BU	A	1cyo_A_BU.pdb	F35.A{Y}	-1.03	7	Biological Assembly
3113	1cyo,BU	A	1cyo_A_BU.pdb	F35.A{L}	1.87	7	Biological Assembly
3117	1ey0,BU	A	1ey0_A_BU.pdb	K9.A{F}	1.2	7	Biological Assembly
3118	1ey0,BU	A	1ey0_A_BU.pdb	P11.A{F}	0.6	7	Biological Assembly
3119	1ey0,BU	A	1ey0_A_BU.pdb	K16.A{F}	0.5	7	Biological Assembly
3120	1ey0,BU	A	1ey0_A_BU.pdb	D19.A{F}	1.5	7	Biological Assembly
3121	1ey0,BU	A	1ey0_A_BU.pdb	K24.A{F}	0.6	7	Biological Assembly
3122	1ey0,BU	A	1ey0_A_BU.pdb	K28.A{F}	0.9	7	Biological Assembly
3123	1ey0,BU	A	1ey0_A_BU.pdb	G29.A{F}	1.4	7	Biological Assembly
3124	1ey0,BU	A	1ey0_A_BU.pdb	P47.A{F}	0.3	7	Biological Assembly
3125	1ey0,BU	A	1ey0_A_BU.pdb	K48.A{F}	0.5	7	Biological Assembly
3126	1ey0,BU	A	1ey0_A_BU.pdb	K49.A{F}	0	7	Biological Assembly
3127	1ey0,BU	A	1ey0_A_BU.pdb	G50.A{F}	0.8	7	Biological Assembly
3128	1ey0,BU	A	1ey0_A_BU.pdb	E52.A{F}	0.7	7	Biological Assembly
3129	1ey0,BU	A	1ey0_A_BU.pdb	E57.A{F}	0.7	7	Biological Assembly
3130	1ey0,BU	A	1ey0_A_BU.pdb	S59.A{F}	0	7	Biological Assembly
3131	1ey0,BU	A	1ey0_A_BU.pdb	A60.A{F}	0.8	7	Biological Assembly
3132	1ey0,BU	A	1ey0_A_BU.pdb	K63.A{F}	2	7	Biological Assembly
3133	1ey0,BU	A	1ey0_A_BU.pdb	K64.A{F}	0.3	7	Biological Assembly
3134	1ey0,BU	A	1ey0_A_BU.pdb	M65.A{F}	1.6	7	Biological Assembly
3135	1ey0,BU	A	1ey0_A_BU.pdb	E67.A{F}	1.4	7	Biological Assembly
3136	1ey0,BU	A	1ey0_A_BU.pdb	K70.A{F}	0.2	7	Biological Assembly
3137	1ey0,BU	A	1ey0_A_BU.pdb	K71.A{F}	0	7	Biological Assembly
3138	1ey0,BU	A	1ey0_A_BU.pdb	E73.A{F}	1.1	7	Biological Assembly
3139	1ey0,BU	A	1ey0_A_BU.pdb	Q80.A{F}	0.7	7	Biological Assembly
3140	1ey0,BU	A	1ey0_A_BU.pdb	D83.A{F}	5.2	7	Biological Assembly
3141	1ey0,BU	A	1ey0_A_BU.pdb	K84.A{F}	0.9	7	Biological Assembly
3143	1ey0,BU	A	1ey0_A_BU.pdb	G86.A{F}	2	7	Biological Assembly
3144	1ey0,BU	A	1ey0_A_BU.pdb	D95.A{F}	5.3	7	Biological Assembly
3145	1ey0,BU	A	1ey0_A_BU.pdb	G96.A{F}	3	7	Biological Assembly
3146	1ey0,BU	A	1ey0_A_BU.pdb	K97.A{F}	0.7	7	Biological Assembly
3147	1ey0,BU	A	1ey0_A_BU.pdb	E101.A{F}	3.1	7	Biological Assembly
3148	1ey0,BU	A	1ey0_A_BU.pdb	A102.A{F}	1.9	7	Biological Assembly
3149	1ey0,BU	A	1ey0_A_BU.pdb	R105.A{F}	3.1	7	Biological Assembly
3150	1ey0,BU	A	1ey0_A_BU.pdb	A112.A{F}	1.6	7	Biological Assembly
3151	1ey0,BU	A	1ey0_A_BU.pdb	Y113.A{F}	0	7	Biological Assembly
3152	1ey0,BU	A	1ey0_A_BU.pdb	Y115.A{F}	0.1	7	Biological Assembly
3153	1ey0,BU	A	1ey0_A_BU.pdb	K116.A{F}	0.1	7	Biological Assembly
3154	1ey0,BU	A	1ey0_A_BU.pdb	P117.A{F}	-0.3	7	Biological Assembly
3155	1ey0,BU	A	1ey0_A_BU.pdb	E122.A{F}	0.8	7	Biological Assembly
3156	1ey0,BU	A	1ey0_A_BU.pdb	Q123.A{F}	0.7	7	Biological Assembly
3157	1ey0,BU	A	1ey0_A_BU.pdb	H124.A{F}	-0.3	7	Biological Assembly
3158	1ey0,BU	A	1ey0_A_BU.pdb	K127.A{F}	0.3	7	Biological Assembly
3159	1ey0,BU	A	1ey0_A_BU.pdb	S128.A{F}	1	7	Biological Assembly
3160	1ey0,BU	A	1ey0_A_BU.pdb	E129.A{F}	4	7	Biological Assembly
3161	1ey0,BU	A	1ey0_A_BU.pdb	Q131.A{F}	0.7	7	Biological Assembly
3162	1ey0,BU	A	1ey0_A_BU.pdb	K133.A{F}	1.4	7	Biological Assembly
3163	1ey0,BU	A	1ey0_A_BU.pdb	K134.A{F}	0.5	7	Biological Assembly
3164	1ey0,BU	A	1ey0_A_BU.pdb	E135.A{F}	1.2	7	Biological Assembly
3165	1ey0,BU	A	1ey0_A_BU.pdb	K136.A{F}	1.2	7	Biological Assembly
3181	2ppn	A	2ppn_A.pdb	V2.A{A}	2.43	7.5	0
3182	2ppn	A	2ppn_A.pdb	V4.A{A}	2.78	7.5	0
3183	2ppn	A	2ppn_A.pdb	V23.A{A}	2.97	7.5	0
3184	2ppn	A	2ppn_A.pdb	V24.A{A}	3.19	7.5	0
3185	2ppn	A	2ppn_A.pdb	F36.A{A}	3.54	7.5	0
3186	2ppn	A	2ppn_A.pdb	L50.A{A}	2.57	7.5	0
3187	2ppn	A	2ppn_A.pdb	V55.A{A}	2.13	7.5	0
3188	2ppn	A	2ppn_A.pdb	I56.A{A}	2.48	7.5	0
3189	2ppn	A	2ppn_A.pdb	I56.A{D}	3.16	7.5	0
3190	2ppn	A	2ppn_A.pdb	I56.A{T}	1.81	7.5	0
3191	2ppn	A	2ppn_A.pdb	V63.A{A}	2.97	7.5	0
3192	2ppn	A	2ppn_A.pdb	I76.A{V}	0.76	7.5	0
3193	2ppn	A	2ppn_A.pdb	I76.A{A}	3.81	7.5	0
3194	2ppn	A	2ppn_A.pdb	I91.A{A}	1.54	7.5	0
3195	2ppn	A	2ppn_A.pdb	I91.A{V}	0.38	7.5	0
3196	2ppn	A	2ppn_A.pdb	L97.A{A}	3.56	7.5	0
3197	2ppn	A	2ppn_A.pdb	V98.A{A}	2.16	7.5	0
3198	2ppn	A	2ppn_A.pdb	V101.A{A}	2.75	7.5	0
3199	2ppn	A	2ppn_A.pdb	L106.A{A}	2.32	7.5	0
3200	2ppn	A	2ppn_A.pdb	R57.A{A}	0.81	7.5	0
3201	2ppn	A	2ppn_A.pdb	R57.A{G}	2.29	7.5	0
3202	2ppn	A	2ppn_A.pdb	E60.A{A}	2.13	7.5	0
3203	2ppn	A	2ppn_A.pdb	E60.A{G}	2.84	7.5	0
3204	2ppn	A	2ppn_A.pdb	E61.A{A}	0.84	7.5	0
3205	2ppn	A	2ppn_A.pdb	E61.A{G}	2.49	7.5	0
3206	2ppn	A	2ppn_A.pdb	I7.A{V}	0.92	7.5	0
3207	2ppn	A	2ppn_A.pdb	T21.A{S}	1.44	7.5	0
3208	2ppn	A	2ppn_A.pdb	T21.A{V}	-0.86	7.5	0
3209	2ppn	A	2ppn_A.pdb	T21.A{A}	1.6	7.5	0
3210	2ppn	A	2ppn_A.pdb	T27.A{S}	1.49	7.5	0
3211	2ppn	A	2ppn_A.pdb	T27.A{V}	-0.23	7.5	0
3212	2ppn	A	2ppn_A.pdb	T27.A{A}	1.97	7.5	0
3213	2ppn	A	2ppn_A.pdb	T75.A{V}	0.81	7.5	0
3214	2ppn	A	2ppn_A.pdb	T75.A{A}	2.65	7.5	0
3417	1rn1	A	1rn1_A.pdb	N44.A{D}	1.66	7	0
3418	1rn1	A	1rn1_A.pdb	N44.A{S}	1.7	7	0
3419	1rn1	A	1rn1_A.pdb	N44.A{A}	1.97	7	0
3519	3pf4	A	3pf4_A.pdb	F27.A{A}	0.76	7	0
3520	3pf4	A	3pf4_A.pdb	F17.A{A}	1.53	7	0
3521	3pf4	A	3pf4_A.pdb	F15.A{A}	2.27	7	0
3522	3pf4	A	3pf4_A.pdb	F38.A{A}	-0.15	7	0
3589	1ifc,BU	A	1ifc_A_BU.pdb	G65.A{A}	1.33	7.4	Biological Assembly
3590	1ifc,BU	A	1ifc_A_BU.pdb	L64.A{A}	2.07	7.4	Biological Assembly
3591	1ifc,BU	A	1ifc_A_BU.pdb	L64.A{G}	2.63	7.4	Biological Assembly
3614	1mjc,BU	A	1mjc_A_BU.pdb	F31.A{L}	0.66	7	Biological Assembly
3615	1mjc,BU	A	1mjc_A_BU.pdb	F20.A{L}	0.31	7	Biological Assembly
3616	1mjc,BU	A	1mjc_A_BU.pdb	F18.A{L}	1	7	Biological Assembly
3621	1mjc,BU	A	1mjc_A_BU.pdb	F31.A{S}	1.03	7	Biological Assembly
3622	1mjc,BU	A	1mjc_A_BU.pdb	F20.A{S}	1.16	7	Biological Assembly
3623	1mjc,BU	A	1mjc_A_BU.pdb	F18.A{S}	1.54	7	Biological Assembly
3629	1fc1,BU	AB	1fc1_AB_BU.pdb	Q347.A{A},Q347.B{A}	0.7	7.4	Biological Assembly
3630	1fc1,BU	AB	1fc1_AB_BU.pdb	Y349.A{A},Y349.B{A}	0.6	7.4	Biological Assembly
3631	1fc1,BU	AB	1fc1_AB_BU.pdb	T350.A{A},T350.B{A}	0.3	7.4	Biological Assembly
3632	1fc1,BU	AB	1fc1_AB_BU.pdb	L351.A{A},L351.B{A}	2.1	7.4	Biological Assembly
3633	1fc1,BU	AB	1fc1_AB_BU.pdb	T366.A{A},T366.B{A}	2.8	7.4	Biological Assembly
3634	1fc1,BU	AB	1fc1_AB_BU.pdb	L368.A{A},L368.B{A}	3	7.4	Biological Assembly
3635	1fc1,BU	AB	1fc1_AB_BU.pdb	K370.A{A},K370.B{A}	2.2	7.4	Biological Assembly
3636	1fc1,BU	AB	1fc1_AB_BU.pdb	K392.A{A},K392.B{A}	0.6	7.4	Biological Assembly
3637	1fc1,BU	AB	1fc1_AB_BU.pdb	T394.A{A},T394.B{A}	1	7.4	Biological Assembly
3638	1fc1,BU	AB	1fc1_AB_BU.pdb	P395.A{A},P395.B{A}	3.8	7.4	Biological Assembly
3639	1fc1,BU	AB	1fc1_AB_BU.pdb	V397.A{A},V397.B{A}	1.4	7.4	Biological Assembly
3640	1fc1,BU	AB	1fc1_AB_BU.pdb	L398.A{A},L398.B{A}	0.9	7.4	Biological Assembly
3641	1fc1,BU	AB	1fc1_AB_BU.pdb	D399.A{A},D399.B{A}	0.9	7.4	Biological Assembly
3642	1fc1,BU	AB	1fc1_AB_BU.pdb	F405.A{A},F405.B{A}	3.3	7.4	Biological Assembly
3643	1fc1,BU	AB	1fc1_AB_BU.pdb	Y407.A{A},Y407.B{A}	2.5	7.4	Biological Assembly
3644	1fc1,BU	AB	1fc1_AB_BU.pdb	K409.A{A},K409.B{A}	3.9	7.4	Biological Assembly
3654	1wq5,BU	A	1wq5_A_BU.pdb	G211.A{E}	-0.5	7.8	Biological Assembly
3656	1wq5,BU	A	1wq5_A_BU.pdb	G211.A{D}	0.8	7.8	Biological Assembly
3658	1wq5,BU	A	1wq5_A_BU.pdb	G211.A{S}	-0.2	7.8	Biological Assembly
3660	1wq5,BU	A	1wq5_A_BU.pdb	G211.A{V}	-1.9	7.8	Biological Assembly
3662	1wq5,BU	A	1wq5_A_BU.pdb	G211.A{W}	1.1	7.8	Biological Assembly
3666	1wq5,BU	A	1wq5_A_BU.pdb	G211.A{R}	-1.3	7.8	Biological Assembly
3779	1yea	A	1yea_A.pdb	P76.A{G}	1.2	6	0
3903	1ycc	A	1ycc_A.pdb	P71.A{V}	1	6	0
3905	1ycc	A	1ycc_A.pdb	P71.A{I}	1.7	6	0
3924	2trx,BU	A	2trx_A_BU.pdb	P76.A{A}	3.9	7	Biological Assembly
3925	2trx,BU	A	2trx_A_BU.pdb	P34.A{S}	0.1	7	Biological Assembly
4001	2trx,BU	A	2trx_A_BU.pdb	D26.A{A}	-3.7	7	Biological Assembly
4026	1amq	A	1amq_A.pdb	C82.A{A}	1.3	7.5	0
4027	1amq	A	1amq_A.pdb	C191.A{A}	2.2	7.5	0
4028	1amq	A	1amq_A.pdb	C191.A{S}	1.8	7.5	0
4029	1amq	A	1amq_A.pdb	C192.A{A}	1.6	7.5	0
4030	1amq	A	1amq_A.pdb	C270.A{A}	2.5	7.5	0
4031	1amq	A	1amq_A.pdb	C401.A{A}	-3.2	7.5	0
4244	1ey0,BU	A	1ey0_A_BU.pdb	E43.A{D}	-0.2	7	Biological Assembly
4320	2lzm,BU	A	2lzm_A_BU.pdb	M6.A{I}	4.78	7	Biological Assembly
4321	2lzm,BU	A	2lzm_A_BU.pdb	Y25.A{G}	4.55	7	Biological Assembly
4322	2lzm,BU	A	2lzm_A_BU.pdb	P37.A{A}	0	7	Biological Assembly
4323	2lzm,BU	A	2lzm_A_BU.pdb	S38.A{D}	1.2	7	Biological Assembly
4324	2lzm,BU	A	2lzm_A_BU.pdb	G51.A{D}	2.63	7	Biological Assembly
4325	2lzm,BU	A	2lzm_A_BU.pdb	C54.A{Y}	5.02	7	Biological Assembly
4326	2lzm,BU	A	2lzm_A_BU.pdb	I58.A{Y}	3.11	7	Biological Assembly
4327	2lzm,BU	A	2lzm_A_BU.pdb	G77.A{A}	1.2	7	Biological Assembly
4328	2lzm,BU	A	2lzm_A_BU.pdb	A82.A{P}	0.72	7	Biological Assembly
4329	2lzm,BU	A	2lzm_A_BU.pdb	P86.A{G}	1.91	7	Biological Assembly
4330	2lzm,BU	A	2lzm_A_BU.pdb	L91.A{P}	8.13	7	Biological Assembly
4331	2lzm,BU	A	2lzm_A_BU.pdb	A98.A{T}	3.83	7	Biological Assembly
4332	2lzm,BU	A	2lzm_A_BU.pdb	A98.A{V}	5.02	7	Biological Assembly
4333	2lzm,BU	A	2lzm_A_BU.pdb	V103.A{A}	1.91	7	Biological Assembly
4334	2lzm,BU	A	2lzm_A_BU.pdb	Q105.A{G}	3.11	7	Biological Assembly
4335	2lzm,BU	A	2lzm_A_BU.pdb	W126.A{R}	5.74	7	Biological Assembly
4336	2lzm,BU	A	2lzm_A_BU.pdb	W138.A{Y}	2.87	7	Biological Assembly
4337	2lzm,BU	A	2lzm_A_BU.pdb	A146.A{I}	4.31	7	Biological Assembly
4338	2lzm,BU	A	2lzm_A_BU.pdb	A146.A{T}	2.87	7	Biological Assembly
4339	2lzm,BU	A	2lzm_A_BU.pdb	A146.A{V}	4.31	7	Biological Assembly
4340	2lzm,BU	A	2lzm_A_BU.pdb	V149.A{A}	2.87	7	Biological Assembly
4341	2lzm,BU	A	2lzm_A_BU.pdb	F153.A{C}	3.11	7	Biological Assembly
4342	2lzm,BU	A	2lzm_A_BU.pdb	G156.A{D}	4.07	7	Biological Assembly
4343	2lzm,BU	A	2lzm_A_BU.pdb	T157.A{D}	2.39	7	Biological Assembly
4344	2lzm,BU	A	2lzm_A_BU.pdb	T157.A{F}	4.07	7	Biological Assembly
4345	2lzm,BU	A	2lzm_A_BU.pdb	A160.A{T}	4.55	7	Biological Assembly
4388	1c2r,BU	A	1c2r_A_BU.pdb	Y75.A{C}	0	7.5	Biological Assembly
4389	1c2r,BU	A	1c2r_A_BU.pdb	Y75.A{F}	-0.71	7.5	Biological Assembly
4426	1ra3,BU	A	1ra3_A_BU.pdb	E139.A{Q}	0.42	7.8	Biological Assembly
4473	3pgk,BU	A	3pgk_A_BU.pdb	W333.A{F}	4.04	7.5	Biological Assembly
4474	3pgk,BU	A	3pgk_A_BU.pdb	W308.A{F}	3.71	7.5	Biological Assembly
4586	2m2m,BU	AB	2m2m_AB_BU.pdb	S9.A{D},S9.B{D}	-0.1	8	Biological Assembly
4587	2m2m,BU	AB	2m2m_AB_BU.pdb	H10.B{D}	-1.3	8	Biological Assembly
4588	2m2m,BU	AB	2m2m_AB_BU.pdb	H10.B{E}	-1.44	8	Biological Assembly
4589	2m2m,BU	AB	2m2m_AB_BU.pdb	H10.B{T}	0.22	8	Biological Assembly
4590	2m2m,BU	AB	2m2m_AB_BU.pdb	T8.A{A}	-0.16	8	Biological Assembly
4591	2m2m,BU	AB	2m2m_AB_BU.pdb	T8.A{H}	-1.76	8	Biological Assembly
4592	2m2m,BU	AB	2m2m_AB_BU.pdb	T8.A{R}	-1.25	8	Biological Assembly
4593	2m2m,BU	AB	2m2m_AB_BU.pdb	Y26.B{T}	0.3	8	Biological Assembly
4594	2m2m,BU	AB	2m2m_AB_BU.pdb	F25.B{H}	-1	8	Biological Assembly
4595	2m2m,BU	AB	2m2m_AB_BU.pdb	F25.B{D}	-0.6	8	Biological Assembly
4599	1ifc,BU	A	1ifc_A_BU.pdb	I23.A{C}	-0.91	7.2	Biological Assembly
4600	1ifc,BU	A	1ifc_A_BU.pdb	S53.A{C}	-0.58	7.2	Biological Assembly
4601	1ifc,BU	A	1ifc_A_BU.pdb	V60.A{C}	-0.8	7.2	Biological Assembly
4602	1ifc,BU	A	1ifc_A_BU.pdb	L72.A{C}	0.14	7.2	Biological Assembly
4603	1ifc,BU	A	1ifc_A_BU.pdb	L89.A{C}	0.6	7.2	Biological Assembly
4604	1ifc,BU	A	1ifc_A_BU.pdb	A104.A{C}	-2.54	7.2	Biological Assembly
4634	1a2p,BU	A	1a2p_A_BU.pdb	I76.A{T}	2.69	6.3	Biological Assembly
4645	1ra3,BU	A	1ra3_A_BU.pdb	C85.A{S}	0.3	7.8	Biological Assembly
4646	1ra3,BU	A	1ra3_A_BU.pdb	C152.A{E}	0.3	7.8	Biological Assembly
4654	1a23	A	1a23_A.pdb	C33.A{S}	1.1	7.5	0
4655	1a23	A	1a23_A.pdb	C30.A{S}	1.8	7.5	0
4676	1ay7	B	1ay7_B.pdb	C40.B{A}	-0.1	7	0
4677	1ay7	B	1ay7_B.pdb	C82.B{A}	0.6	7	0
4679	1ey0,BU	A	1ey0_A_BU.pdb	V66.A{W}	4.02	7	Biological Assembly
4707	3k34,BU	A	3k34_A_BU.pdb	W5.A{F}	1.2	7.5	Biological Assembly
4709	3k34,BU	A	3k34_A_BU.pdb	W16.A{F}	5.4	7.5	Biological Assembly
4786	1ycc	A	1ycc_A.pdb	C102.A{T}	-2.3	7.2	0
4788	1ycc	A	1ycc_A.pdb	V20.A{C}	1.1	7.2	0
4934	1ey0,BU	A	1ey0_A_BU.pdb	V23.A{T}	3.2	7	Biological Assembly
4935	1ey0,BU	A	1ey0_A_BU.pdb	V39.A{T}	1.3	7	Biological Assembly
4936	1ey0,BU	A	1ey0_A_BU.pdb	V51.A{T}	-0.2	7	Biological Assembly
4937	1ey0,BU	A	1ey0_A_BU.pdb	V66.A{T}	1.2	7	Biological Assembly
4938	1ey0,BU	A	1ey0_A_BU.pdb	V74.A{T}	3.8	7	Biological Assembly
4939	1ey0,BU	A	1ey0_A_BU.pdb	V99.A{T}	3.3	7	Biological Assembly
4940	1ey0,BU	A	1ey0_A_BU.pdb	V104.A{T}	2.5	7	Biological Assembly
4941	1ey0,BU	A	1ey0_A_BU.pdb	V111.A{T}	2.3	7	Biological Assembly
4942	1ey0,BU	A	1ey0_A_BU.pdb	V114.A{T}	0.3	7	Biological Assembly
4943	1ey0,BU	A	1ey0_A_BU.pdb	V23.A{S}	4.7	7	Biological Assembly
4944	1ey0,BU	A	1ey0_A_BU.pdb	V39.A{S}	2.4	7	Biological Assembly
4945	1ey0,BU	A	1ey0_A_BU.pdb	V51.A{S}	0.1	7	Biological Assembly
4946	1ey0,BU	A	1ey0_A_BU.pdb	V66.A{S}	3.1	7	Biological Assembly
4947	1ey0,BU	A	1ey0_A_BU.pdb	V74.A{S}	5.4	7	Biological Assembly
4948	1ey0,BU	A	1ey0_A_BU.pdb	V99.A{S}	5.1	7	Biological Assembly
4949	1ey0,BU	A	1ey0_A_BU.pdb	V104.A{S}	4.9	7	Biological Assembly
4950	1ey0,BU	A	1ey0_A_BU.pdb	V111.A{S}	4.8	7	Biological Assembly
4951	1ey0,BU	A	1ey0_A_BU.pdb	V114.A{S}	0	7	Biological Assembly
4952	1ey0,BU	A	1ey0_A_BU.pdb	Y27.A{F}	0.6	7	Biological Assembly
4953	1ey0,BU	A	1ey0_A_BU.pdb	Y54.A{F}	0.5	7	Biological Assembly
4954	1ey0,BU	A	1ey0_A_BU.pdb	Y85.A{F}	0	7	Biological Assembly
4955	1ey0,BU	A	1ey0_A_BU.pdb	Y91.A{F}	2.4	7	Biological Assembly
4956	1ey0,BU	A	1ey0_A_BU.pdb	Y93.A{F}	2	7	Biological Assembly
4960	1ey0,BU	A	1ey0_A_BU.pdb	Y54.A{L}	3.4	7	Biological Assembly
4961	1ey0,BU	A	1ey0_A_BU.pdb	Y85.A{L}	0.1	7	Biological Assembly
4962	1ey0,BU	A	1ey0_A_BU.pdb	Y91.A{L}	3.9	7	Biological Assembly
4963	1ey0,BU	A	1ey0_A_BU.pdb	Y93.A{L}	4.5	7	Biological Assembly
4964	1ey0,BU	A	1ey0_A_BU.pdb	Y113.A{L}	-0.2	7	Biological Assembly
4965	1ey0,BU	A	1ey0_A_BU.pdb	Y115.A{L}	0.3	7	Biological Assembly
4966	1ey0,BU	A	1ey0_A_BU.pdb	T13.A{S}	0.3	7	Biological Assembly
4967	1ey0,BU	A	1ey0_A_BU.pdb	T22.A{S}	0.6	7	Biological Assembly
4968	1ey0,BU	A	1ey0_A_BU.pdb	T33.A{S}	1.3	7	Biological Assembly
4969	1ey0,BU	A	1ey0_A_BU.pdb	T41.A{S}	1.1	7	Biological Assembly
4970	1ey0,BU	A	1ey0_A_BU.pdb	T44.A{S}	0	7	Biological Assembly
4971	1ey0,BU	A	1ey0_A_BU.pdb	T62.A{S}	2.1	7	Biological Assembly
4972	1ey0,BU	A	1ey0_A_BU.pdb	T82.A{S}	0.7	7	Biological Assembly
4973	1ey0,BU	A	1ey0_A_BU.pdb	T120.A{S}	0.6	7	Biological Assembly
4974	1ey0,BU	A	1ey0_A_BU.pdb	T13.A{V}	0.4	7	Biological Assembly
4975	1ey0,BU	A	1ey0_A_BU.pdb	T22.A{V}	0.9	7	Biological Assembly
4976	1ey0,BU	A	1ey0_A_BU.pdb	T33.A{V}	-0.4	7	Biological Assembly
4977	1ey0,BU	A	1ey0_A_BU.pdb	T41.A{V}	-0.8	7	Biological Assembly
4978	1ey0,BU	A	1ey0_A_BU.pdb	T44.A{V}	-0.1	7	Biological Assembly
4979	1ey0,BU	A	1ey0_A_BU.pdb	T62.A{V}	0.2	7	Biological Assembly
4980	1ey0,BU	A	1ey0_A_BU.pdb	T82.A{V}	-0.2	7	Biological Assembly
4981	1ey0,BU	A	1ey0_A_BU.pdb	T120.A{V}	1.8	7	Biological Assembly
4982	1ey0,BU	A	1ey0_A_BU.pdb	T13.A{C}	1.4	7	Biological Assembly
4983	1ey0,BU	A	1ey0_A_BU.pdb	T22.A{C}	0.9	7	Biological Assembly
4984	1ey0,BU	A	1ey0_A_BU.pdb	T33.A{C}	1.2	7	Biological Assembly
4985	1ey0,BU	A	1ey0_A_BU.pdb	T41.A{C}	-0.6	7	Biological Assembly
4986	1ey0,BU	A	1ey0_A_BU.pdb	T44.A{C}	0.2	7	Biological Assembly
4987	1ey0,BU	A	1ey0_A_BU.pdb	T62.A{C}	1.1	7	Biological Assembly
4988	1ey0,BU	A	1ey0_A_BU.pdb	T82.A{C}	0.1	7	Biological Assembly
4989	1ey0,BU	A	1ey0_A_BU.pdb	T120.A{C}	1.7	7	Biological Assembly
5018	2jk2,BU	AB	2jk2_AB_BU.pdb	Q179.A{D},Q179.B{D}	-1.5	8	Biological Assembly
5019	2jk2,BU	AB	2jk2_AB_BU.pdb	S105.A{D},S105.B{D}	1.3	8	Biological Assembly
5020	2jk2,BU	AB	2jk2_AB_BU.pdb	Q179.A{A},Q179.B{A}	-0.1	8	Biological Assembly
5021	2jk2,BU	AB	2jk2_AB_BU.pdb	K193.A{A},K193.B{A}	-1	8	Biological Assembly
5022	2jk2,BU	AB	2jk2_AB_BU.pdb	A215.A{P},A215.B{P}	-0.6	8	Biological Assembly
5025	3o1y,BU	A	3o1y_A_BU.pdb	L94.A{I}	-0.2	7	Biological Assembly
5026	3o1y,BU	A	3o1y_A_BU.pdb	L94.A{V}	0.8	7	Biological Assembly
5027	3o1y,BU	A	3o1y_A_BU.pdb	L94.A{A}	3.5	7	Biological Assembly
5142	3ne4,BU	A	3ne4_A_BU.pdb	F51.A{C}	-3.01	6.5	Biological Assembly
5159	2dri,BU	A	2dri_A_BU.pdb	V50.A{E}	3.5	7.7	Biological Assembly
5160	2dri,BU	A	2dri_A_BU.pdb	A27.A{T}	3.3	7.7	Biological Assembly
5365	3pgk,BU	A	3pgk_A_BU.pdb	Y122.A{W}	1.29	7.5	Biological Assembly
5439	1lve,BU	AA	1lve_AA_BU.pdb	Y27D.A{D},Y27D.A{D}	-1.7	7.5	Biological Assembly
5441	1lve,BU	AA	1lve_AA_BU.pdb	V27B.A{L},V27B.A{L}	-1.8	7.5	Biological Assembly
5442	1lve,BU	AA	1lve_AA_BU.pdb	S97.A{T},S97.A{T}	0.3	7.5	Biological Assembly
5443	1lve,BU	AA	1lve_AA_BU.pdb	Y96.A{P},Y96.A{P}	1.6	7.5	Biological Assembly
5444	1lve,BU	AA	1lve_AA_BU.pdb	K30.A{T},K30.A{T}	1.3	7.5	Biological Assembly
5445	1lve,BU	AA	1lve_AA_BU.pdb	L15.A{P},L15.A{P}	1.5	7.5	Biological Assembly
5446	1lve,BU	AA	1lve_AA_BU.pdb	N28.A{F},N28.A{F}	3.1	7.5	Biological Assembly
5447	1lve,BU	AA	1lve_AA_BU.pdb	S29.A{N},S29.A{N}	0.2	7.5	Biological Assembly
5448	1lve,BU	AA	1lve_AA_BU.pdb	T94.A{H},T94.A{H}	-0.7	7.5	Biological Assembly
5450	1lve,BU	AA	1lve_AA_BU.pdb	I106.A{L},I106.A{L}	1.2	7.5	Biological Assembly
5451	1lve,BU	AA	1lve_AA_BU.pdb	K30.A{R},K30.A{R}	1	7.5	Biological Assembly
5452	1lve,BU	AA	1lve_AA_BU.pdb	P40.A{L},P40.A{L}	1.7	7.5	Biological Assembly
5453	1lve,BU	AA	1lve_AA_BU.pdb	Q89.A{H},Q89.A{H}	0.8	7.5	Biological Assembly
5454	1lve,BU	AA	1lve_AA_BU.pdb	Y96.A{Q},Y96.A{Q}	1	7.5	Biological Assembly
5472	1pdo	A	1pdo_A.pdb	W12.A{F}	-3.58	7.4	0
5473	1pdo	A	1pdo_A.pdb	W33.A{F}	2.16	7.4	0
5474	1pdo	A	1pdo_A.pdb	W69.A{F}	4.31	7.4	0
5516	1sak	ABCD	1sak_ABCD.pdb	E326.A{A},E326.B{A},E326.C{A},E326.D{A}	1.6	7	0
5517	1sak	ABCD	1sak_ABCD.pdb	F328.A{A},F328.B{A},F328.C{A},F328.D{A}	7.2	7	0
5518	1sak	ABCD	1sak_ABCD.pdb	T329.A{A},T329.B{A},T329.C{A},T329.D{A}	3.6	7	0
5519	1sak	ABCD	1sak_ABCD.pdb	Q331.A{A},Q331.B{A},Q331.C{A},Q331.D{A}	1.4	7	0
5520	1sak	ABCD	1sak_ABCD.pdb	I332.A{V},I332.B{V},I332.C{V},I332.D{V}	4.8	7	0
5521	1sak	ABCD	1sak_ABCD.pdb	R333.A{A},R333.B{A},R333.C{A},R333.D{A}	3.9	7	0
5522	1sak	ABCD	1sak_ABCD.pdb	R335.A{A},R335.B{A},R335.C{A},R335.D{A}	2.1	7	0
5523	1sak	ABCD	1sak_ABCD.pdb	E336.A{A},E336.B{A},E336.C{A},E336.D{A}	-3	7	0
5524	1sak	ABCD	1sak_ABCD.pdb	R337.A{A},R337.B{A},R337.C{A},R337.D{A}	9.3	7	0
5525	1sak	ABCD	1sak_ABCD.pdb	F338.A{A},F338.B{A},F338.C{A},F338.D{A}	7.2	7	0
5526	1sak	ABCD	1sak_ABCD.pdb	E339.A{A},E339.B{A},E339.C{A},E339.D{A}	1.8	7	0
5527	1sak	ABCD	1sak_ABCD.pdb	M340.A{A},M340.B{A},M340.C{A},M340.D{A}	6.4	7	0
5528	1sak	ABCD	1sak_ABCD.pdb	F341.A{L},F341.B{L},F341.C{L},F341.D{L}	3.1	7	0
5529	1sak	ABCD	1sak_ABCD.pdb	R342.A{A},R342.B{A},R342.C{A},R342.D{A}	1.4	7	0
5530	1sak	ABCD	1sak_ABCD.pdb	E343.A{A},E343.B{A},E343.C{A},E343.D{A}	1.1	7	0
5531	1sak	ABCD	1sak_ABCD.pdb	N345.A{A},N345.B{A},N345.C{A},N345.D{A}	3.7	7	0
5532	1sak	ABCD	1sak_ABCD.pdb	E346.A{A},E346.B{A},E346.C{A},E346.D{A}	0.4	7	0
5533	1sak	ABCD	1sak_ABCD.pdb	A347.A{G},A347.B{G},A347.C{G},A347.D{G}	2.7	7	0
5534	1sak	ABCD	1sak_ABCD.pdb	E349.A{A},E349.B{A},E349.C{A},E349.D{A}	3.8	7	0
5535	1sak	ABCD	1sak_ABCD.pdb	L350.A{A},L350.B{A},L350.C{A},L350.D{A}	2.1	7	0
5536	1sak	ABCD	1sak_ABCD.pdb	K351.A{A},K351.B{A},K351.C{A},K351.D{A}	-2.5	7	0
5537	1sak	ABCD	1sak_ABCD.pdb	D352.A{A},D352.B{A},D352.C{A},D352.D{A}	2.2	7	0
5541	1hn4	A	1hn4_A.pdb	H48.A{Q}	1.03	7	0
5542	1hn4	A	1hn4_A.pdb	H48.A{N}	2.28	7	0
5543	1hn4	A	1hn4_A.pdb	H48.A{K}	3.21	7	0
5726	1rn1	A	1rn1_A.pdb	D76.A{N}	3.51	7	0
6204	1rcf,BU	A	1rcf_A_BU.pdb	F7.A{L}	0.04	6	Biological Assembly
6205	1rcf,BU	A	1rcf_A_BU.pdb	Y47.A{F}	0.59	6	Biological Assembly
6206	1rcf,BU	A	1rcf_A_BU.pdb	H34.A{A}	0.83	6	Biological Assembly
6364	1wit	A	1wit_A.pdb	Y73.A{F}	2.15	7	0
6414	2xpw,BU	AA	2xpw_AA_BU.pdb	R128.A{E},R128.A{E}	-0.621	7.5	Biological Assembly
6821	1rn1	A	1rn1_A.pdb	D49.A{A}	0.5	7	0
6856	1sak	ABCD	1sak_ABCD.pdb	F328.A{L},F328.B{L},F328.C{L},F328.D{L}	3.5	7	0
6857	1sak	ABCD	1sak_ABCD.pdb	L330.A{F},L330.B{F},L330.C{F},L330.D{F}	5.2	7	0
6859	1sak	ABCD	1sak_ABCD.pdb	M340.A{I},M340.B{I},M340.C{I},M340.D{I}	-0.7	7	0
6861	1sak	ABCD	1sak_ABCD.pdb	F341.A{I},F341.B{I},F341.C{I},F341.D{I}	6.9	7	0
6862	1sak	ABCD	1sak_ABCD.pdb	L344.A{F},L344.B{F},L344.C{F},L344.D{F}	6.1	7	0
6863	1sak	ABCD	1sak_ABCD.pdb	L344.A{I},L344.B{I},L344.C{I},L344.D{I}	1.2	7	0
6871	1aps	A	1aps_A.pdb	Y11.A{F}	-0.4299	5.5	0
6872	1aps	A	1aps_A.pdb	Y11.A{I}	2.2213	5.5	0
6873	1aps	A	1aps_A.pdb	V13.A{A}	2.6273	5.5	0
6874	1aps	A	1aps_A.pdb	V17.A{A}	1.8391	5.5	0
6875	1aps	A	1aps_A.pdb	V20.A{A}	0.2866	5.5	0
6876	1aps	A	1aps_A.pdb	F22.A{L}	1.2898	5.5	0
6877	1aps	A	1aps_A.pdb	Y25.A{A}	0.2388	5.5	0
6878	1aps	A	1aps_A.pdb	E29.A{D}	3.4633	5.5	0
6879	1aps	A	1aps_A.pdb	A30.A{G}	1.648	5.5	0
6880	1aps	A	1aps_A.pdb	V36.A{A}	2.5318	5.5	0
6881	1aps	A	1aps_A.pdb	W38.A{F}	0.0239	5.5	0
6882	1aps	A	1aps_A.pdb	V39.A{A}	1.6242	5.5	0
6883	1aps	A	1aps_A.pdb	T42.A{A}	1.8391	5.5	0
6884	1aps	A	1aps_A.pdb	G45.A{A}	1.7197	5.5	0
6885	1aps	A	1aps_A.pdb	V47.A{A}	1.863	5.5	0
6886	1aps	A	1aps_A.pdb	V51.A{A}	1.8869	5.5	0
6887	1aps	A	1aps_A.pdb	P54.A{A}	0.4538	5.5	0
6888	1aps	A	1aps_A.pdb	M61.A{A}	3.9648	5.5	0
6889	1aps	A	1aps_A.pdb	W64.A{A}	1.5047	5.5	0
6890	1aps	A	1aps_A.pdb	L65.A{V}	5.3501	5.5	0
6891	1aps	A	1aps_A.pdb	P71.A{A}	1.6003	5.5	0
6892	1aps	A	1aps_A.pdb	I75.A{V}	1.4092	5.5	0
6893	1aps	A	1aps_A.pdb	T78.A{S}	1.4092	5.5	0
6894	1aps	A	1aps_A.pdb	E83.A{D}	1.5047	5.5	0
6895	1aps	A	1aps_A.pdb	I86.A{V}	1.7675	5.5	0
6896	1aps	A	1aps_A.pdb	L89.A{A}	1.6719	5.5	0
6897	1aps	A	1aps_A.pdb	F94.A{L}	4.3231	5.5	0
7015	2rn2,BU	A	2rn2_A_BU.pdb	I53.A{A}	2.1	5.5	Biological Assembly
7016	2rn2,BU	A	2rn2_A_BU.pdb	Q105.A{G}	2.2	5.5	Biological Assembly
7017	2rn2,BU	A	2rn2_A_BU.pdb	D10.A{A}	-3.3	5.5	Biological Assembly
7018	2rn2,BU	A	2rn2_A_BU.pdb	R27.A{A}	2.2	5.5	Biological Assembly
7132	2imm	A	2imm_A.pdb	A15.A{L}	-1.3614	7.4	0
7133	2imm	A	2imm_A.pdb	N90.A{Q}	-1.0509	7.4	0
7134	2imm	A	2imm_A.pdb	F32.A{Y}	-0.3822	7.4	0
7135	2imm	A	2imm_A.pdb	L106.A{I}	-0.3583	7.4	0
7136	2imm	A	2imm_A.pdb	T63.A{S}	-0.2866	7.4	0
7137	2imm	A	2imm_A.pdb	M21.A{I}	-0.2388	7.4	0
7138	2imm	A	2imm_A.pdb	K24.A{R}	0.1672	7.4	0
7139	2imm	A	2imm_A.pdb	M21.A{L}	0.3105	7.4	0
7140	2imm	A	2imm_A.pdb	A100.A{G}	-0.0239	7.4	0
7141	2imm	A	2imm_A.pdb	P43.A{S}	0.1672	7.4	0
7142	2imm	A	2imm_A.pdb	Q79.A{E}	0.406	7.4	0
7253	3mbp,BU	A	3mbp_A_BU.pdb	W10.A{A}	4.2992	7.6	Biological Assembly
7254	3mbp,BU	A	3mbp_A_BU.pdb	A276.A{G}	1.8869	7.6	Biological Assembly
7260	1hms,BU	A	1hms_A_BU.pdb	F16.A{Y}	3.4394	8	Biological Assembly
7261	1hms,BU	A	1hms_A_BU.pdb	F57.A{S}	3.6305	8	Biological Assembly
7262	1hms,BU	A	1hms_A_BU.pdb	Y128.A{F}	3.8215	8	Biological Assembly
7263	1hms,BU	A	1hms_A_BU.pdb	T40.A{E}	3.2722	8	Biological Assembly
7264	1hms,BU	A	1hms_A_BU.pdb	T40.A{Q}	4.3709	8	Biological Assembly
7265	1hms,BU	A	1hms_A_BU.pdb	T40.A{V}	1.8391	8	Biological Assembly
7266	1hms,BU	A	1hms_A_BU.pdb	R106.A{T}	3.5349	8	Biological Assembly
7267	1hms,BU	A	1hms_A_BU.pdb	R126.A{K}	4.6575	8	Biological Assembly
7268	1hms,BU	A	1hms_A_BU.pdb	R126.A{Q}	0.621	8	Biological Assembly
7294	1fxa,BU	A	1fxa_A_BU.pdb	E95.A{K}	-1	7.5	Biological Assembly
7295	1fxa,BU	A	1fxa_A_BU.pdb	E94.A{K}	0.4	7.5	Biological Assembly
7296	1fxa,BU	A	1fxa_A_BU.pdb	E94.A{D}	1.1	7.5	Biological Assembly
7297	1fxa,BU	A	1fxa_A_BU.pdb	E94.A{Q}	-0.6	7.5	Biological Assembly
7298	1fxa,BU	A	1fxa_A_BU.pdb	F65.A{A}	1	7.5	Biological Assembly
7299	1fxa,BU	A	1fxa_A_BU.pdb	F65.A{I}	0.9	7.5	Biological Assembly
7300	1fxa,BU	A	1fxa_A_BU.pdb	F65.A{Y}	0.5	7.5	Biological Assembly
7301	1fxa,BU	A	1fxa_A_BU.pdb	F65.A{W}	0.6	7.5	Biological Assembly
7302	1fxa,BU	A	1fxa_A_BU.pdb	R42.A{A}	2.4	7.5	Biological Assembly
7303	1fxa,BU	A	1fxa_A_BU.pdb	R42.A{H}	1.4	7.5	Biological Assembly
7304	1fxa,BU	A	1fxa_A_BU.pdb	T48.A{A}	-0.1	7.5	Biological Assembly
7367	2lzm,BU	A	2lzm_A_BU.pdb	L66.A{P}	12.23	7	Biological Assembly
7782	1ey0,BU	A	1ey0_A_BU.pdb	M32.A{L}	0.8	7	Biological Assembly
7783	1ey0,BU	A	1ey0_A_BU.pdb	M32.A{I}	0.6	7	Biological Assembly
7980	1amq	A	1amq_A.pdb	C191.A{F}	1.6	7.5	0
7981	1amq	A	1amq_A.pdb	C191.A{Y}	2.3	7.5	0
7982	1amq	A	1amq_A.pdb	C191.A{W}	3.9	7.5	0
7984	1ra3,BU	A	1ra3_A_BU.pdb	I2.A{V}	0.72	7.8	Biological Assembly
7985	1ra3,BU	A	1ra3_A_BU.pdb	I61.A{L}	1.46	7.8	Biological Assembly
7986	1ra3,BU	A	1ra3_A_BU.pdb	I61.A{V}	1.84	7.8	Biological Assembly
7987	1ra3,BU	A	1ra3_A_BU.pdb	I91.A{L}	2.43	7.8	Biological Assembly
7988	1ra3,BU	A	1ra3_A_BU.pdb	I91.A{V}	2.49	7.8	Biological Assembly
7989	1ra3,BU	A	1ra3_A_BU.pdb	I94.A{L}	0.7	7.8	Biological Assembly
7990	1ra3,BU	A	1ra3_A_BU.pdb	I94.A{V}	0.78	7.8	Biological Assembly
7991	1ra3,BU	A	1ra3_A_BU.pdb	L112.A{I}	0.14	7.8	Biological Assembly
7992	1ra3,BU	A	1ra3_A_BU.pdb	L112.A{V}	1.66	7.8	Biological Assembly
8310	1arr	AB	1arr_AB.pdb	Q9.A{G},Q9.B{G}	-0.68	7.5	0
8311	1arr	AB	1arr_AB.pdb	R13.A{G},R13.B{G}	-0.36	7.5	0
8314	1arr	AB	1arr_AB.pdb	R16.A{G},R16.B{G}	1.55	7.5	0
8315	1arr	AB	1arr_AB.pdb	E17.A{G},E17.B{G}	1.19	7.5	0
8316	1arr	AB	1arr_AB.pdb	D20.A{G},D20.B{G}	2.79	7.5	0
8317	1arr	AB	1arr_AB.pdb	R23.A{G},R23.B{G}	2.14	7.5	0
8318	1arr	AB	1arr_AB.pdb	K24.A{G},K24.B{G}	2.45	7.5	0
8319	1arr	AB	1arr_AB.pdb	E27.A{G},E27.B{G}	0.75	7.5	0
8320	1arr	AB	1arr_AB.pdb	E28.A{G},E28.B{G}	1.69	7.5	0
8321	1arr	AB	1arr_AB.pdb	N34.A{G},N34.B{G}	-0.64	7.5	0
8322	1arr	AB	1arr_AB.pdb	S35.A{G},S35.B{G}	0.46	7.5	0
8323	1arr	AB	1arr_AB.pdb	Q39.A{G},Q39.B{G}	1.22	7.5	0
8324	1arr	AB	1arr_AB.pdb	K46.A{G},K46.B{G}	1.6	7.5	0
8325	1arr	AB	1arr_AB.pdb	K47.A{G},K47.B{G}	1.16	7.5	0
8326	1arr	AB	1arr_AB.pdb	E48.A{G},E48.B{G}	2.59	7.5	0
8599	3snf,BU	A	3snf_A_BU.pdb	M23.A{L}	2.6273	6	Biological Assembly
8631	1ifc,BU	A	1ifc_A_BU.pdb	V60.A{N}	0.89	7	Biological Assembly
8655	2hpr,BU	A	2hpr_A_BU.pdb	S46.A{D}	-0.74	7	Biological Assembly
8727	1rn1	A	1rn1_A.pdb	P73.A{V}	-2.4362	8	0
8732	1oia,BU	A	1oia_A_BU.pdb	Y13.A{F}	0.7	7	Biological Assembly
8733	1oia,BU	A	1oia_A_BU.pdb	Y13.A{T}	1.3	7	Biological Assembly
8734	1oia,BU	A	1oia_A_BU.pdb	Y31.A{F}	0	7	Biological Assembly
8735	1oia,BU	A	1oia_A_BU.pdb	Y31.A{S}	2.3	7	Biological Assembly
8736	1oia,BU	A	1oia_A_BU.pdb	Y78.A{F}	0	7	Biological Assembly
8737	1oia,BU	A	1oia_A_BU.pdb	Y78.A{D}	5.1	7	Biological Assembly
8738	1oia,BU	A	1oia_A_BU.pdb	Y86.A{F}	2.6	7	Biological Assembly
8739	1oia,BU	A	1oia_A_BU.pdb	Y86.A{T}	2.9	7	Biological Assembly
9200	1ey0,BU	A	1ey0_A_BU.pdb	G29.A{C}	1.1	7	Biological Assembly
9201	1ey0,BU	A	1ey0_A_BU.pdb	G50.A{C}	0.8	7	Biological Assembly
9202	1ey0,BU	A	1ey0_A_BU.pdb	E57.A{C}	0.7	7	Biological Assembly
9203	1ey0,BU	A	1ey0_A_BU.pdb	A60.A{C}	1.2	7	Biological Assembly
9204	1ey0,BU	A	1ey0_A_BU.pdb	K70.A{C}	0.5	7	Biological Assembly
9205	1ey0,BU	A	1ey0_A_BU.pdb	K78.A{C}	0.4	7	Biological Assembly
9206	1ey0,BU	A	1ey0_A_BU.pdb	R105.A{C}	2.7	7	Biological Assembly
9207	1ey0,BU	A	1ey0_A_BU.pdb	A112.A{C}	0.8	7	Biological Assembly
9208	1ey0,BU	A	1ey0_A_BU.pdb	K134.A{C}	0.7	7	Biological Assembly
9213	1ey0,BU	A	1ey0_A_BU.pdb	K78.A{F}	-0.1	7	Biological Assembly
9330	3ne4,BU	A	3ne4_A_BU.pdb	F51.A{L}	-2.1	6.5	Biological Assembly
9331	3ne4,BU	A	3ne4_A_BU.pdb	T59.A{A}	-1	6.5	Biological Assembly
9332	3ne4,BU	A	3ne4_A_BU.pdb	T68.A{A}	-1	6.5	Biological Assembly
9333	3ne4,BU	A	3ne4_A_BU.pdb	A70.A{G}	-1.6	6.5	Biological Assembly
9334	3ne4,BU	A	3ne4_A_BU.pdb	M374.A{I}	-2.3	6.5	Biological Assembly
9335	3ne4,BU	A	3ne4_A_BU.pdb	S381.A{A}	-1	6.5	Biological Assembly
9336	3ne4,BU	A	3ne4_A_BU.pdb	K387.A{R}	-1	6.5	Biological Assembly
9502	1ig5,BU	A	1ig5_A_BU.pdb	L6.A{V}	2.1974	7	Biological Assembly
9503	1ig5,BU	A	1ig5_A_BU.pdb	F10.A{A}	4.8247	7	Biological Assembly
9504	1ig5,BU	A	1ig5_A_BU.pdb	L23.A{A}	3.726	7	Biological Assembly
9505	1ig5,BU	A	1ig5_A_BU.pdb	L23.A{G}	4.2753	7	Biological Assembly
9506	1ig5,BU	A	1ig5_A_BU.pdb	L28.A{A}	2.699	7	Biological Assembly
9507	1ig5,BU	A	1ig5_A_BU.pdb	V61.A{A}	3.7738	7	Biological Assembly
9508	1ig5,BU	A	1ig5_A_BU.pdb	V61.A{G}	4.347	7	Biological Assembly
9509	1ig5,BU	A	1ig5_A_BU.pdb	F66.A{W}	2.3407	7	Biological Assembly
9510	1ig5,BU	A	1ig5_A_BU.pdb	F66.A{A}	4.968	7	Biological Assembly
9511	1ig5,BU	A	1ig5_A_BU.pdb	V70.A{L}	1.1942	7	Biological Assembly
9512	1ig5,BU	A	1ig5_A_BU.pdb	I73.A{V}	1.5286	7	Biological Assembly
9787	3chy,BU	A	3chy_A_BU.pdb	D12.A{A}	-2.5	7	Biological Assembly
9788	3chy,BU	A	3chy_A_BU.pdb	D13.A{A}	-2.7	7	Biological Assembly
9789	3chy,BU	A	3chy_A_BU.pdb	D57.A{A}	-3.3	7	Biological Assembly
10220	1sce	AC	1sce_AC.pdb	P7.A{A},P7.C{A}	0.2	7.5	0
10221	1sce	AC	1sce_AC.pdb	P20.A{A},P20.C{A}	0.3	7.5	0
10222	1sce	AC	1sce_AC.pdb	P29.A{A},P29.C{A}	-0.23	7.5	0
10223	1sce	AC	1sce_AC.pdb	P44.A{A},P44.C{A}	3.04	7.5	0
10224	1sce	AC	1sce_AC.pdb	P52.A{A},P52.C{A}	2.57	7.5	0
10225	1sce	AC	1sce_AC.pdb	P58.A{A},P58.C{A}	0.35	7.5	0
10226	1sce	AC	1sce_AC.pdb	P90.A{A},P90.C{A}	-1.19	7.5	0
10227	1sce	AC	1sce_AC.pdb	P92.A{A},P92.C{A}	-0.07	7.5	0
10228	1sce	AC	1sce_AC.pdb	P90.A{G},P90.C{G}	-1.33	7.5	0
10229	1sce	AC	1sce_AC.pdb	P92.A{G},P92.C{G}	-0.07	7.5	0
10230	1sce	AC	1sce_AC.pdb	S28.A{A},S28.C{A}	0.34	7.5	0
10231	1sce	AC	1sce_AC.pdb	S28.A{G},S28.C{G}	-0.89	7.5	0
10232	1sce	AC	1sce_AC.pdb	V89.A{A},V89.C{A}	0.24	7.5	0
10233	1sce	AC	1sce_AC.pdb	V89.A{G},V89.C{G}	-0.81	7.5	0
10501	1hfy	A	1hfy_A.pdb	T29.A{I}	-4.4	7	0
10502	1hfy	A	1hfy_A.pdb	A30.A{T}	-1.7	7	0
10503	1hfy	A	1hfy_A.pdb	A30.A{I}	-2.4	7	0
10504	1hfy	A	1hfy_A.pdb	T33.A{I}	1.1	7	0
10579	1ay7	B	1ay7_B.pdb	I5.B{V}	1	8	0
10580	1ay7	B	1ay7_B.pdb	L16.B{V}	1.1	8	0
10581	1ay7	B	1ay7_B.pdb	L34.B{V}	1.1	8	0
10582	1ay7	B	1ay7_B.pdb	L51.B{V}	0.6	8	0
10868	2nvh,BU	A	2nvh_A_BU.pdb	R4.A{Q}	1	6.5	Biological Assembly
10869	2nvh,BU	A	2nvh_A_BU.pdb	R4.A{P}	0.4	6.5	Biological Assembly
10870	2nvh,BU	A	2nvh_A_BU.pdb	L6.A{A}	3.1	6.5	Biological Assembly
10871	2nvh,BU	A	2nvh_A_BU.pdb	N7.A{G}	2.6	6.5	Biological Assembly
10872	2nvh,BU	A	2nvh_A_BU.pdb	N7.A{D}	-0.43	6.5	Biological Assembly
10873	2nvh,BU	A	2nvh_A_BU.pdb	C8.A{A}	2.52	6.5	Biological Assembly
10874	2nvh,BU	A	2nvh_A_BU.pdb	C8.A{S}	4.8	6.5	Biological Assembly
10877	2nvh,BU	A	2nvh_A_BU.pdb	L10.A{A}	5.1	6.5	Biological Assembly
11434	1ey0,BU	A	1ey0_A_BU.pdb	M26.A{I}	0.9	7	Biological Assembly
11435	1ey0,BU	A	1ey0_A_BU.pdb	M65.A{I}	1.5	7	Biological Assembly
11436	1ey0,BU	A	1ey0_A_BU.pdb	M98.A{I}	4.4	7	Biological Assembly
11437	1ey0,BU	A	1ey0_A_BU.pdb	M26.A{L}	0.5	7	Biological Assembly
11438	1ey0,BU	A	1ey0_A_BU.pdb	M65.A{L}	0.8	7	Biological Assembly
11573	1cd9	A	1cd9_A.pdb	G150.A{A}	-2.86	7	0
11578	3ne4,BU	A	3ne4_A_BU.pdb	A31.A{V}	-0.6	6.5	Biological Assembly
11579	3ne4,BU	A	3ne4_A_BU.pdb	A31.A{I}	-0.9	6.5	Biological Assembly
11580	3ne4,BU	A	3ne4_A_BU.pdb	A31.A{L}	-0.9	6.5	Biological Assembly
11581	3ne4,BU	A	3ne4_A_BU.pdb	A31.A{P}	-2.5	6.5	Biological Assembly
11582	3ne4,BU	A	3ne4_A_BU.pdb	V55.A{I}	0.2	6.5	Biological Assembly
11583	3ne4,BU	A	3ne4_A_BU.pdb	V55.A{L}	0.3	6.5	Biological Assembly
11584	3ne4,BU	A	3ne4_A_BU.pdb	V145.A{I}	-0.2	6.5	Biological Assembly
11585	3ne4,BU	A	3ne4_A_BU.pdb	V145.A{L}	0.7	6.5	Biological Assembly
11586	3ne4,BU	A	3ne4_A_BU.pdb	V173.A{I}	-0.5	6.5	Biological Assembly
11587	3ne4,BU	A	3ne4_A_BU.pdb	V173.A{L}	0.6	6.5	Biological Assembly
11588	3ne4,BU	A	3ne4_A_BU.pdb	A183.A{V}	-3.8	6.5	Biological Assembly
11589	3ne4,BU	A	3ne4_A_BU.pdb	A183.A{I}	-1.8	6.5	Biological Assembly
11590	3ne4,BU	A	3ne4_A_BU.pdb	A183.A{L}	-1.4	6.5	Biological Assembly
11591	3ne4,BU	A	3ne4_A_BU.pdb	A183.A{F}	-1.5	6.5	Biological Assembly
11592	3ne4,BU	A	3ne4_A_BU.pdb	A248.A{V}	-2.3	6.5	Biological Assembly
11593	3ne4,BU	A	3ne4_A_BU.pdb	A248.A{I}	-2.2	6.5	Biological Assembly
11594	3ne4,BU	A	3ne4_A_BU.pdb	A248.A{L}	-1.5	6.5	Biological Assembly
11595	3ne4,BU	A	3ne4_A_BU.pdb	A248.A{F}	-1.8	6.5	Biological Assembly
11596	3ne4,BU	A	3ne4_A_BU.pdb	A250.A{V}	0.4	6.5	Biological Assembly
11597	3ne4,BU	A	3ne4_A_BU.pdb	A250.A{I}	0.4	6.5	Biological Assembly
11598	3ne4,BU	A	3ne4_A_BU.pdb	A250.A{L}	1	6.5	Biological Assembly
11599	3ne4,BU	A	3ne4_A_BU.pdb	A284.A{V}	-0.8	6.5	Biological Assembly
11600	3ne4,BU	A	3ne4_A_BU.pdb	A284.A{I}	0	6.5	Biological Assembly
11602	3ne4,BU	A	3ne4_A_BU.pdb	V321.A{I}	-0.6	6.5	Biological Assembly
11603	3ne4,BU	A	3ne4_A_BU.pdb	V321.A{L}	1.2	6.5	Biological Assembly
11604	3ne4,BU	A	3ne4_A_BU.pdb	V364.A{I}	-0.4	6.5	Biological Assembly
11605	3ne4,BU	A	3ne4_A_BU.pdb	V364.A{L}	0.3	6.5	Biological Assembly
11607	2vb1,BU	A	2vb1_A_BU.pdb	I58.A{M}	1.18	5.5	Biological Assembly
11608	2vb1,BU	A	2vb1_A_BU.pdb	I78.A{M}	0.9	5.5	Biological Assembly
11609	2vb1,BU	A	2vb1_A_BU.pdb	I98.A{M}	0.9	5.5	Biological Assembly
11615	1mbg,BU	A	1mbg_A_BU.pdb	V103.A{L}	-0.4753	6.88	Biological Assembly
11654	1rn1	A	1rn1_A.pdb	V16.A{A}	2.49	7	0
11655	1rn1	A	1rn1_A.pdb	V16.A{S}	4.66	7	0
11656	1rn1	A	1rn1_A.pdb	V16.A{T}	3.2	7	0
11657	1rn1	A	1rn1_A.pdb	V16.A{C}	5.3	7	0
11658	1rn1	A	1rn1_A.pdb	V78.A{A}	4.08	7	0
11659	1rn1	A	1rn1_A.pdb	V78.A{S}	4.73	7	0
11660	1rn1	A	1rn1_A.pdb	V78.A{T}	4.08	7	0
11661	1rn1	A	1rn1_A.pdb	V78.A{C}	3.67	7	0
11662	1rn1	A	1rn1_A.pdb	V89.A{S}	4.87	7	0
11663	1rn1	A	1rn1_A.pdb	V89.A{T}	3.07	7	0
11664	1rn1	A	1rn1_A.pdb	V89.A{C}	3.54	7	0
11745	2trx,BU	A	2trx_A_BU.pdb	D26.A{I}	-3.1	7	Biological Assembly
11746	2trx,BU	A	2trx_A_BU.pdb	C32.A{A}	3.7	7	Biological Assembly
11747	2trx,BU	A	2trx_A_BU.pdb	C35.A{A}	3.1	7	Biological Assembly
11748	2trx,BU	A	2trx_A_BU.pdb	T66.A{L}	1.4	7	Biological Assembly
11749	2trx,BU	A	2trx_A_BU.pdb	T77.A{V}	1.1	7	Biological Assembly
12082	1mjc,BU	A	1mjc_A_BU.pdb	Y42.A{W}	-0.2	7	Biological Assembly
12083	1mjc,BU	A	1mjc_A_BU.pdb	S52.A{W}	0.2	7	Biological Assembly
12084	1mjc,BU	A	1mjc_A_BU.pdb	T68.A{W}	-0.7	7	Biological Assembly
12202	1c9o	A	1c9o_A.pdb	Q2.A{L}	-0.406	7	0
12203	1c9o	A	1c9o_A.pdb	R3.A{E}	0.836	7	0
12207	1c9o	A	1c9o_A.pdb	R3.A{L}	-0.3344	7	0
12208	1c9o	A	1c9o_A.pdb	N11.A{S}	0	7	0
12209	1c9o	A	1c9o_A.pdb	Y15.A{F}	0.0955	7	0
12210	1c9o	A	1c9o_A.pdb	G23.A{Q}	0	7	0
12212	1c9o	A	1c9o_A.pdb	S24.A{D}	-0.0955	7	0
12213	1c9o	A	1c9o_A.pdb	T31.A{S}	-0.0478	7	0
12214	1c9o	A	1c9o_A.pdb	E46.A{A}	-0.0955	7	0
12216	1c9o	A	1c9o_A.pdb	Q53.A{E}	-0.0239	7	0
12217	1c9o	A	1c9o_A.pdb	V64.A{T}	0.3105	7	0
12219	1c9o	A	1c9o_A.pdb	L66.A{E}	0.836	7	0
12221	3pf4	A	3pf4_A.pdb	E3.A{R}	-0.8837	7	0
12222	3pf4	A	3pf4_A.pdb	E66.A{L}	-1.3375	7	0
12585	1ey0,BU	A	1ey0_A_BU.pdb	V23.A{I}	0.2	7	Biological Assembly
12586	1ey0,BU	A	1ey0_A_BU.pdb	V23.A{L}	0.1	7	Biological Assembly
12587	1ey0,BU	A	1ey0_A_BU.pdb	V39.A{I}	-0.1	7	Biological Assembly
12588	1ey0,BU	A	1ey0_A_BU.pdb	V39.A{L}	0.9	7	Biological Assembly
12589	1ey0,BU	A	1ey0_A_BU.pdb	V51.A{I}	-0.1	7	Biological Assembly
12590	1ey0,BU	A	1ey0_A_BU.pdb	V51.A{L}	0.2	7	Biological Assembly
12591	1ey0,BU	A	1ey0_A_BU.pdb	V66.A{I}	1	7	Biological Assembly
12593	1ey0,BU	A	1ey0_A_BU.pdb	V74.A{I}	1.8	7	Biological Assembly
12594	1ey0,BU	A	1ey0_A_BU.pdb	V74.A{L}	1.2	7	Biological Assembly
12595	1ey0,BU	A	1ey0_A_BU.pdb	V99.A{I}	0.2	7	Biological Assembly
12596	1ey0,BU	A	1ey0_A_BU.pdb	V99.A{L}	0.3	7	Biological Assembly
12597	1ey0,BU	A	1ey0_A_BU.pdb	V104.A{I}	-0.2	7	Biological Assembly
12598	1ey0,BU	A	1ey0_A_BU.pdb	V104.A{L}	0.8	7	Biological Assembly
12599	1ey0,BU	A	1ey0_A_BU.pdb	V111.A{I}	0.7	7	Biological Assembly
12600	1ey0,BU	A	1ey0_A_BU.pdb	V111.A{L}	0.9	7	Biological Assembly
12601	1ey0,BU	A	1ey0_A_BU.pdb	V114.A{I}	0.1	7	Biological Assembly
12602	1ey0,BU	A	1ey0_A_BU.pdb	V114.A{L}	1.1	7	Biological Assembly
12603	1ey0,BU	A	1ey0_A_BU.pdb	I15.A{L}	0.6	7	Biological Assembly
12604	1ey0,BU	A	1ey0_A_BU.pdb	I15.A{M}	0.3	7	Biological Assembly
12605	1ey0,BU	A	1ey0_A_BU.pdb	I18.A{L}	0.2	7	Biological Assembly
12607	1ey0,BU	A	1ey0_A_BU.pdb	I72.A{L}	0.2	7	Biological Assembly
12608	1ey0,BU	A	1ey0_A_BU.pdb	I72.A{M}	1.8	7	Biological Assembly
12609	1ey0,BU	A	1ey0_A_BU.pdb	I92.A{L}	0.6	7	Biological Assembly
12610	1ey0,BU	A	1ey0_A_BU.pdb	I92.A{M}	1.6	7	Biological Assembly
12612	1ey0,BU	A	1ey0_A_BU.pdb	I139.A{L}	0.1	7	Biological Assembly
12613	1ey0,BU	A	1ey0_A_BU.pdb	I139.A{M}	0.4	7	Biological Assembly
12614	1ey0,BU	A	1ey0_A_BU.pdb	L7.A{I}	0.9	7	Biological Assembly
12615	1ey0,BU	A	1ey0_A_BU.pdb	L7.A{V}	1.4	7	Biological Assembly
12616	1ey0,BU	A	1ey0_A_BU.pdb	L14.A{I}	1.5	7	Biological Assembly
12617	1ey0,BU	A	1ey0_A_BU.pdb	L14.A{V}	1.5	7	Biological Assembly
12618	1ey0,BU	A	1ey0_A_BU.pdb	L25.A{I}	1.7	7	Biological Assembly
12619	1ey0,BU	A	1ey0_A_BU.pdb	L25.A{V}	1.8	7	Biological Assembly
12620	1ey0,BU	A	1ey0_A_BU.pdb	L36.A{I}	3.1	7	Biological Assembly
12621	1ey0,BU	A	1ey0_A_BU.pdb	L36.A{V}	3.5	7	Biological Assembly
12622	1ey0,BU	A	1ey0_A_BU.pdb	L37.A{I}	2	7	Biological Assembly
12623	1ey0,BU	A	1ey0_A_BU.pdb	L37.A{V}	3	7	Biological Assembly
12624	1ey0,BU	A	1ey0_A_BU.pdb	L38.A{I}	2.1	7	Biological Assembly
12625	1ey0,BU	A	1ey0_A_BU.pdb	L38.A{V}	0.2	7	Biological Assembly
12626	1ey0,BU	A	1ey0_A_BU.pdb	L89.A{I}	1.1	7	Biological Assembly
12627	1ey0,BU	A	1ey0_A_BU.pdb	L89.A{V}	1.4	7	Biological Assembly
12628	1ey0,BU	A	1ey0_A_BU.pdb	L103.A{I}	1.1	7	Biological Assembly
12629	1ey0,BU	A	1ey0_A_BU.pdb	L103.A{V}	2	7	Biological Assembly
12630	1ey0,BU	A	1ey0_A_BU.pdb	L108.A{I}	3.4	7	Biological Assembly
12631	1ey0,BU	A	1ey0_A_BU.pdb	L108.A{V}	3.9	7	Biological Assembly
12632	1ey0,BU	A	1ey0_A_BU.pdb	L125.A{I}	1	7	Biological Assembly
12633	1ey0,BU	A	1ey0_A_BU.pdb	L125.A{V}	2.3	7	Biological Assembly
12634	1ey0,BU	A	1ey0_A_BU.pdb	L137.A{I}	0.8	7	Biological Assembly
12635	1ey0,BU	A	1ey0_A_BU.pdb	L137.A{V}	1.4	7	Biological Assembly
12636	1ey0,BU	A	1ey0_A_BU.pdb	T13.A{I}	0.1	7	Biological Assembly
12637	1ey0,BU	A	1ey0_A_BU.pdb	T22.A{I}	0.7	7	Biological Assembly
12638	1ey0,BU	A	1ey0_A_BU.pdb	T33.A{I}	-0.6	7	Biological Assembly
12639	1ey0,BU	A	1ey0_A_BU.pdb	T41.A{I}	-0.7	7	Biological Assembly
12640	1ey0,BU	A	1ey0_A_BU.pdb	T44.A{I}	0.6	7	Biological Assembly
12641	1ey0,BU	A	1ey0_A_BU.pdb	T62.A{I}	1.7	7	Biological Assembly
12642	1ey0,BU	A	1ey0_A_BU.pdb	T82.A{I}	-0.5	7	Biological Assembly
12643	1ey0,BU	A	1ey0_A_BU.pdb	T120.A{I}	1.7	7	Biological Assembly
12701	3sil,BU	A	3sil_A_BU.pdb	A69.A{V}	-0.62	7	Biological Assembly
12702	3sil,BU	A	3sil_A_BU.pdb	A53.A{L}	-0.81	7	Biological Assembly
12979	1jzg	A	1jzg_A.pdb	I7.A{S}	3.6	7.2	0
12980	1jzg	A	1jzg_A.pdb	F110.A{S}	4.6	7.2	0
13054	3d0y,BU	AB	3d0y_AB_BU.pdb	L3.A{A},L3.B{A}	-0.5255	7.2	Biological Assembly
13055	3d0y,BU	AB	3d0y_AB_BU.pdb	L3.A{S},L3.B{S}	-1.9108	7.2	Biological Assembly
13056	3d0y,BU	AB	3d0y_AB_BU.pdb	M7.A{A},M7.B{A}	0.6449	7.2	Biological Assembly
13057	3d0y,BU	AB	3d0y_AB_BU.pdb	I11.A{A},I11.B{A}	-1.0748	7.2	Biological Assembly
13058	3d0y,BU	AB	3d0y_AB_BU.pdb	F14.A{A},F14.B{A}	3.4155	7.2	Biological Assembly
13079	1lve,BU	AA	1lve_AA_BU.pdb	M4.A{L},M4.A{L}	-1.1	7.5	Biological Assembly
13082	1lve,BU	AA	1lve_AA_BU.pdb	K39.A{T},K39.A{T}	2.6	7.5	Biological Assembly
13083	1lve,BU	AA	1lve_AA_BU.pdb	L27C.A{N},L27C.A{N}	0.8	7.5	Biological Assembly
13084	1lve,BU	AA	1lve_AA_BU.pdb	L27C.A{Q},L27C.A{Q}	-0.3	7.5	Biological Assembly
13086	1jzg	A	1jzg_A.pdb	H117.A{G}	2.3646	7	0
13087	1jzg	A	1jzg_A.pdb	H46.A{G}	2.6034	7	0
14393	1ra3,BU	A	1ra3_A_BU.pdb	G15.A{A}	-0.7	7.8	Biological Assembly
14394	1ra3,BU	A	1ra3_A_BU.pdb	P21.A{L}	0.1	7.8	Biological Assembly
14395	1ra3,BU	A	1ra3_A_BU.pdb	W22.A{L}	-0.1	7.8	Biological Assembly
14396	1ra3,BU	A	1ra3_A_BU.pdb	L24.A{V}	1.9	7.8	Biological Assembly
14397	1ra3,BU	A	1ra3_A_BU.pdb	F31.A{A}	1.9	7.8	Biological Assembly
14398	1ra3,BU	A	1ra3_A_BU.pdb	T35.A{A}	1.1	7.8	Biological Assembly
14399	1ra3,BU	A	1ra3_A_BU.pdb	G43.A{A}	0.4	7.8	Biological Assembly
14400	1ra3,BU	A	1ra3_A_BU.pdb	R44.A{A}	1.4	7.8	Biological Assembly
14401	1ra3,BU	A	1ra3_A_BU.pdb	L54.A{V}	-0.4	7.8	Biological Assembly
14402	1ra3,BU	A	1ra3_A_BU.pdb	D122.A{A}	1.6	7.8	Biological Assembly
14403	1ra3,BU	A	1ra3_A_BU.pdb	I155.A{A}	4	7.8	Biological Assembly
14405	1ra3,BU	A	1ra3_A_BU.pdb	I155.A{V}	0	7.8	Biological Assembly
14781	1ag2	A	1ag2_A.pdb	F175.A{W}	0.0502	7	0
14854	2xt1	A	2xt1_A.pdb	W184.A{A}	0.7	7.3	0
14855	2xt1	A	2xt1_A.pdb	C218.A{S}	2.3	7.3	0
14856	2xt1	A	2xt1_A.pdb	G156.A{A}	1	7.3	0
14857	2xt1	A	2xt1_A.pdb	E159.A{D}	2.1	7.3	0
14858	2xt1	A	2xt1_A.pdb	R167.A{A}	3	7.3	0
14967	1ifc,BU	A	1ifc_A_BU.pdb	G44.A{P}	1.9	7.3	Biological Assembly
14968	1ifc,BU	A	1ifc_A_BU.pdb	G65.A{P}	2.5	7.3	Biological Assembly
14969	1ifc,BU	A	1ifc_A_BU.pdb	G99.A{P}	1.5	7.3	Biological Assembly
14970	1ifc,BU	A	1ifc_A_BU.pdb	G110.A{P}	0	7.3	Biological Assembly
14971	1ifc,BU	A	1ifc_A_BU.pdb	G121.A{P}	3.8	7.3	Biological Assembly
15280	1tit	A	1tit_A.pdb	C63.A{S}	2.078	7.3	0
15528	1lve,BU	AA	1lve_AA_BU.pdb	Q38.A{N},Q38.A{N}	1.1	7.5	Biological Assembly
15535	1lve,BU	AA	1lve_AA_BU.pdb	Q89.A{N},Q89.A{N}	1.6	7.5	Biological Assembly
15715	1dkt	A	1dkt_A.pdb	I6.A{V}	0.56	7.5	0
15716	1dkt	A	1dkt_A.pdb	Y8.A{A}	0.34	7.5	0
15717	1dkt	A	1dkt_A.pdb	S9.A{A}	0.34	7.5	0
15718	1dkt	A	1dkt_A.pdb	K11.A{A}	-0.51	7.5	0
15719	1dkt	A	1dkt_A.pdb	F17.A{L}	2.79	7.5	0
15720	1dkt	A	1dkt_A.pdb	E18.A{A}	1.25	7.5	0
15721	1dkt	A	1dkt_A.pdb	V22.A{A}	1.53	7.5	0
15722	1dkt	A	1dkt_A.pdb	V32.A{A}	1.13	7.5	0
15723	1dkt	A	1dkt_A.pdb	S39.A{A}	0.83	7.5	0
15724	1dkt	A	1dkt_A.pdb	L46.A{A}	2.07	7.5	0
15725	1dkt	A	1dkt_A.pdb	V55.A{A}	1.06	7.5	0
15726	1dkt	A	1dkt_A.pdb	V55.A{G}	2.1	7.5	0
15727	1dkt	A	1dkt_A.pdb	M58.A{L}	0.52	7.5	0
15728	1dkt	A	1dkt_A.pdb	P62.A{A}	-1.4	7.5	0
15729	1dkt	A	1dkt_A.pdb	P64.A{A}	0.42	7.5	0
15730	1dkt	A	1dkt_A.pdb	H65.A{A}	0.6	7.5	0
15731	1dkt	A	1dkt_A.pdb	L67.A{A}	2.03	7.5	0
15732	1dkt	A	1dkt_A.pdb	R70.A{A}	2.8	7.5	0
15733	1dkt	A	1dkt_A.pdb	R71.A{A}	0.68	7.5	0
15807	2ppn	A	2ppn_A.pdb	W59.A{F}	-2.72	7.5	0
15808	2ppn	A	2ppn_A.pdb	W59.A{L}	-2.35	7.5	0
15907	1ey0,BU	A	1ey0_A_BU.pdb	E10.A{K}	2.2	7	Biological Assembly
15908	1ey0,BU	A	1ey0_A_BU.pdb	E10.A{Q}	1.3	7	Biological Assembly
15909	1ey0,BU	A	1ey0_A_BU.pdb	D19.A{K}	0.3	7	Biological Assembly
15910	1ey0,BU	A	1ey0_A_BU.pdb	D19.A{N}	0.2	7	Biological Assembly
15911	1ey0,BU	A	1ey0_A_BU.pdb	D21.A{K}	-1	7	Biological Assembly
15912	1ey0,BU	A	1ey0_A_BU.pdb	D21.A{N}	-1.4	7	Biological Assembly
15913	1ey0,BU	A	1ey0_A_BU.pdb	K28.A{E}	0.8	7	Biological Assembly
15914	1ey0,BU	A	1ey0_A_BU.pdb	K28.A{Q}	0.3	7	Biological Assembly
15915	1ey0,BU	A	1ey0_A_BU.pdb	K48.A{E}	0	7	Biological Assembly
15916	1ey0,BU	A	1ey0_A_BU.pdb	K48.A{Q}	0.1	7	Biological Assembly
15917	1ey0,BU	A	1ey0_A_BU.pdb	E57.A{K}	0.1	7	Biological Assembly
15918	1ey0,BU	A	1ey0_A_BU.pdb	E57.A{Q}	0.2	7	Biological Assembly
15919	1ey0,BU	A	1ey0_A_BU.pdb	K63.A{E}	1.5	7	Biological Assembly
15920	1ey0,BU	A	1ey0_A_BU.pdb	K63.A{Q}	1	7	Biological Assembly
15921	1ey0,BU	A	1ey0_A_BU.pdb	K64.A{E}	1.6	7	Biological Assembly
15922	1ey0,BU	A	1ey0_A_BU.pdb	K64.A{Q}	0	7	Biological Assembly
15923	1ey0,BU	A	1ey0_A_BU.pdb	E67.A{Q}	0.5	7	Biological Assembly
15924	1ey0,BU	A	1ey0_A_BU.pdb	K70.A{E}	0.4	7	Biological Assembly
15925	1ey0,BU	A	1ey0_A_BU.pdb	K70.A{Q}	0.3	7	Biological Assembly
15926	1ey0,BU	A	1ey0_A_BU.pdb	E73.A{K}	2.1	7	Biological Assembly
15927	1ey0,BU	A	1ey0_A_BU.pdb	E73.A{Q}	0.7	7	Biological Assembly
15928	1ey0,BU	A	1ey0_A_BU.pdb	E75.A{K}	2.3	7	Biological Assembly
15929	1ey0,BU	A	1ey0_A_BU.pdb	E75.A{Q}	0.7	7	Biological Assembly
15930	1ey0,BU	A	1ey0_A_BU.pdb	D77.A{K}	3.5	7	Biological Assembly
15931	1ey0,BU	A	1ey0_A_BU.pdb	D77.A{N}	2.9	7	Biological Assembly
15932	1ey0,BU	A	1ey0_A_BU.pdb	K78.A{E}	0.8	7	Biological Assembly
15933	1ey0,BU	A	1ey0_A_BU.pdb	K78.A{Q}	0.1	7	Biological Assembly
15934	1ey0,BU	A	1ey0_A_BU.pdb	K84.A{E}	0	7	Biological Assembly
15935	1ey0,BU	A	1ey0_A_BU.pdb	K84.A{Q}	0.1	7	Biological Assembly
15936	1ey0,BU	A	1ey0_A_BU.pdb	K97.A{E}	0.6	7	Biological Assembly
15937	1ey0,BU	A	1ey0_A_BU.pdb	K97.A{Q}	0.4	7	Biological Assembly
15938	1ey0,BU	A	1ey0_A_BU.pdb	E122.A{K}	2.7	7	Biological Assembly
15939	1ey0,BU	A	1ey0_A_BU.pdb	E122.A{Q}	1.6	7	Biological Assembly
15940	1ey0,BU	A	1ey0_A_BU.pdb	H124.A{E}	-0.2	7	Biological Assembly
15941	1ey0,BU	A	1ey0_A_BU.pdb	H124.A{Q}	-0.6	7	Biological Assembly
15942	1ey0,BU	A	1ey0_A_BU.pdb	K127.A{E}	0	7	Biological Assembly
15943	1ey0,BU	A	1ey0_A_BU.pdb	K127.A{Q}	0	7	Biological Assembly
15944	1ey0,BU	A	1ey0_A_BU.pdb	K133.A{Q}	0.5	7	Biological Assembly
15945	1ey0,BU	A	1ey0_A_BU.pdb	E135.A{K}	1.1	7	Biological Assembly
15946	1ey0,BU	A	1ey0_A_BU.pdb	E135.A{Q}	0.7	7	Biological Assembly
15962	1a5e	A	1a5e_A.pdb	W15.A{D}	-0.17	8.5	0
15963	1a5e	A	1a5e_A.pdb	L37.A{S}	-0.71	8.5	0
15964	1a5e	A	1a5e_A.pdb	L121.A{R}	-0.66	8.5	0
15967	451c,BU	A	451c_A_BU.pdb	E70.A{Q}	0.9	7	Biological Assembly
15968	451c,BU	A	451c_A_BU.pdb	E70.A{V}	2	7	Biological Assembly
15969	451c,BU	A	451c_A_BU.pdb	W56.A{F}	1.9	7	Biological Assembly
15970	451c,BU	A	451c_A_BU.pdb	W77.A{F}	1.2	7	Biological Assembly
16141	1ra3,BU	A	1ra3_A_BU.pdb	G95.A{A}	1.3	7.8	Biological Assembly
16306	1ir3	A	1ir3_A.pdb	W1175.A{F}	-0.6	7	0
16378	1lbi,BU	ABCD	1lbi_ABCD_BU.pdb	K84.A{L},K84.B{L},K84.C{L},K84.D{L}	0.8	7.4	Biological Assembly
16757	2ekt,BU	A	2ekt_A_BU.pdb	I28.A{A}	2.06	6	Biological Assembly
16758	2ekt,BU	A	2ekt_A_BU.pdb	L29.A{A}	0.39	6	Biological Assembly
16759	2ekt,BU	A	2ekt_A_BU.pdb	I30.A{A}	1.9	6	Biological Assembly
16760	2ekt,BU	A	2ekt_A_BU.pdb	L32.A{A}	2.04	6	Biological Assembly
16878	2rn2,BU	A	2rn2_A_BU.pdb	I53.A{V}	0.2	5.5	Biological Assembly
16879	2rn2,BU	A	2rn2_A_BU.pdb	I53.A{L}	1.4	5.5	Biological Assembly
16880	2rn2,BU	A	2rn2_A_BU.pdb	I53.A{F}	3.9	5.5	Biological Assembly
16881	2rn2,BU	A	2rn2_A_BU.pdb	I53.A{D}	4.1	5.5	Biological Assembly
16884	1c9o	A	1c9o_A.pdb	F38.A{W}	-0.7	7	0
16886	1c9o	A	1c9o_A.pdb	E50.A{W}	-0.3	7	0
17020	1zta	A	1zta_A.pdb	E22.A{Q}	1.83	7	0
17168	1ay7	B	1ay7_B.pdb	R75.B{L}	-0.7	8	0
17175	1ay7	B	1ay7_B.pdb	E57.B{K}	0.4	8	0
17180	1ay7	B	1ay7_B.pdb	R75.B{Q}	0.4	8	0
17181	1ay7	B	1ay7_B.pdb	K78.B{Q}	-0.3	8	0
17182	1ay7	B	1ay7_B.pdb	K21.B{A}	0.8	8	0
17184	1ay7	B	1ay7_B.pdb	K21.B{Q}	1.2	8	0
17185	1ay7	B	1ay7_B.pdb	K22.B{Q}	1.1	8	0
17187	1ay7	B	1ay7_B.pdb	K60.B{E}	1.3	8	0
17188	1ay7	B	1ay7_B.pdb	K60.B{L}	-0.4	8	0
17194	1ay7	B	1ay7_B.pdb	K78.B{A}	-0.1	8	0
17213	4hil	A	4hil_A.pdb	P81.A{A}	1.1465	7.2	0
17236	1imq	A	1imq_A.pdb	V19.A{L}	1.8152	6	0
17237	1imq	A	1imq_A.pdb	V37.A{L}	0.2627	6	0
17238	1imq	A	1imq_A.pdb	V71.A{I}	-0.0717	6	0
17239	1imq	A	1imq_A.pdb	E41.A{V}	-0.8837	6	0
17240	1imq	A	1imq_A.pdb	A25.A{G}	0.1433	6	0
17243	1imq	A	1imq_A.pdb	E31.A{L}	0.6688	6	0
17244	1imq	A	1imq_A.pdb	V34.A{L}	-0.3344	6	0
17245	1imq	A	1imq_A.pdb	V68.A{I}	0.8121	6	0
17314	1py6,BU	A	1py6_A_BU.pdb	S35.A{A}	0.3	6	Biological Assembly
17315	1py6,BU	A	1py6_A_BU.pdb	D36.A{A}	0.9	6	Biological Assembly
17316	1py6,BU	A	1py6_A_BU.pdb	P37.A{A}	0.2	6	Biological Assembly
17317	1py6,BU	A	1py6_A_BU.pdb	D38.A{A}	0.5	6	Biological Assembly
17318	1py6,BU	A	1py6_A_BU.pdb	K40.A{A}	0.3	6	Biological Assembly
17319	1py6,BU	A	1py6_A_BU.pdb	K41.A{A}	1.6	6	Biological Assembly
17320	1py6,BU	A	1py6_A_BU.pdb	F42.A{A}	1.6	6	Biological Assembly
17321	1py6,BU	A	1py6_A_BU.pdb	Y43.A{A}	1.3	6	Biological Assembly
17322	1py6,BU	A	1py6_A_BU.pdb	I45.A{A}	1.9	6	Biological Assembly
17323	1py6,BU	A	1py6_A_BU.pdb	T46.A{A}	2.2	6	Biological Assembly
17324	1py6,BU	A	1py6_A_BU.pdb	T47.A{A}	1	6	Biological Assembly
17325	1py6,BU	A	1py6_A_BU.pdb	L48.A{A}	0.1	6	Biological Assembly
17326	1py6,BU	A	1py6_A_BU.pdb	V49.A{A}	-0.7	6	Biological Assembly
17327	1py6,BU	A	1py6_A_BU.pdb	P50.A{A}	-0.1	6	Biological Assembly
17328	1py6,BU	A	1py6_A_BU.pdb	I52.A{A}	1.4	6	Biological Assembly
17329	1py6,BU	A	1py6_A_BU.pdb	F54.A{A}	1	6	Biological Assembly
17330	1py6,BU	A	1py6_A_BU.pdb	T55.A{A}	0.1	6	Biological Assembly
17331	1py6,BU	A	1py6_A_BU.pdb	M56.A{A}	-1.4	6	Biological Assembly
17332	1py6,BU	A	1py6_A_BU.pdb	Y57.A{A}	3.7	6	Biological Assembly
17333	1py6,BU	A	1py6_A_BU.pdb	L58.A{A}	-0.3	6	Biological Assembly
17334	1py6,BU	A	1py6_A_BU.pdb	S59.A{A}	-0.1	6	Biological Assembly
17335	1py6,BU	A	1py6_A_BU.pdb	M60.A{A}	0.8	6	Biological Assembly
17336	1py6,BU	A	1py6_A_BU.pdb	L61.A{A}	-0.7	6	Biological Assembly
17337	1py6,BU	A	1py6_A_BU.pdb	L62.A{A}	-0.5	6	Biological Assembly
17406	3mbp,BU	A	3mbp_A_BU.pdb	P133.A{S}	0	7.1	Biological Assembly
17411	3mbp,BU	A	3mbp_A_BU.pdb	P159.A{A}	1	7.1	Biological Assembly
17416	3mbp,BU	A	3mbp_A_BU.pdb	P159.A{S}	1.7	7.1	Biological Assembly
17421	3mbp,BU	A	3mbp_A_BU.pdb	P48.A{S}	0.3	7.1	Biological Assembly
17571	1arr	AB	1arr_AB.pdb	V22.A{A},V22.B{A}	3.02	7.5	0
17578	1arr	AB	1arr_AB.pdb	I37.A{V},I37.B{V}	1.37	7.5	0
17581	1arr	AB	1arr_AB.pdb	V41.A{A},V41.B{A}	3.71	7.5	0
17583	1arr	AB	1arr_AB.pdb	F45.A{A},F45.B{A}	2.7	7.5	0
17628	1tit	A	1tit_A.pdb	V13.A{A}	2.37	7.4	0
17629	1tit	A	1tit_A.pdb	I23.A{A}	2.89	7.4	0
17630	1tit	A	1tit_A.pdb	L41.A{A}	2.67	7.4	0
17631	1tit	A	1tit_A.pdb	L58.A{A}	3.61	7.4	0
17632	1tit	A	1tit_A.pdb	L60.A{A}	5.27	7.4	0
17633	1tit	A	1tit_A.pdb	F73.A{L}	3.06	7.4	0
17634	1tit	A	1tit_A.pdb	V86.A{A}	4.78	7.4	0
17730	1ihb	A	1ihb_A.pdb	F71.A{N}	-0.71	7.5	0
17731	1ihb	A	1ihb_A.pdb	F92.A{N}	1.08	7.5	0
17732	1ihb	A	1ihb_A.pdb	F82.A{Q}	0.46	7.5	0
17733	1ihb	A	1ihb_A.pdb	F37.A{H}	1.24	7.5	0
17734	1ihb	A	1ihb_A.pdb	R55.A{V}	0.32	7.5	0
17760	1b26	A	1b26_A.pdb	R190.A{A}	0.32	7	0
17761	1b26	A	1b26_A.pdb	E231.A{A}	0.35	7	0
17762	1b26	A	1b26_A.pdb	K193.A{A}	-0.35	7	0
17927	1rcf,BU	A	1rcf_A_BU.pdb	E20.A{K}	-1.6	7	Biological Assembly
17928	1rcf,BU	A	1rcf_A_BU.pdb	E40.A{K}	-2.21	7	Biological Assembly
17929	1rcf,BU	A	1rcf_A_BU.pdb	E61.A{K}	-0.88	7	Biological Assembly
17930	1rcf,BU	A	1rcf_A_BU.pdb	D65.A{K}	0.26	7	Biological Assembly
17931	1rcf,BU	A	1rcf_A_BU.pdb	E72.A{K}	-1.28	7	Biological Assembly
17932	1rcf,BU	A	1rcf_A_BU.pdb	D75.A{K}	-1	7	Biological Assembly
17933	1rcf,BU	A	1rcf_A_BU.pdb	D126.A{K}	-1.01	7	Biological Assembly
17934	1rcf,BU	A	1rcf_A_BU.pdb	D150.A{K}	0.28	7	Biological Assembly
18010	1rcf,BU	A	1rcf_A_BU.pdb	L6.A{A}	3.53	7	Biological Assembly
18011	1rcf,BU	A	1rcf_A_BU.pdb	I22.A{V}	1.94	7	Biological Assembly
18012	1rcf,BU	A	1rcf_A_BU.pdb	V31.A{A}	2.39	7	Biological Assembly
18013	1rcf,BU	A	1rcf_A_BU.pdb	D43.A{A}	-0.09	7	Biological Assembly
18014	1rcf,BU	A	1rcf_A_BU.pdb	I51.A{V}	1.98	7	Biological Assembly
18015	1rcf,BU	A	1rcf_A_BU.pdb	I52.A{V}	1.38	7	Biological Assembly
18016	1rcf,BU	A	1rcf_A_BU.pdb	S71.A{A}	0.65	7	Biological Assembly
18017	1rcf,BU	A	1rcf_A_BU.pdb	A84.A{G}	2.17	7	Biological Assembly
18018	1rcf,BU	A	1rcf_A_BU.pdb	N97.A{A}	0.83	7	Biological Assembly
18019	1rcf,BU	A	1rcf_A_BU.pdb	Q99.A{A}	-1.72	7	Biological Assembly
18020	1rcf,BU	A	1rcf_A_BU.pdb	I104.A{V}	0.67	7	Biological Assembly
18021	1rcf,BU	A	1rcf_A_BU.pdb	S110.A{A}	1.03	7	Biological Assembly
18022	1rcf,BU	A	1rcf_A_BU.pdb	V117.A{A}	2.05	7	Biological Assembly
18023	1rcf,BU	A	1rcf_A_BU.pdb	T122.A{S}	0.37	7	Biological Assembly
18024	1rcf,BU	A	1rcf_A_BU.pdb	V139.A{A}	1.51	7	Biological Assembly
18025	1rcf,BU	A	1rcf_A_BU.pdb	L143.A{A}	0.14	7	Biological Assembly
18026	1rcf,BU	A	1rcf_A_BU.pdb	I156.A{V}	3.6	7	Biological Assembly
18027	1rcf,BU	A	1rcf_A_BU.pdb	V160.A{A}	2.46	7	Biological Assembly
18378	1cse	I	1cse_I.pdb	V14.I{A}	1.038	7	0
18379	1cse	I	1cse_I.pdb	V18.I{A}	1.203	7	0
18380	1cse	I	1cse_I.pdb	L27.I{A}	0.161	7	0
18381	1cse	I	1cse_I.pdb	V54.I{A}	1.579	7	0
18382	1cse	I	1cse_I.pdb	V62.I{A}	1.014	7	0
18504	1div	A	1div_A.pdb	H106.A{Q}	1.53	8	0
18505	1div	A	1div_A.pdb	H134.A{Q}	1.63	8	0
18506	1div	A	1div_A.pdb	H144.A{Q}	0.86	8	0
18576	1ra3,BU	A	1ra3_A_BU.pdb	W30.A{A}	2.33	7.8	Biological Assembly
18577	1ra3,BU	A	1ra3_A_BU.pdb	W30.A{E}	2.89	7.8	Biological Assembly
18578	1ra3,BU	A	1ra3_A_BU.pdb	W30.A{H}	2.78	7.8	Biological Assembly
18579	1ra3,BU	A	1ra3_A_BU.pdb	W30.A{M}	2.03	7.8	Biological Assembly
18580	1ra3,BU	A	1ra3_A_BU.pdb	W30.A{N}	2.52	7.8	Biological Assembly
18581	1ra3,BU	A	1ra3_A_BU.pdb	W30.A{R}	2.49	7.8	Biological Assembly
18582	1ra3,BU	A	1ra3_A_BU.pdb	W30.A{S}	2.74	7.8	Biological Assembly
18583	1ra3,BU	A	1ra3_A_BU.pdb	W30.A{Y}	2.16	7.8	Biological Assembly
18584	1ra3,BU	A	1ra3_A_BU.pdb	V40.A{A}	1.55	7.8	Biological Assembly
18585	1ra3,BU	A	1ra3_A_BU.pdb	V40.A{F}	2.15	7.8	Biological Assembly
18586	1ra3,BU	A	1ra3_A_BU.pdb	V40.A{H}	3.27	7.8	Biological Assembly
18587	1ra3,BU	A	1ra3_A_BU.pdb	V40.A{I}	0.85	7.8	Biological Assembly
18588	1ra3,BU	A	1ra3_A_BU.pdb	V40.A{L}	1.35	7.8	Biological Assembly
18589	1ra3,BU	A	1ra3_A_BU.pdb	V40.A{M}	2	7.8	Biological Assembly
18590	1ra3,BU	A	1ra3_A_BU.pdb	V40.A{N}	2.17	7.8	Biological Assembly
18591	1ra3,BU	A	1ra3_A_BU.pdb	V40.A{R}	1.72	7.8	Biological Assembly
18592	1ra3,BU	A	1ra3_A_BU.pdb	V40.A{S}	2.52	7.8	Biological Assembly
18593	1ra3,BU	A	1ra3_A_BU.pdb	N59.A{C}	0.02	7.8	Biological Assembly
18594	1ra3,BU	A	1ra3_A_BU.pdb	N59.A{E}	2.09	7.8	Biological Assembly
18595	1ra3,BU	A	1ra3_A_BU.pdb	N59.A{G}	2.92	7.8	Biological Assembly
18596	1ra3,BU	A	1ra3_A_BU.pdb	N59.A{H}	1.75	7.8	Biological Assembly
18597	1ra3,BU	A	1ra3_A_BU.pdb	N59.A{I}	0.11	7.8	Biological Assembly
18598	1ra3,BU	A	1ra3_A_BU.pdb	N59.A{K}	2.22	7.8	Biological Assembly
18599	1ra3,BU	A	1ra3_A_BU.pdb	N59.A{L}	0.03	7.8	Biological Assembly
18600	1ra3,BU	A	1ra3_A_BU.pdb	N59.A{M}	0.27	7.8	Biological Assembly
18601	1ra3,BU	A	1ra3_A_BU.pdb	N59.A{P}	1.34	7.8	Biological Assembly
18602	1ra3,BU	A	1ra3_A_BU.pdb	N59.A{Q}	0.92	7.8	Biological Assembly
18603	1ra3,BU	A	1ra3_A_BU.pdb	N59.A{S}	1.88	7.8	Biological Assembly
18604	1ra3,BU	A	1ra3_A_BU.pdb	N59.A{T}	0.32	7.8	Biological Assembly
18605	1ra3,BU	A	1ra3_A_BU.pdb	N59.A{V}	-0.22	7.8	Biological Assembly
18606	1ra3,BU	A	1ra3_A_BU.pdb	N59.A{W}	1.6	7.8	Biological Assembly
18607	1ra3,BU	A	1ra3_A_BU.pdb	S148.A{A}	0.47	7.8	Biological Assembly
18608	1ra3,BU	A	1ra3_A_BU.pdb	S148.A{E}	0.52	7.8	Biological Assembly
18609	1ra3,BU	A	1ra3_A_BU.pdb	S148.A{K}	0.26	7.8	Biological Assembly
18610	1ra3,BU	A	1ra3_A_BU.pdb	S148.A{N}	0.89	7.8	Biological Assembly
18611	1ra3,BU	A	1ra3_A_BU.pdb	S148.A{P}	0.26	7.8	Biological Assembly
18612	1ra3,BU	A	1ra3_A_BU.pdb	S148.A{R}	0.75	7.8	Biological Assembly
18613	1ra3,BU	A	1ra3_A_BU.pdb	S148.A{T}	0.51	7.8	Biological Assembly
18614	1ra3,BU	A	1ra3_A_BU.pdb	S148.A{V}	0.33	7.8	Biological Assembly
18616	1ra3,BU	A	1ra3_A_BU.pdb	I155.A{D}	4.1	7.8	Biological Assembly
18617	1ra3,BU	A	1ra3_A_BU.pdb	I155.A{E}	3.26	7.8	Biological Assembly
18618	1ra3,BU	A	1ra3_A_BU.pdb	I155.A{K}	3.35	7.8	Biological Assembly
18619	1ra3,BU	A	1ra3_A_BU.pdb	I155.A{L}	2.27	7.8	Biological Assembly
18620	1ra3,BU	A	1ra3_A_BU.pdb	I155.A{Q}	3.86	7.8	Biological Assembly
18621	1ra3,BU	A	1ra3_A_BU.pdb	I155.A{R}	3.28	7.8	Biological Assembly
18622	1ra3,BU	A	1ra3_A_BU.pdb	I155.A{S}	3.93	7.8	Biological Assembly
18623	1ra3,BU	A	1ra3_A_BU.pdb	I155.A{T}	3.3	7.8	Biological Assembly
18625	1ra3,BU	A	1ra3_A_BU.pdb	I155.A{W}	4.31	7.8	Biological Assembly
18626	1ra3,BU	A	1ra3_A_BU.pdb	I155.A{Y}	3.64	7.8	Biological Assembly
18828	1div	A	1div_A.pdb	M1.A{G}	2.36	5.5	0
18829	1div	A	1div_A.pdb	M1.A{A}	1.46	5.5	0
18830	1div	A	1div_A.pdb	V3.A{I}	0.31	5.5	0
18831	1div	A	1div_A.pdb	V3.A{L}	2.21	5.5	0
18832	1div	A	1div_A.pdb	V3.A{A}	2.55	5.5	0
18833	1div	A	1div_A.pdb	I4.A{V}	0.59	5.5	0
18834	1div	A	1div_A.pdb	I4.A{A}	2.22	5.5	0
18835	1div	A	1div_A.pdb	L6.A{I}	0.13	5.5	0
18836	1div	A	1div_A.pdb	L6.A{V}	0.41	5.5	0
18837	1div	A	1div_A.pdb	L6.A{A}	3.1	5.5	0
18838	1div	A	1div_A.pdb	V21.A{I}	0.4	5.5	0
18839	1div	A	1div_A.pdb	V21.A{L}	1.23	5.5	0
18840	1div	A	1div_A.pdb	V21.A{A}	2.33	5.5	0
18841	1div	A	1div_A.pdb	L30.A{V}	3.62	5.5	0
18842	1div	A	1div_A.pdb	L30.A{A}	2.76	5.5	0
18880	2a36	A	2a36_A.pdb	T22.A{G}	-3.6	6	0
18889	1qqv	A	1qqv_A.pdb	H41.A{Y}	-1.1	6.5	0
18981	1h7m,BU	A	1h7m_A_BU.pdb	D2.A{A}	0.5255	7.4	Biological Assembly
18982	1h7m,BU	A	1h7m_A_BU.pdb	E6.A{A}	0.7643	7.4	Biological Assembly
18983	1h7m,BU	A	1h7m_A_BU.pdb	R8.A{A}	0.7643	7.4	Biological Assembly
18984	1h7m,BU	A	1h7m_A_BU.pdb	K9.A{A}	0.2866	7.4	Biological Assembly
18985	1h7m,BU	A	1h7m_A_BU.pdb	D12.A{A}	-0.2388	7.4	Biological Assembly
18986	1h7m,BU	A	1h7m_A_BU.pdb	K15.A{A}	0.9076	7.4	Biological Assembly
18987	1h7m,BU	A	1h7m_A_BU.pdb	R21.A{A}	-0.0717	7.4	Biological Assembly
18988	1h7m,BU	A	1h7m_A_BU.pdb	K22.A{A}	-0.4299	7.4	Biological Assembly
18989	1h7m,BU	A	1h7m_A_BU.pdb	K28.A{A}	1.1942	7.4	Biological Assembly
18990	1h7m,BU	A	1h7m_A_BU.pdb	K33.A{A}	-0.1194	7.4	Biological Assembly
18991	1h7m,BU	A	1h7m_A_BU.pdb	R39.A{A}	0.0717	7.4	Biological Assembly
18992	1h7m,BU	A	1h7m_A_BU.pdb	R42.A{A}	-0.3344	7.4	Biological Assembly
18993	1h7m,BU	A	1h7m_A_BU.pdb	D44.A{A}	-0.0478	7.4	Biological Assembly
18994	1h7m,BU	A	1h7m_A_BU.pdb	K46.A{A}	1.0987	7.4	Biological Assembly
18995	1h7m,BU	A	1h7m_A_BU.pdb	E47.A{A}	0.0478	7.4	Biological Assembly
18996	1h7m,BU	A	1h7m_A_BU.pdb	D48.A{A}	-0.3583	7.4	Biological Assembly
18997	1h7m,BU	A	1h7m_A_BU.pdb	E50.A{A}	-0.5732	7.4	Biological Assembly
18998	1h7m,BU	A	1h7m_A_BU.pdb	R54.A{A}	0.2627	7.4	Biological Assembly
18999	1h7m,BU	A	1h7m_A_BU.pdb	E62.A{A}	1.2898	7.4	Biological Assembly
19000	1h7m,BU	A	1h7m_A_BU.pdb	E64.A{A}	0.2627	7.4	Biological Assembly
19001	1h7m,BU	A	1h7m_A_BU.pdb	E69.A{A}	0.7404	7.4	Biological Assembly
19002	1h7m,BU	A	1h7m_A_BU.pdb	R76.A{A}	-0.1911	7.4	Biological Assembly
19003	1h7m,BU	A	1h7m_A_BU.pdb	H78.A{A}	0.5016	7.4	Biological Assembly
19004	1h7m,BU	A	1h7m_A_BU.pdb	D87.A{A}	1.3614	7.4	Biological Assembly
19005	1h7m,BU	A	1h7m_A_BU.pdb	E90.A{A}	0.406	7.4	Biological Assembly
19006	1h7m,BU	A	1h7m_A_BU.pdb	R92.A{A}	0.3105	7.4	Biological Assembly
19105	1uzc	A	1uzc_A.pdb	W11.A{F}	0.2	5.7	0
19106	1uzc	A	1uzc_A.pdb	T13.A{S}	-0.1	5.7	0
19107	1uzc	A	1uzc_A.pdb	T13.A{A}	1	5.7	0
19108	1uzc	A	1uzc_A.pdb	E15.A{A}	0.3	5.7	0
19109	1uzc	A	1uzc_A.pdb	E15.A{G}	1	5.7	0
19110	1uzc	A	1uzc_A.pdb	A17.A{G}	0.6	5.7	0
19111	1uzc	A	1uzc_A.pdb	Q19.A{A}	0.2	5.7	0
19112	1uzc	A	1uzc_A.pdb	Q19.A{G}	1.3	5.7	0
19113	1uzc	A	1uzc_A.pdb	A20.A{G}	2.4	5.7	0
19114	1uzc	A	1uzc_A.pdb	L24.A{A}	1	5.7	0
19115	1uzc	A	1uzc_A.pdb	K26.A{A}	-0.1	5.7	0
19116	1uzc	A	1uzc_A.pdb	K26.A{G}	0.8	5.7	0
19117	1uzc	A	1uzc_A.pdb	E27.A{A}	0.6	5.7	0
19118	1uzc	A	1uzc_A.pdb	E27.A{G}	1.6	5.7	0
19119	1uzc	A	1uzc_A.pdb	V30.A{A}	3.3	5.7	0
19120	1uzc	A	1uzc_A.pdb	P31.A{G}	1.1	5.7	0
19121	1uzc	A	1uzc_A.pdb	S32.A{A}	0	5.7	0
19122	1uzc	A	1uzc_A.pdb	N33.A{G}	0.4	5.7	0
19123	1uzc	A	1uzc_A.pdb	S35.A{A}	1	5.7	0
19124	1uzc	A	1uzc_A.pdb	W36.A{F}	-0.6	5.7	0
19125	1uzc	A	1uzc_A.pdb	Q38.A{A}	0.3	5.7	0
19126	1uzc	A	1uzc_A.pdb	Q38.A{G}	1.6	5.7	0
19127	1uzc	A	1uzc_A.pdb	A39.A{G}	1.9	5.7	0
19128	1uzc	A	1uzc_A.pdb	M42.A{A}	1.6	5.7	0
19129	1uzc	A	1uzc_A.pdb	I43.A{V}	1.3	5.7	0
19130	1uzc	A	1uzc_A.pdb	I44.A{V}	0.3	5.7	0
19131	1uzc	A	1uzc_A.pdb	I44.A{A}	0.2	5.7	0
19132	1uzc	A	1uzc_A.pdb	I44.A{G}	0.3	5.7	0
19133	1uzc	A	1uzc_A.pdb	D46.A{N}	2.3	5.7	0
19134	1uzc	A	1uzc_A.pdb	P47.A{G}	0.9	5.7	0
19135	1uzc	A	1uzc_A.pdb	Y49.A{F}	0.3	5.7	0
19136	1uzc	A	1uzc_A.pdb	Y49.A{A}	2.6	5.7	0
19137	1uzc	A	1uzc_A.pdb	S50.A{A}	0.2	5.7	0
19138	1uzc	A	1uzc_A.pdb	S50.A{G}	0.1	5.7	0
19139	1uzc	A	1uzc_A.pdb	A51.A{G}	1.1	5.7	0
19140	1uzc	A	1uzc_A.pdb	L52.A{A}	2.9	5.7	0
19141	1uzc	A	1uzc_A.pdb	A53.A{G}	0.3	5.7	0
19142	1uzc	A	1uzc_A.pdb	S56.A{A}	0.5	5.7	0
19143	1uzc	A	1uzc_A.pdb	S56.A{G}	0.5	5.7	0
19144	1uzc	A	1uzc_A.pdb	K58.A{A}	2.1	5.7	0
19145	1uzc	A	1uzc_A.pdb	Q60.A{A}	-0.2	5.7	0
19146	1uzc	A	1uzc_A.pdb	Q60.A{G}	0.8	5.7	0
19147	1uzc	A	1uzc_A.pdb	A61.A{G}	2.2	5.7	0
19148	1uzc	A	1uzc_A.pdb	A64.A{G}	0.9	5.7	0
19149	1uzc	A	1uzc_A.pdb	Y65.A{F}	0.8	5.7	0
19150	1uzc	A	1uzc_A.pdb	V67.A{A}	-0.6	5.7	0
19151	1uzc	A	1uzc_A.pdb	V67.A{G}	0.1	5.7	0
19153	1ls4	A	1ls4_A.pdb	T31.A{A}	-0.6	7.4	0
19154	1ls4	A	1ls4_A.pdb	T144.A{A}	1.32	7.4	0
19156	1ls4	A	1ls4_A.pdb	L17.A{K}	1.36	7.4	0
19157	1ls4	A	1ls4_A.pdb	A140.A{K}	1.69	7.4	0
19170	1boy	A	1boy_A.pdb	R200.A{W}	-0.6	7.5	0
19227	1jzg	A	1jzg_A.pdb	V5.A{A}	0.9554	7	0
19228	1jzg	A	1jzg_A.pdb	I7.A{A}	3.3438	7	0
19229	1jzg	A	1jzg_A.pdb	I20.A{A}	2.3885	7	0
19230	1jzg	A	1jzg_A.pdb	V22.A{A}	1.6719	7	0
19231	1jzg	A	1jzg_A.pdb	V31.A{A}	1.6719	7	0
19232	1jzg	A	1jzg_A.pdb	L33.A{A}	1.6719	7	0
19233	1jzg	A	1jzg_A.pdb	W48.A{A}	3.3438	7	0
19234	1jzg	A	1jzg_A.pdb	L50.A{A}	1.7913	7	0
19235	1jzg	A	1jzg_A.pdb	V60.A{G}	3.105	7	0
19236	1jzg	A	1jzg_A.pdb	I81.A{A}	1.4331	7	0
19237	1jzg	A	1jzg_A.pdb	A82.A{G}	1.6719	7	0
19238	1jzg	A	1jzg_A.pdb	V95.A{A}	0.9554	7	0
19239	1jzg	A	1jzg_A.pdb	F97.A{A}	2.6273	7	0
19240	1jzg	A	1jzg_A.pdb	Y108.A{A}	3.5827	7	0
19241	1jzg	A	1jzg_A.pdb	F110.A{A}	5.0158	7	0
19242	1jzg	A	1jzg_A.pdb	M121.A{A}	2.8662	7	0
19243	1jzg	A	1jzg_A.pdb	L125.A{A}	1.6719	7	0
19620	1ris	A	1ris_A.pdb	V6.A{A}	1.7	8	0
19621	1ris	A	1ris_A.pdb	I8.A{A}	2.9	8	0
19622	1ris	A	1ris_A.pdb	L21.A{A}	-1.2	8	0
19623	1ris	A	1ris_A.pdb	E22.A{Q}	0.4	8	0
19624	1ris	A	1ris_A.pdb	I26.A{A}	2.8	8	0
19625	1ris	A	1ris_A.pdb	Y33.A{A}	-0.6	8	0
19626	1ris	A	1ris_A.pdb	A35.A{G}	0.2	8	0
19627	1ris	A	1ris_A.pdb	V37.A{A}	3	8	0
19628	1ris	A	1ris_A.pdb	L48.A{A}	0.3	8	0
19629	1ris	A	1ris_A.pdb	I52.A{A}	1	8	0
19630	1ris	A	1ris_A.pdb	F60.A{A}	-0.3	8	0
19631	1ris	A	1ris_A.pdb	V65.A{A}	2.3	8	0
19632	1ris	A	1ris_A.pdb	L75.A{A}	0.7	8	0
19633	1ris	A	1ris_A.pdb	L79.A{A}	2.7	8	0
19634	1ris	A	1ris_A.pdb	V85.A{A}	2.9	8	0
19635	1ris	A	1ris_A.pdb	V88.A{A}	1.2	8	0
19740	1hfy	A	1hfy_A.pdb	W118.A{F}	-0.1576	7.5	0
19741	1hfy	A	1hfy_A.pdb	W104.A{F}	2.269	7.5	0
19742	1hfy	A	1hfy_A.pdb	W60.A{F}	1.2683	7.5	0
19743	1hfy	A	1hfy_A.pdb	W26.A{F}	2.398	7.5	0
19854	1ifc,BU	A	1ifc_A_BU.pdb	W6.A{Y}	0.93	7	Biological Assembly
19856	1ifc,BU	A	1ifc_A_BU.pdb	W82.A{Y}	-0.09	7	Biological Assembly
19858	1ifc,BU	A	1ifc_A_BU.pdb	F68.A{A}	-1.38	7	Biological Assembly
19860	1ifc,BU	A	1ifc_A_BU.pdb	F93.A{A}	2.42	7	Biological Assembly
19884	1ubq,BU	A	1ubq_A_BU.pdb	K6.A{E}	-0.7882	5.5	Biological Assembly
19911	3snf,BU	A	3snf_A_BU.pdb	F28.A{T}	5.3024	5.5	Biological Assembly
19912	3snf,BU	A	3snf_A_BU.pdb	F28.A{A}	4.9919	5.5	Biological Assembly
19913	3snf,BU	A	3snf_A_BU.pdb	F36.A{Y}	4.6575	5.5	Biological Assembly
19967	1rcf,BU	A	1rcf_A_BU.pdb	V18.A{I}	-0.27	7	Biological Assembly
19969	1rcf,BU	A	1rcf_A_BU.pdb	I21.A{A}	0.02	7	Biological Assembly
19970	1rcf,BU	A	1rcf_A_BU.pdb	I21.A{G}	-0.01	7	Biological Assembly
19972	1rcf,BU	A	1rcf_A_BU.pdb	L50.A{A}	-0.05	7	Biological Assembly
19973	1rcf,BU	A	1rcf_A_BU.pdb	G68.A{A}	-0.45	7	Biological Assembly
19976	1rcf,BU	A	1rcf_A_BU.pdb	V83.A{I}	-0.06	7	Biological Assembly
19978	1rcf,BU	A	1rcf_A_BU.pdb	A101.A{V}	-0.22	7	Biological Assembly
19979	1rcf,BU	A	1rcf_A_BU.pdb	E107.A{A}	-0.23	7	Biological Assembly
19980	1rcf,BU	A	1rcf_A_BU.pdb	Q111.A{G}	-0.1	7	Biological Assembly
21982	1jzg	A	1jzg_A.pdb	I20.A{V}	0.3822	7	0
21984	1jzg	A	1jzg_A.pdb	I20.A{T}	2.3885	7	0
21986	1jzg	A	1jzg_A.pdb	V22.A{T}	0.9554	7	0
21987	1jzg	A	1jzg_A.pdb	V31.A{T}	1.0748	7	0
21988	1jzg	A	1jzg_A.pdb	L50.A{V}	0.3583	7	0
21989	1jzg	A	1jzg_A.pdb	L50.A{T}	2.3407	7	0
21990	1jzg	A	1jzg_A.pdb	I81.A{V}	0.0717	7	0
21992	1jzg	A	1jzg_A.pdb	I81.A{T}	2.5079	7	0
21993	1jzg	A	1jzg_A.pdb	V95.A{T}	-0.9554	7	0
22229	1fnf,BU	A	1fnf_A_BU.pdb	L1408.A{P}	0.02	7	Biological Assembly
22300	1msi,BU	A	1msi_A_BU.pdb	R23.A{A}	0.9	7	Biological Assembly
22301	1msi,BU	A	1msi_A_BU.pdb	E25.A{A}	-0.02	7	Biological Assembly
22303	1msi,BU	A	1msi_A_BU.pdb	R47.A{A}	0.67	7	Biological Assembly
22304	1msi,BU	A	1msi_A_BU.pdb	D58.A{N}	0.12	7	Biological Assembly
22306	1msi,BU	A	1msi_A_BU.pdb	D36.A{A}	-0.95	7	Biological Assembly
22307	1msi,BU	A	1msi_A_BU.pdb	R39.A{A}	0.63	7	Biological Assembly
22386	256l,BU	A	256l_A_BU.pdb	I27.A{A}	3.9	6	Biological Assembly
22387	256l,BU	A	256l_A_BU.pdb	A42.A{G}	3.2	6	Biological Assembly
22388	256l,BU	A	256l_A_BU.pdb	I50.A{A}	2.9	6	Biological Assembly
22389	256l,BU	A	256l_A_BU.pdb	L7.A{A}	4.1	6	Biological Assembly
22390	256l,BU	A	256l_A_BU.pdb	V87.A{A}	2.8	6	Biological Assembly
22391	256l,BU	A	256l_A_BU.pdb	L121.A{A}	4.2	6	Biological Assembly
22392	256l,BU	A	256l_A_BU.pdb	A130.A{G}	2.1	6	Biological Assembly
22393	256l,BU	A	256l_A_BU.pdb	I150.A{V}	2.1	6	Biological Assembly
22894	1bnl,BU	A	1bnl_A_BU.pdb	D76.A{A}	6.9409	7.4	Biological Assembly
24178	1a7v,BU	A	1a7v_A_BU.pdb	A104.A{H}	-2.69	6.5	Biological Assembly
24179	1a7v,BU	A	1a7v_A_BU.pdb	K97.A{H}	1.97	6.5	Biological Assembly
24180	1a7v,BU	A	1a7v_A_BU.pdb	A91.A{H}	1.7	6.5	Biological Assembly
24181	1a7v,BU	A	1a7v_A_BU.pdb	K84.A{H}	2.88	6.5	Biological Assembly
24182	1a7v,BU	A	1a7v_A_BU.pdb	E73.A{H}	3.01	6.5	Biological Assembly
24183	1a7v,BU	A	1a7v_A_BU.pdb	A66.A{H}	1.98	6.5	Biological Assembly
24184	1a7v,BU	A	1a7v_A_BU.pdb	D58.A{H}	2.05	6.5	Biological Assembly
24185	1a7v,BU	A	1a7v_A_BU.pdb	K49.A{H}	2.02	6.5	Biological Assembly
24186	1a7v,BU	A	1a7v_A_BU.pdb	K39.A{H}	1.86	6.5	Biological Assembly
24187	1a7v,BU	A	1a7v_A_BU.pdb	K31.A{H}	1.36	6.5	Biological Assembly
24188	1a7v,BU	A	1a7v_A_BU.pdb	K20.A{H}	2.88	6.5	Biological Assembly
24189	1a7v,BU	A	1a7v_A_BU.pdb	K13.A{H}	0.6	6.5	Biological Assembly
24190	1a7v,BU	A	1a7v_A_BU.pdb	D3.A{H}	1.36	6.5	Biological Assembly
24319	3mbp,BU	A	3mbp_A_BU.pdb	I59.A{A}	1.2	8	Biological Assembly
24320	3mbp,BU	A	3mbp_A_BU.pdb	I108.A{A}	2.9	8	Biological Assembly
24321	3mbp,BU	A	3mbp_A_BU.pdb	L115.A{A}	3.1	8	Biological Assembly
24322	3mbp,BU	A	3mbp_A_BU.pdb	L147.A{A}	3	8	Biological Assembly
24323	3mbp,BU	A	3mbp_A_BU.pdb	I161.A{A}	3	8	Biological Assembly
24324	3mbp,BU	A	3mbp_A_BU.pdb	I226.A{A}	4.4	8	Biological Assembly
24325	3mbp,BU	A	3mbp_A_BU.pdb	L192.A{A}	3.1	8	Biological Assembly
24326	3mbp,BU	A	3mbp_A_BU.pdb	L195.A{A}	4.2	8	Biological Assembly
24327	3mbp,BU	A	3mbp_A_BU.pdb	V347.A{A}	2	8	Biological Assembly
24328	3mbp,BU	A	3mbp_A_BU.pdb	L361.A{A}	2	8	Biological Assembly
24391	1amq	A	1amq_A.pdb	F6.A{A}	7.4	7.5	0
24393	1amq	A	1amq_A.pdb	E7.A{A}	3	7.5	0
24395	1amq	A	1amq_A.pdb	I9.A{A}	5.1	7.5	0
24396	1amq	A	1amq_A.pdb	T10.A{A}	1.3	7.5	0
24398	1amq	A	1amq_A.pdb	D15.A{A}	5.9	7.5	0
24401	1amq	A	1amq_A.pdb	K68.A{M}	4.7	7.5	0
24403	1amq	A	1amq_A.pdb	K68.A{E}	4.5	7.5	0
24405	1amq	A	1amq_A.pdb	E265.A{Q}	5.4	7.5	0
24407	1amq	A	1amq_A.pdb	E265.A{K}	7.1	7.5	0
24413	1amq	A	1amq_A.pdb	R266.A{K}	5	7.5	0
24415	1amq	A	1amq_A.pdb	R266.A{M}	3.4	7.5	0
24417	1amq	A	1amq_A.pdb	N294.A{D}	-0.8	7.5	0
24418	1amq	A	1amq_A.pdb	N294.A{R}	2.6	7.5	0
24420	1amq	A	1amq_A.pdb	N297.A{R}	5.9	7.5	0
24541	1dpm	A	1dpm_A.pdb	H257.A{L}	5	8.3	0
24985	2q98,BU	A	2q98_A_BU.pdb	H27.A{A}	-1.29	7.8	Biological Assembly
24986	2q98,BU	A	2q98_A_BU.pdb	H30.A{A}	-2.05	7.8	Biological Assembly
24987	2q98,BU	A	2q98_A_BU.pdb	H46.A{A}	-1.55	7.8	Biological Assembly
24988	2q98,BU	A	2q98_A_BU.pdb	H59.A{A}	0.02	7.8	Biological Assembly
24989	2q98,BU	A	2q98_A_BU.pdb	H97.A{A}	-0.33	7.8	Biological Assembly
24990	2q98,BU	A	2q98_A_BU.pdb	H138.A{A}	-0.58	7.8	Biological Assembly
24991	2q98,BU	A	2q98_A_BU.pdb	H173.A{A}	0.35	7.8	Biological Assembly
24992	2q98,BU	A	2q98_A_BU.pdb	H180.A{A}	0.04	7.8	Biological Assembly
24993	2q98,BU	A	2q98_A_BU.pdb	H195.A{A}	-0.12	7.8	Biological Assembly
25470	3gp6,BU	A	3gp6_A_BU.pdb	F55.A{A}	1.0461	8	Biological Assembly
25471	3gp6,BU	A	3gp6_A_BU.pdb	A85.A{G}	0.8646	8	Biological Assembly
25472	3gp6,BU	A	3gp6_A_BU.pdb	Y87.A{F}	1.3686	8	Biological Assembly
25473	3gp6,BU	A	3gp6_A_BU.pdb	L105.A{A}	0.7619	8	Biological Assembly
25474	3gp6,BU	A	3gp6_A_BU.pdb	M157.A{A}	0.7667	8	Biological Assembly
25475	3gp6,BU	A	3gp6_A_BU.pdb	W17.A{A}	0.984	8	Biological Assembly
25476	3gp6,BU	A	3gp6_A_BU.pdb	Y23.A{A}	0.9052	8	Biological Assembly
25477	3gp6,BU	A	3gp6_A_BU.pdb	W51.A{A}	0.4466	8	Biological Assembly
25478	3gp6,BU	A	3gp6_A_BU.pdb	Y153.A{A}	0.5541	8	Biological Assembly
25479	3gp6,BU	A	3gp6_A_BU.pdb	D24.A{N}	0.6043	8	Biological Assembly
25480	3gp6,BU	A	3gp6_A_BU.pdb	S58.A{A}	1.2563	8	Biological Assembly
25481	3gp6,BU	A	3gp6_A_BU.pdb	M72.A{A}	0.3415	8	Biological Assembly
25482	3gp6,BU	A	3gp6_A_BU.pdb	E90.A{A}	0.6616	8	Biological Assembly
25483	3gp6,BU	A	3gp6_A_BU.pdb	R94.A{A}	1.531	8	Biological Assembly
25484	3gp6,BU	A	3gp6_A_BU.pdb	T108.A{A}	0.4036	8	Biological Assembly
25485	3gp6,BU	A	3gp6_A_BU.pdb	S130.A{A}	1.2707	8	Biological Assembly
25486	3gp6,BU	A	3gp6_A_BU.pdb	T137.A{A}	0.5087	8	Biological Assembly
25487	3gp6,BU	A	3gp6_A_BU.pdb	Q139.A{A}	0.9673	8	Biological Assembly
25488	3gp6,BU	A	3gp6_A_BU.pdb	Q160.A{A}	-0.1815	8	Biological Assembly
25676	1lni	B	1lni_B.pdb	R40.B{E}	0.4	7	0
25697	1tit	A	1tit_A.pdb	Y9.A{P}	2.2	7.4	0
25698	1tit	A	1tit_A.pdb	Y9.A{G}	0.8	7.4	0
25699	1tit	A	1tit_A.pdb	Y9.A{F}	0.4	7.4	0
25700	1tit	A	1tit_A.pdb	Y9.A{S}	0.2	7.4	0
