# Supplementary material for: MAESTRO - multi agent stability prediction upon point mutations
Source: BMC Bioinformatics. 2015 Apr 16;16:116. doi: 10.1186/s12859-015-0548-6 (PMC4403899; doi:10.1186/s12859-015-0548-6)
Supplement: Additional file 3 — MP Data Set. Multiple point mutation data set MP derived from ProTherm. [file 12859_2015_548_MOESM3_ESM.csv]

#PROTHERM ENTRY	PDB ID	CHAINS	FILE	MUTATION	DDG	PH	REMARKS	N_MUTATION_PER_CHAIN
832	1arr	AB	1arr_AB.pdb	K2.A{T},K2.B{T},M4.A{R},M4.B{R},S5.A{R},S5.B{R},K6.A{E},K6.B{E},P8.A{T},P8.B{T}	-2.8	7.5	-	5
833	1arr	AB	1arr_AB.pdb	K2.A{T},K2.B{T},G3.A{A},G3.B{A},S5.A{N},S5.B{N},M7.A{T},M7.B{T},P8.A{Q},P8.B{Q}	-2.9	7.5	-	5
834	1arr	AB	1arr_AB.pdb	F10.A{L},F10.B{L},N11.A{I},N11.B{I},R13.A{K},R13.B{K},R16.A{G},R16.B{G},Q9.A{R},Q9.B{R}	-0.4	7.5	-	5
836	1arr	AB	1arr_AB.pdb	K46.A{R},K46.B{R},E48.A{V},E48.B{V},I51.A{S},I51.B{S},A53.A{K},A53.B{K}	0.9	7.5	-	4
837	1arr	AB	1arr_AB.pdb	F45.A{L},F45.B{L},R50.A{G},R50.B{G},I51.A{S},I51.B{S}	1.2	7.5	-	3
838	1arr	AB	1arr_AB.pdb	L12.A{R},L12.B{R},R13.A{T},R13.B{T}	1.8	7.5	-	2
851	1vqb,BU	AA	1vqb_AA_BU.pdb	V35.A{A},V35.A{A},I47.A{V},I47.A{V}	2.7	7	Biological Assembly	2
852	1vqb,BU	AA	1vqb_AA_BU.pdb	V35.A{A},V35.A{A},I47.A{L},I47.A{L}	1.1	7	Biological Assembly	2
854	1vqb,BU	AA	1vqb_AA_BU.pdb	V35.A{A},V35.A{A},I47.A{M},I47.A{M}	3.4	7	Biological Assembly	2
855	1vqb,BU	AA	1vqb_AA_BU.pdb	V35.A{A},V35.A{A},I47.A{F},I47.A{F}	2.1	7	Biological Assembly	2
856	1vqb,BU	AA	1vqb_AA_BU.pdb	V35.A{C},V35.A{C},I47.A{C},I47.A{C}	4.7	7	Biological Assembly	2
864	1vqb,BU	AA	1vqb_AA_BU.pdb	V35.A{L},V35.A{L},I47.A{V},I47.A{V}	4	7	Biological Assembly	2
865	1vqb,BU	AA	1vqb_AA_BU.pdb	V35.A{L},V35.A{L},I47.A{L},I47.A{L}	2.2	7	Biological Assembly	2
867	1vqb,BU	AA	1vqb_AA_BU.pdb	V35.A{L},V35.A{L},I47.A{M},I47.A{M}	2.6	7	Biological Assembly	2
868	1vqb,BU	AA	1vqb_AA_BU.pdb	V35.A{L},V35.A{L},I47.A{F},I47.A{F}	2.6	7	Biological Assembly	2
869	1vqb,BU	AA	1vqb_AA_BU.pdb	V35.A{I},V35.A{I},I47.A{V},I47.A{V}	2.1	7	Biological Assembly	2
870	1vqb,BU	AA	1vqb_AA_BU.pdb	V35.A{I},V35.A{I},I47.A{L},I47.A{L}	0.1	7	Biological Assembly	2
872	1vqb,BU	AA	1vqb_AA_BU.pdb	V35.A{I},V35.A{I},I47.A{M},I47.A{M}	1.6	7	Biological Assembly	2
873	1vqb,BU	AA	1vqb_AA_BU.pdb	V35.A{I},V35.A{I},I47.A{F},I47.A{F}	0.5	7	Biological Assembly	2
874	1vqb,BU	AA	1vqb_AA_BU.pdb	V35.A{M},V35.A{M},I47.A{L},I47.A{L}	0.8	7	Biological Assembly	2
876	1vqb,BU	AA	1vqb_AA_BU.pdb	V35.A{M},V35.A{M},I47.A{M},I47.A{M}	3.2	7	Biological Assembly	2
877	1vqb,BU	AA	1vqb_AA_BU.pdb	V35.A{M},V35.A{M},I47.A{F},I47.A{F}	0.2	7	Biological Assembly	2
878	1vqb,BU	AA	1vqb_AA_BU.pdb	V35.A{F},V35.A{F},I47.A{L},I47.A{L}	3.6	7	Biological Assembly	2
1847	2ci2	I	2ci2_I.pdb	I48.I{A},I76.I{V}	4.08	6.3	-	2
1867	2ci2	I	2ci2_I.pdb	T58.I{A},E60.I{A}	0.67	6.3	-	2
1868	2ci2	I	2ci2_I.pdb	T58.I{D},E60.I{A}	0.24	6.3	-	2
1893	2ci2	I	2ci2_I.pdb	K21.I{A},E26.I{A}	1.17	6.25	-	2
1896	2ci2	I	2ci2_I.pdb	P25.I{A},A35.I{G}	1.3	6.25	-	2
1908	2ci2	I	2ci2_I.pdb	E33.I{A},E34.I{A}	-0.02	6.25	-	2
1909	2ci2	I	2ci2_I.pdb	S31.I{G},E33.I{A},E34.I{A}	0.81	6.25	-	3
1910	2ci2	I	2ci2_I.pdb	S31.I{A},E33.I{A},E34.I{A}	0.75	6.25	-	3
1927	2ci2	I	2ci2_I.pdb	Q47.I{M},M59.I{L}	0.18	6.25	-	2
1931	2ci2	I	2ci2_I.pdb	L51.I{V},F69.I{L}	1.08	6.25	-	2
1932	2ci2	I	2ci2_I.pdb	L51.I{V},F69.I{A}	3.26	6.25	-	2
1933	2ci2	I	2ci2_I.pdb	L51.I{A},F69.I{L}	3.25	6.25	-	2
1934	2ci2	I	2ci2_I.pdb	L51.I{A},F69.I{A}	5.16	6.25	-	2
1935	2ci2	I	2ci2_I.pdb	L51.I{A},V57.I{A}	2.95	6.25	-	2
1936	2ci2	I	2ci2_I.pdb	L51.I{V},V57.I{A}	1.93	6.25	-	2
1937	2ci2	I	2ci2_I.pdb	L51.I{A},V57.I{A},F69.I{L}	3.34	6.25	-	3
1938	2ci2	I	2ci2_I.pdb	L51.I{V},V57.I{A},F69.I{L}	2.84	6.25	-	3
1945	2ci2	I	2ci2_I.pdb	V57.I{A},F69.I{L}	2.2	6.25	-	2
1946	2ci2	I	2ci2_I.pdb	V57.I{A},V79.I{A}	3.78	6.25	-	2
1949	2ci2	I	2ci2_I.pdb	R62.I{A},D64.I{A}	2.46	6.25	-	2
2102	3chy,BU	A	3chy_A_BU.pdb	F14.A{N},A36.A{G}	0.2	8	Biological Assembly	2
2103	3chy,BU	A	3chy_A_BU.pdb	F14.A{N},D38.A{A}	-1	8	Biological Assembly	2
2104	3chy,BU	A	3chy_A_BU.pdb	F14.A{N},D38.A{G}	-1.9	8	Biological Assembly	2
2105	3chy,BU	A	3chy_A_BU.pdb	F14.A{N},A42.A{G}	-0.6	8	Biological Assembly	2
2107	3chy,BU	A	3chy_A_BU.pdb	F14.A{N},D64.A{A}	-1.7	8	Biological Assembly	2
2108	3chy,BU	A	3chy_A_BU.pdb	F14.A{N},D64.A{G}	-2.6	8	Biological Assembly	2
2110	3chy,BU	A	3chy_A_BU.pdb	F14.A{N},G76.A{A}	-3.4	8	Biological Assembly	2
2115	3chy,BU	A	3chy_A_BU.pdb	F14.A{N},K91.A{A}	-3.3	8	Biological Assembly	2
2116	3chy,BU	A	3chy_A_BU.pdb	F14.A{N},K91.A{G}	-3.4	8	Biological Assembly	2
2117	3chy,BU	A	3chy_A_BU.pdb	F14.A{N},A97.A{G}	-1.5	8	Biological Assembly	2
2118	3chy,BU	A	3chy_A_BU.pdb	F14.A{N},A98.A{G}	-1.6	8	Biological Assembly	2
2121	3chy,BU	A	3chy_A_BU.pdb	A103.A{G},F14.A{N}	-1.2	8	Biological Assembly	2
2122	3chy,BU	A	3chy_A_BU.pdb	T112.A{A},F14.A{N}	-1.4	8	Biological Assembly	2
2123	3chy,BU	A	3chy_A_BU.pdb	T112.A{G},F14.A{N}	-1.9	8	Biological Assembly	2
2129	1ra3,BU	A	1ra3_A_BU.pdb	R44.A{L},P66.A{A}	-0.9	7.8	Biological Assembly	2
2170	1lmb	3	1lmb_3.pdb	M40.3{V},V47.3{L}	1.1	7	-	2
2171	1lmb	3	1lmb_3.pdb	V36.3{L},M40.3{V},V47.3{I}	1.1	7	-	3
2172	1lmb	3	1lmb_3.pdb	V36.3{I},M40.3{V},V47.3{L}	0.9	7	-	3
2173	1lmb	3	1lmb_3.pdb	V36.3{I},M40.3{V},V47.3{I}	0.8	7	-	3
2174	1lmb	3	1lmb_3.pdb	V36.3{L},M40.3{L},V47.3{I}	-0.5	7	-	3
2175	1lmb	3	1lmb_3.pdb	V36.3{F},M40.3{L}	1.4	7	-	2
2176	1lmb	3	1lmb_3.pdb	V36.3{F},M40.3{F},V47.3{I}	2.2	7	-	3
2177	1lmb	3	1lmb_3.pdb	V36.3{F},M40.3{F},V47.3{F}	3	7	-	3
2178	1lmb	3	1lmb_3.pdb	V36.3{F},M40.3{F},V47.3{I},L65.3{F}	1.8	7	-	4
2191	1hwg	A	1hwg_A.pdb	S71.A{Q},E74.A{S}	2.26	8	-	2
2192	1hwg	A	1hwg_A.pdb	S71.A{A},E74.A{A}	2.22	8	-	2
2193	1hwg	A	1hwg_A.pdb	S71.A{V},E74.A{L}	5.91	8	-	2
2194	3chy,BU	A	3chy_A_BU.pdb	P110.A{G},F14.A{N}	-1.1	7	Biological Assembly	2
2210	1c2r,BU	A	1c2r_A_BU.pdb	K14.A{E},K32.A{E}	0.8	7.5	Biological Assembly	2
2295	1rn1	A	1rn1_A.pdb	Q25.A{K},E58.A{A}	-0.67	7	-	2
2431	1ey0,BU	A	1ey0_A_BU.pdb	V66.A{L},G79.A{S},G88.A{V}	3	7	Biological Assembly	3
2471	2vb1,BU	A	2vb1_A_BU.pdb	P70.A{G},G71.A{P}	1	5.5	Biological Assembly	2
2472	2vb1,BU	A	2vb1_A_BU.pdb	G117.A{P},T118.A{G}	2.6	5.5	Biological Assembly	2
2474	2vb1,BU	A	2vb1_A_BU.pdb	Q121.A{P},A122.A{G}	2.8	5.5	Biological Assembly	2
2475	2vb1,BU	A	2vb1_A_BU.pdb	Q121.A{G},A122.A{P}	1.7	5.5	Biological Assembly	2
2538	2rn2,BU	A	2rn2_A_BU.pdb	K91.A{R},D94.A{E},K95.A{G}	0.01	5.5	Biological Assembly	3
2671	1ey0,BU	A	1ey0_A_BU.pdb	I15.A{V},I72.A{V}	2.01	7	Biological Assembly	2
2672	1ey0,BU	A	1ey0_A_BU.pdb	I15.A{V},Y85.A{V}	1.06	7	Biological Assembly	2
2673	1ey0,BU	A	1ey0_A_BU.pdb	Y113.A{A},I15.A{V}	0.62	7	Biological Assembly	2
2674	1ey0,BU	A	1ey0_A_BU.pdb	I72.A{V},Y85.A{A}	1.6	7	Biological Assembly	2
2675	1ey0,BU	A	1ey0_A_BU.pdb	Y113.A{A},I72.A{V}	0.94	7	Biological Assembly	2
2676	1ey0,BU	A	1ey0_A_BU.pdb	Y113.A{A},Y85.A{A}	0.23	7	Biological Assembly	2
2677	1ey0,BU	A	1ey0_A_BU.pdb	I18.A{M},T33.A{S}	2	7	Biological Assembly	2
2680	1ey0,BU	A	1ey0_A_BU.pdb	T33.A{S},A90.A{S}	3.16	7	Biological Assembly	2
2681	1ey0,BU	A	1ey0_A_BU.pdb	A69.A{T},A90.A{S}	4.7	7	Biological Assembly	2
2682	1ey0,BU	A	1ey0_A_BU.pdb	V23.A{F},L7.A{A}	3.65	7	Biological Assembly	2
2683	1ey0,BU	A	1ey0_A_BU.pdb	L37.A{A},L7.A{A}	1.65	7	Biological Assembly	2
2684	1ey0,BU	A	1ey0_A_BU.pdb	L7.A{A},E75.A{V}	3.64	7	Biological Assembly	2
2685	1ey0,BU	A	1ey0_A_BU.pdb	L7.A{A},G79.A{S}	2.77	7	Biological Assembly	2
2686	1ey0,BU	A	1ey0_A_BU.pdb	V23.A{F},L37.A{A}	3.17	7	Biological Assembly	2
2687	1ey0,BU	A	1ey0_A_BU.pdb	V23.A{F},E75.A{V}	4.79	7	Biological Assembly	2
2688	1ey0,BU	A	1ey0_A_BU.pdb	V23.A{F},G79.A{S}	4.75	7	Biological Assembly	2
2689	1ey0,BU	A	1ey0_A_BU.pdb	L37.A{A},E75.A{V}	2.47	7	Biological Assembly	2
2690	1ey0,BU	A	1ey0_A_BU.pdb	L37.A{A},G79.A{S}	1.83	7	Biological Assembly	2
2691	1ey0,BU	A	1ey0_A_BU.pdb	P117.A{L},L37.A{A}	1.69	7	Biological Assembly	2
2692	1ey0,BU	A	1ey0_A_BU.pdb	N118.A{D},L37.A{A}	1.72	7	Biological Assembly	2
2693	1ey0,BU	A	1ey0_A_BU.pdb	T62.A{A},V66.A{L}	2.4	7	Biological Assembly	2
2694	1ey0,BU	A	1ey0_A_BU.pdb	T62.A{A},G88.A{V}	3.2	7	Biological Assembly	2
2695	1ey0,BU	A	1ey0_A_BU.pdb	V66.A{L},G88.A{V}	2	7	Biological Assembly	2
2696	1ey0,BU	A	1ey0_A_BU.pdb	E75.A{V},G79.A{S}	4.67	7	Biological Assembly	2
2697	1ey0,BU	A	1ey0_A_BU.pdb	P117.A{L},E75.A{V}	1.61	7	Biological Assembly	2
2698	1ey0,BU	A	1ey0_A_BU.pdb	P117.A{L},G79.A{S}	2.08	7	Biological Assembly	2
2699	1ey0,BU	A	1ey0_A_BU.pdb	N118.A{D},G79.A{D}	2.58	7	Biological Assembly	2
2700	1ey0,BU	A	1ey0_A_BU.pdb	N118.A{D},G79.A{S}	2.79	7	Biological Assembly	2
2701	1ey0,BU	A	1ey0_A_BU.pdb	P117.A{L},N118.A{D}	1	7	Biological Assembly	2
2702	1ey0,BU	A	1ey0_A_BU.pdb	V23.A{F},T33.A{S}	2.72	7	Biological Assembly	2
2703	1ey0,BU	A	1ey0_A_BU.pdb	V23.A{F},A69.A{T}	4	7	Biological Assembly	2
2704	1ey0,BU	A	1ey0_A_BU.pdb	V23.A{F},A90.A{S}	3.31	7	Biological Assembly	2
2705	1ey0,BU	A	1ey0_A_BU.pdb	T33.A{S},L37.A{A}	2.21	7	Biological Assembly	2
2706	1ey0,BU	A	1ey0_A_BU.pdb	L37.A{A},A69.A{T}	4.13	7	Biological Assembly	2
2707	1ey0,BU	A	1ey0_A_BU.pdb	L37.A{A},A90.A{S}	3.32	7	Biological Assembly	2
2708	1ey0,BU	A	1ey0_A_BU.pdb	T33.A{S},E75.A{V}	3.21	7	Biological Assembly	2
2709	1ey0,BU	A	1ey0_A_BU.pdb	A69.A{T},E75.A{V}	4.35	7	Biological Assembly	2
2710	1ey0,BU	A	1ey0_A_BU.pdb	E75.A{V},A90.A{S}	3.6	7	Biological Assembly	2
2711	1ey0,BU	A	1ey0_A_BU.pdb	T62.A{G},G88.A{V}	3.66	7	Biological Assembly	2
2712	1ey0,BU	A	1ey0_A_BU.pdb	I15.A{V},L7.A{A}	2.08	7	Biological Assembly	2
2713	1ey0,BU	A	1ey0_A_BU.pdb	L7.A{A},I72.A{V}	2.41	7	Biological Assembly	2
2714	1ey0,BU	A	1ey0_A_BU.pdb	L7.A{A},Y85.A{A}	1.6	7	Biological Assembly	2
2715	1ey0,BU	A	1ey0_A_BU.pdb	L7.A{A},I92.A{V}	1.54	7	Biological Assembly	2
2716	1ey0,BU	A	1ey0_A_BU.pdb	Y113.A{A},L7.A{A}	1.1	7	Biological Assembly	2
2717	1ey0,BU	A	1ey0_A_BU.pdb	A130.A{G},L7.A{A}	2.46	7	Biological Assembly	2
2718	1ey0,BU	A	1ey0_A_BU.pdb	I15.A{V},V23.A{F}	2.59	7	Biological Assembly	2
2719	1ey0,BU	A	1ey0_A_BU.pdb	V23.A{F},I72.A{V}	2.9	7	Biological Assembly	2
2720	1ey0,BU	A	1ey0_A_BU.pdb	V23.A{F},Y85.A{A}	2.51	7	Biological Assembly	2
2721	1ey0,BU	A	1ey0_A_BU.pdb	V23.A{F},I92.A{V}	2.01	7	Biological Assembly	2
2722	1ey0,BU	A	1ey0_A_BU.pdb	Y113.A{A},V23.A{F}	1.89	7	Biological Assembly	2
2723	1ey0,BU	A	1ey0_A_BU.pdb	A130.A{G},V23.A{F}	3.5	7	Biological Assembly	2
2724	1ey0,BU	A	1ey0_A_BU.pdb	I15.A{V},L37.A{A}	2.17	7	Biological Assembly	2
2725	1ey0,BU	A	1ey0_A_BU.pdb	L37.A{A},I72.A{V}	2.78	7	Biological Assembly	2
2726	1ey0,BU	A	1ey0_A_BU.pdb	L37.A{A},Y85.A{A}	1.98	7	Biological Assembly	2
2727	1ey0,BU	A	1ey0_A_BU.pdb	L37.A{A},I92.A{V}	1.77	7	Biological Assembly	2
2728	1ey0,BU	A	1ey0_A_BU.pdb	Y113.A{A},L37.A{A}	1.46	7	Biological Assembly	2
2729	1ey0,BU	A	1ey0_A_BU.pdb	A130.A{G},L37.A{A}	2.53	7	Biological Assembly	2
2730	1ey0,BU	A	1ey0_A_BU.pdb	I15.A{V},E75.A{V}	2.83	7	Biological Assembly	2
2731	1ey0,BU	A	1ey0_A_BU.pdb	I72.A{V},E75.A{V}	3.12	7	Biological Assembly	2
2732	1ey0,BU	A	1ey0_A_BU.pdb	E75.A{V},Y85.A{A}	2.51	7	Biological Assembly	2
2733	1ey0,BU	A	1ey0_A_BU.pdb	E75.A{V},I92.A{V}	2.05	7	Biological Assembly	2
2734	1ey0,BU	A	1ey0_A_BU.pdb	Y113.A{A},E75.A{V}	1.55	7	Biological Assembly	2
2735	1ey0,BU	A	1ey0_A_BU.pdb	A130.A{G},E75.A{V}	3.4	7	Biological Assembly	2
2736	1ey0,BU	A	1ey0_A_BU.pdb	I15.A{V},G79.A{S}	3.1	7	Biological Assembly	2
2737	1ey0,BU	A	1ey0_A_BU.pdb	I72.A{V},G79.A{S}	3.61	7	Biological Assembly	2
2738	1ey0,BU	A	1ey0_A_BU.pdb	G79.A{S},Y85.A{A}	2.69	7	Biological Assembly	2
2739	1ey0,BU	A	1ey0_A_BU.pdb	G79.A{S},I92.A{V}	2.55	7	Biological Assembly	2
2740	1ey0,BU	A	1ey0_A_BU.pdb	Y113.A{A},G79.A{S}	2.22	7	Biological Assembly	2
2741	1ey0,BU	A	1ey0_A_BU.pdb	A130.A{G},G79.A{S}	3.68	7	Biological Assembly	2
2834	1ey0,BU	A	1ey0_A_BU.pdb	V66.A{L},G79.A{S}	3.3	7	Biological Assembly	2
2840	1ey0,BU	A	1ey0_A_BU.pdb	I18.A{M},A69.A{T}	3.4	7	Biological Assembly	2
2841	1ey0,BU	A	1ey0_A_BU.pdb	I18.A{M},A90.A{S}	2.8	7	Biological Assembly	2
3043	1lmb	3	1lmb_3.pdb	G46.3{A},G48.3{A},P78.3{A}	-0.2	6.6	-	3
3044	1lmb	3	1lmb_3.pdb	G46.3{A},G48.3{A}	-1.7	6.6	-	2
3592	1ifc,BU	A	1ifc_A_BU.pdb	G65.A{A},V66.A{F}	0.57	7.4	Biological Assembly	2
3593	1ifc,BU	A	1ifc_A_BU.pdb	G65.A{A},V66.A{R}	2.16	7.4	Biological Assembly	2
3594	1ifc,BU	A	1ifc_A_BU.pdb	G65.A{A},V66.A{W}	4.17	7.4	Biological Assembly	2
3595	1ifc,BU	A	1ifc_A_BU.pdb	G65.A{D},V66.A{H}	0.82	7.4	Biological Assembly	2
3596	1ifc,BU	A	1ifc_A_BU.pdb	G65.A{D},V66.A{F}	2.47	7.4	Biological Assembly	2
3597	1ifc,BU	A	1ifc_A_BU.pdb	L64.A{S},G65.A{A},V66.A{N}	4.67	7.4	Biological Assembly	3
3598	1ifc,BU	A	1ifc_A_BU.pdb	L64.A{K},G65.A{V},V66.A{D}	5.08	7.4	Biological Assembly	3
3599	1ifc,BU	A	1ifc_A_BU.pdb	L64.A{T},G65.A{V},V66.A{P}	5.3	7.4	Biological Assembly	3
3600	1ifc,BU	A	1ifc_A_BU.pdb	L64.A{G},G65.A{A},V66.A{F}	5.65	7.4	Biological Assembly	3
3601	1ifc,BU	A	1ifc_A_BU.pdb	L64.A{T},G65.A{A},V66.A{G}	4.75	7.4	Biological Assembly	3
3602	1ifc,BU	A	1ifc_A_BU.pdb	L64.A{R},G65.A{A},V66.A{C}	5.53	7.4	Biological Assembly	3
3617	1mjc,BU	A	1mjc_A_BU.pdb	F20.A{L},F31.A{L}	0.48	7	Biological Assembly	2
3618	1mjc,BU	A	1mjc_A_BU.pdb	F18.A{L},F20.A{L}	0.88	7	Biological Assembly	2
3619	1mjc,BU	A	1mjc_A_BU.pdb	F18.A{L},F31.A{L}	1.56	7	Biological Assembly	2
3620	1mjc,BU	A	1mjc_A_BU.pdb	F18.A{L},F20.A{L},F31.A{L}	0.88	7	Biological Assembly	3
3624	1mjc,BU	A	1mjc_A_BU.pdb	F20.A{S},F31.A{S}	0.96	7	Biological Assembly	2
3625	1mjc,BU	A	1mjc_A_BU.pdb	F18.A{S},F20.A{S}	1.97	7	Biological Assembly	2
3626	1mjc,BU	A	1mjc_A_BU.pdb	F18.A{S},F31.A{S}	1.39	7	Biological Assembly	2
3627	1mjc,BU	A	1mjc_A_BU.pdb	F18.A{S},F20.A{S},F31.A{S}	1.77	7	Biological Assembly	3
3685	1a2p,BU	A	1a2p_A_BU.pdb	D12.A{A},T16.A{R}	0.13	6.3	Biological Assembly	2
4025	1amq	A	1amq_A.pdb	C191.A{A},C192.A{A},C270.A{A},C401.A{A},C82.A{A}	1	7.5	-	5
4346	2lzm,BU	A	2lzm_A_BU.pdb	T152.A{S},A98.A{V}	5.5	7	Biological Assembly	2
4347	2lzm,BU	A	2lzm_A_BU.pdb	T155.A{A},T157.A{I}	4.31	7	Biological Assembly	2
4427	1ra3,BU	A	1ra3_A_BU.pdb	E139.A{Q},L28.A{R}	-0.46	7.8	Biological Assembly	2
4475	3pgk,BU	A	3pgk_A_BU.pdb	W308.A{F},W333.A{F}	8.72	7.5	Biological Assembly	2
4528	1rn1	A	1rn1_A.pdb	S54.A{G},P55.A{N}	0.17	8	-	2
4530	1a2p,BU	A	1a2p_A_BU.pdb	A43.A{C},S80.A{C}	-1.21	6.3	Biological Assembly	2
4596	2m2m,BU	AB	2m2m_AB_BU.pdb	H10.B{D},F25.B{H},T8.A{H}	-3.14	8	Biological Assembly	3
4633	1a2p,BU	A	1a2p_A_BU.pdb	I4.A{A},I76.A{V}	1.86	6.3	Biological Assembly	2
4635	1a2p,BU	A	1a2p_A_BU.pdb	I4.A{A},Y78.A{F}	2.53	6.3	Biological Assembly	2
4636	1a2p,BU	A	1a2p_A_BU.pdb	I4.A{A},I51.A{V}	2.63	6.3	Biological Assembly	2
4637	1a2p,BU	A	1a2p_A_BU.pdb	I25.A{V},I4.A{A},I51.A{V},Y78.A{F}	5.2	6.3	Biological Assembly	4
4644	1ra3,BU	A	1ra3_A_BU.pdb	C152.A{E},C85.A{S}	1.7	7.8	Biological Assembly	2
4656	1a23	A	1a23_A.pdb	C30.A{S},C33.A{S}	2	7.5	-	2
4711	3k34,BU	A	3k34_A_BU.pdb	W16.A{F},W5.A{F}	7.7	7.5	Biological Assembly	2
5023	2jk2,BU	AB	2jk2_AB_BU.pdb	Q179.A{D},Q179.B{D},K193.A{A},K193.B{A},A215.A{P},A215.B{P}	-3	8	Biological Assembly	3
5253	3mbp,BU	A	3mbp_A_BU.pdb	G32.A{D},I33.A{P}	4	7.5	Biological Assembly	2
5438	1lve,BU	AA	1lve_AA_BU.pdb	Y27D.A{D},Y27D.A{D},S29.A{D},S29.A{D}	-1.4	7.5	Biological Assembly	2
5440	1lve,BU	AA	1lve_AA_BU.pdb	Y27D.A{D},Y27D.A{D},S29.A{D},S29.A{D},K30.A{T},K30.A{T}	-0.6	7.5	Biological Assembly	3
5475	1pdo	A	1pdo_A.pdb	W12.A{F},W33.A{F}	-0.24	7.4	-	2
5476	1pdo	A	1pdo_A.pdb	W12.A{F},W69.A{F}	-0.47	7.4	-	2
5477	1pdo	A	1pdo_A.pdb	W33.A{F},W69.A{F}	5.27	7.4	-	2
6207	1rcf,BU	A	1rcf_A_BU.pdb	H34.A{A},F7.A{L}	0.71	6	Biological Assembly	2
6208	1rcf,BU	A	1rcf_A_BU.pdb	H34.A{A},Y47.A{F}	0.63	6	Biological Assembly	2
6216	2ekt,BU	A	2ekt_A_BU.pdb	N132.A{G},E136.A{G}	0.3	5.74	Biological Assembly	2
6864	1sak	ABCD	1sak_ABCD.pdb	F341.A{L},F341.B{L},F341.C{L},F341.D{L},L344.A{F},L344.B{F},L344.C{F},L344.D{F}	8.4	7	-	2
6865	1sak	ABCD	1sak_ABCD.pdb	I332.A{V},I332.B{V},I332.C{V},I332.D{V},F341.A{L},F341.B{L},F341.C{L},F341.D{L}	2.2	7	-	2
6866	1sak	ABCD	1sak_ABCD.pdb	I332.A{V},I332.B{V},I332.C{V},I332.D{V},M340.A{I},M340.B{I},M340.C{I},M340.D{I},F341.A{L},F341.B{L},F341.C{L},F341.D{L}	3.1	7	-	3
6867	1sak	ABCD	1sak_ABCD.pdb	F341.A{L},F341.B{L},F341.C{L},F341.D{L},L344.A{I},L344.B{I},L344.C{I},L344.D{I}	1.3	7	-	2
6868	1sak	ABCD	1sak_ABCD.pdb	I332.A{V},I332.B{V},I332.C{V},I332.D{V},F341.A{L},F341.B{L},F341.C{L},F341.D{L},L344.A{I},L344.B{I},L344.C{I},L344.D{I}	0.1	7	-	3
6869	1sak	ABCD	1sak_ABCD.pdb	F328.A{L},F328.B{L},F328.C{L},F328.D{L},I332.A{V},I332.B{V},I332.C{V},I332.D{V},F341.A{L},F341.B{L},F341.C{L},F341.D{L},L344.A{I},L344.B{I},L344.C{I},L344.D{I}	5.7	7	-	4
7168	1ycc	A	1ycc_A.pdb	C102.A{T},R13.A{C}	-4.2037	7	-	2
7169	1ycc	A	1ycc_A.pdb	C102.A{T},D90.A{C}	-0.9076	7	-	2
7170	1ycc	A	1ycc_A.pdb	C102.A{T},R13.A{C},D90.A{C}	-0.9076	7	-	3
8312	1arr	AB	1arr_AB.pdb	N11.A{A},N11.B{A},R13.A{A},R13.B{A},Q9.A{A},Q9.B{A}	-1.21	7.5	-	3
8313	1arr	AB	1arr_AB.pdb	N11.A{G},N11.B{G},R13.A{G},R13.B{G},Q9.A{G},Q9.B{G}	-0.2	7.5	-	3
9337	3ne4,BU	A	3ne4_A_BU.pdb	M374.A{I},F51.A{L}	-3.6	6.5	Biological Assembly	2
9338	3ne4,BU	A	3ne4_A_BU.pdb	T59.A{A},T68.A{A},A70.A{G}	-3.4	6.5	Biological Assembly	3
9339	3ne4,BU	A	3ne4_A_BU.pdb	S381.A{A},K387.A{R}	-2.1	6.5	Biological Assembly	2
10132	1ey0,BU	A	1ey0_A_BU.pdb	L25.A{A},M26.A{A}	4.4	7	Biological Assembly	2
10133	1ey0,BU	A	1ey0_A_BU.pdb	M32.A{A},T33.A{A}	3.3	7	Biological Assembly	2
10134	1ey0,BU	A	1ey0_A_BU.pdb	L37.A{A},L38.A{A}	1.8	7	Biological Assembly	2
10135	1ey0,BU	A	1ey0_A_BU.pdb	L38.A{A},V39.A{A}	4	7	Biological Assembly	2
10136	1ey0,BU	A	1ey0_A_BU.pdb	F61.A{A},T62.A{A}	4.6	7	Biological Assembly	2
10137	1ey0,BU	A	1ey0_A_BU.pdb	E73.A{A},V74.A{A}	5.2	7	Biological Assembly	2
10138	1ey0,BU	A	1ey0_A_BU.pdb	M65.A{A},V66.A{A}	4.5	7	Biological Assembly	2
10234	1sce	AC	1sce_AC.pdb	P90.A{A},P90.C{A},P92.A{A},P92.C{A}	-0.93	7.5	-	2
10235	1sce	AC	1sce_AC.pdb	P90.A{G},P90.C{G},P92.A{G},P92.C{G}	-0.88	7.5	-	2
10505	1hfy	A	1hfy_A.pdb	A30.A{I},T33.A{I}	-0.4	7	-	2
11815	1arr	AB	1arr_AB.pdb	N29.A{A},N29.B{A},S44.A{A},S44.B{A},E48.A{A},E48.B{A}	-1.32	7.5	-	3
12204	1c9o	A	1c9o_A.pdb	R3.A{E},E46.A{A}	0.4299	7	-	2
12205	1c9o	A	1c9o_A.pdb	R3.A{E},L66.A{E}	1.9347	7	-	2
12206	1c9o	A	1c9o_A.pdb	R3.A{E},E46.A{A},L66.A{E}	1.648	7	-	3
12211	1c9o	A	1c9o_A.pdb	G23.A{Q},S24.A{D}	-0.0717	7	-	2
12215	1c9o	A	1c9o_A.pdb	E46.A{A},L66.A{E}	0.836	7	-	2
12223	3pf4	A	3pf4_A.pdb	E3.A{R},E66.A{L}	-1.5286	7	-	2
12481	1ey0,BU	A	1ey0_A_BU.pdb	V23.A{I},L25.A{I},V66.A{I}	2.9	7	Biological Assembly	3
12482	1ey0,BU	A	1ey0_A_BU.pdb	V23.A{I},L25.A{I},V66.A{L}	2.5	7	Biological Assembly	3
12483	1ey0,BU	A	1ey0_A_BU.pdb	V23.A{I},L25.A{V},V66.A{I}	2.7	7	Biological Assembly	3
12484	1ey0,BU	A	1ey0_A_BU.pdb	V23.A{I},L25.A{V},V66.A{L}	2.1	7	Biological Assembly	3
12485	1ey0,BU	A	1ey0_A_BU.pdb	V23.A{L},L25.A{V},V66.A{L}	2	7	Biological Assembly	3
12486	1ey0,BU	A	1ey0_A_BU.pdb	V23.A{L},L25.A{V},V66.A{I}	2.8	7	Biological Assembly	3
12487	1ey0,BU	A	1ey0_A_BU.pdb	V23.A{L},L25.A{I},V66.A{I}	3.1	7	Biological Assembly	3
12488	1ey0,BU	A	1ey0_A_BU.pdb	V23.A{L},L25.A{I},V66.A{L}	2.4	7	Biological Assembly	3
12489	1ey0,BU	A	1ey0_A_BU.pdb	V23.A{I},L25.A{I},I72.A{V}	2.8	7	Biological Assembly	3
12490	1ey0,BU	A	1ey0_A_BU.pdb	V23.A{I},L25.A{I},I72.A{L}	1.7	7	Biological Assembly	3
12491	1ey0,BU	A	1ey0_A_BU.pdb	V23.A{I},L25.A{V},I72.A{V}	2.3	7	Biological Assembly	3
12492	1ey0,BU	A	1ey0_A_BU.pdb	V23.A{I},L25.A{V},I72.A{L}	1.1	7	Biological Assembly	3
12493	1ey0,BU	A	1ey0_A_BU.pdb	V23.A{L},L25.A{V},I72.A{V}	2.8	7	Biological Assembly	3
12494	1ey0,BU	A	1ey0_A_BU.pdb	V23.A{L},L25.A{V},I72.A{L}	1.5	7	Biological Assembly	3
12495	1ey0,BU	A	1ey0_A_BU.pdb	V23.A{L},L25.A{I},I72.A{V}	2.5	7	Biological Assembly	3
12496	1ey0,BU	A	1ey0_A_BU.pdb	V23.A{L},L25.A{I},I72.A{L}	1.4	7	Biological Assembly	3
12497	1ey0,BU	A	1ey0_A_BU.pdb	V66.A{I},I92.A{V},V99.A{I}	0.5	7	Biological Assembly	3
12498	1ey0,BU	A	1ey0_A_BU.pdb	V66.A{L},I92.A{V},V99.A{I}	0.4	7	Biological Assembly	3
12499	1ey0,BU	A	1ey0_A_BU.pdb	V66.A{I},I92.A{V},V99.A{L}	0.9	7	Biological Assembly	3
12500	1ey0,BU	A	1ey0_A_BU.pdb	V66.A{L},I92.A{V},V99.A{L}	-0.1	7	Biological Assembly	3
12501	1ey0,BU	A	1ey0_A_BU.pdb	V66.A{L},I92.A{L},V99.A{L}	0.7	7	Biological Assembly	3
12502	1ey0,BU	A	1ey0_A_BU.pdb	V66.A{I},I92.A{L},V99.A{L}	2.1	7	Biological Assembly	3
12503	1ey0,BU	A	1ey0_A_BU.pdb	V66.A{L},I92.A{L},V99.A{I}	1.4	7	Biological Assembly	3
12504	1ey0,BU	A	1ey0_A_BU.pdb	V66.A{I},I92.A{L},V99.A{I}	2.1	7	Biological Assembly	3
12505	1ey0,BU	A	1ey0_A_BU.pdb	I72.A{V},I92.A{V},V99.A{I}	1.4	7	Biological Assembly	3
12506	1ey0,BU	A	1ey0_A_BU.pdb	I72.A{L},I92.A{V},V99.A{I}	0.7	7	Biological Assembly	3
12507	1ey0,BU	A	1ey0_A_BU.pdb	I72.A{V},I92.A{V},V99.A{L}	2	7	Biological Assembly	3
12508	1ey0,BU	A	1ey0_A_BU.pdb	I72.A{L},I92.A{V},V99.A{L}	1.1	7	Biological Assembly	3
12509	1ey0,BU	A	1ey0_A_BU.pdb	I72.A{L},I92.A{L},V99.A{L}	1.4	7	Biological Assembly	3
12510	1ey0,BU	A	1ey0_A_BU.pdb	I72.A{V},I92.A{L},V99.A{L}	2.4	7	Biological Assembly	3
12511	1ey0,BU	A	1ey0_A_BU.pdb	I72.A{L},I92.A{L},V99.A{I}	1.4	7	Biological Assembly	3
12512	1ey0,BU	A	1ey0_A_BU.pdb	I72.A{V},I92.A{L},V99.A{I}	2.1	7	Biological Assembly	3
12513	1ey0,BU	A	1ey0_A_BU.pdb	V23.A{I},V66.A{I},I72.A{L}	2	7	Biological Assembly	3
12514	1ey0,BU	A	1ey0_A_BU.pdb	V23.A{I},V66.A{I},I72.A{V}	1.6	7	Biological Assembly	3
12515	1ey0,BU	A	1ey0_A_BU.pdb	V23.A{I},V66.A{L},I72.A{L}	1.4	7	Biological Assembly	3
12516	1ey0,BU	A	1ey0_A_BU.pdb	V23.A{I},V66.A{L},I72.A{V}	0.9	7	Biological Assembly	3
12517	1ey0,BU	A	1ey0_A_BU.pdb	V23.A{L},V66.A{I},I72.A{L}	2	7	Biological Assembly	3
12518	1ey0,BU	A	1ey0_A_BU.pdb	V23.A{L},V66.A{I},I72.A{V}	1.6	7	Biological Assembly	3
12519	1ey0,BU	A	1ey0_A_BU.pdb	V23.A{L},V66.A{L},I72.A{L}	1.3	7	Biological Assembly	3
12520	1ey0,BU	A	1ey0_A_BU.pdb	V23.A{L},V66.A{L},I72.A{V}	1.3	7	Biological Assembly	3
12521	1ey0,BU	A	1ey0_A_BU.pdb	L25.A{I},V66.A{I},I72.A{L}	3	7	Biological Assembly	3
12522	1ey0,BU	A	1ey0_A_BU.pdb	L25.A{I},V66.A{I},I72.A{V}	3.2	7	Biological Assembly	3
12523	1ey0,BU	A	1ey0_A_BU.pdb	L25.A{I},V66.A{L},I72.A{L}	2.3	7	Biological Assembly	3
12524	1ey0,BU	A	1ey0_A_BU.pdb	L25.A{I},V66.A{L},I72.A{V}	2.2	7	Biological Assembly	3
12525	1ey0,BU	A	1ey0_A_BU.pdb	L25.A{V},V66.A{I},I72.A{L}	3	7	Biological Assembly	3
12526	1ey0,BU	A	1ey0_A_BU.pdb	L25.A{V},V66.A{I},I72.A{V}	3.1	7	Biological Assembly	3
12527	1ey0,BU	A	1ey0_A_BU.pdb	L25.A{V},V66.A{L},I72.A{L}	2.2	7	Biological Assembly	3
12528	1ey0,BU	A	1ey0_A_BU.pdb	L25.A{V},V66.A{L},I72.A{V}	2	7	Biological Assembly	3
12529	1ey0,BU	A	1ey0_A_BU.pdb	V66.A{I},I72.A{L},I92.A{L}	2.3	7	Biological Assembly	3
12530	1ey0,BU	A	1ey0_A_BU.pdb	V66.A{I},I72.A{V},I92.A{L}	2	7	Biological Assembly	3
12531	1ey0,BU	A	1ey0_A_BU.pdb	V66.A{L},I72.A{L},I92.A{L}	1.5	7	Biological Assembly	3
12532	1ey0,BU	A	1ey0_A_BU.pdb	V66.A{L},I72.A{V},I92.A{L}	1.3	7	Biological Assembly	3
12533	1ey0,BU	A	1ey0_A_BU.pdb	V66.A{I},I72.A{L},I92.A{V}	1.4	7	Biological Assembly	3
12534	1ey0,BU	A	1ey0_A_BU.pdb	V66.A{I},I72.A{V},I92.A{V}	1.4	7	Biological Assembly	3
12535	1ey0,BU	A	1ey0_A_BU.pdb	V66.A{L},I72.A{L},I92.A{V}	0.8	7	Biological Assembly	3
12536	1ey0,BU	A	1ey0_A_BU.pdb	V66.A{L},I72.A{V},I92.A{V}	0.5	7	Biological Assembly	3
12537	1ey0,BU	A	1ey0_A_BU.pdb	V66.A{I},I72.A{L},V99.A{L}	1.9	7	Biological Assembly	3
12538	1ey0,BU	A	1ey0_A_BU.pdb	V66.A{I},I72.A{V},V99.A{L}	1.6	7	Biological Assembly	3
12539	1ey0,BU	A	1ey0_A_BU.pdb	V66.A{L},I72.A{L},V99.A{L}	0.8	7	Biological Assembly	3
12540	1ey0,BU	A	1ey0_A_BU.pdb	V66.A{L},I72.A{V},V99.A{L}	0.5	7	Biological Assembly	3
12541	1ey0,BU	A	1ey0_A_BU.pdb	V66.A{I},I72.A{L},V99.A{I}	1.9	7	Biological Assembly	3
12542	1ey0,BU	A	1ey0_A_BU.pdb	V66.A{I},I72.A{V},V99.A{I}	0.8	7	Biological Assembly	3
12543	1ey0,BU	A	1ey0_A_BU.pdb	V66.A{L},I72.A{L},V99.A{I}	1	7	Biological Assembly	3
12544	1ey0,BU	A	1ey0_A_BU.pdb	V66.A{L},I72.A{V},V99.A{I}	0.8	7	Biological Assembly	3
12545	1ey0,BU	A	1ey0_A_BU.pdb	V23.A{I},L25.A{I},V66.A{I},I72.A{V}	3.2	7	Biological Assembly	4
12546	1ey0,BU	A	1ey0_A_BU.pdb	V23.A{I},L25.A{I},V66.A{I},I72.A{L}	3.2	7	Biological Assembly	4
12547	1ey0,BU	A	1ey0_A_BU.pdb	V23.A{I},L25.A{I},V66.A{L},I72.A{L}	2.7	7	Biological Assembly	4
12548	1ey0,BU	A	1ey0_A_BU.pdb	V23.A{I},L25.A{I},V66.A{L},I72.A{V}	2.6	7	Biological Assembly	4
12549	1ey0,BU	A	1ey0_A_BU.pdb	V23.A{I},L25.A{V},V66.A{I},I72.A{V}	3	7	Biological Assembly	4
12550	1ey0,BU	A	1ey0_A_BU.pdb	V23.A{I},L25.A{V},V66.A{I},I72.A{L}	2.8	7	Biological Assembly	4
12551	1ey0,BU	A	1ey0_A_BU.pdb	V23.A{I},L25.A{V},V66.A{L},I72.A{L}	2.5	7	Biological Assembly	4
12552	1ey0,BU	A	1ey0_A_BU.pdb	V23.A{I},L25.A{V},V66.A{L},I72.A{V}	2.1	7	Biological Assembly	4
12553	1ey0,BU	A	1ey0_A_BU.pdb	V23.A{L},L25.A{I},V66.A{I},I72.A{V}	3.4	7	Biological Assembly	4
12554	1ey0,BU	A	1ey0_A_BU.pdb	V23.A{L},L25.A{I},V66.A{I},I72.A{L}	3.2	7	Biological Assembly	4
12555	1ey0,BU	A	1ey0_A_BU.pdb	V23.A{L},L25.A{I},V66.A{L},I72.A{L}	2.4	7	Biological Assembly	4
12556	1ey0,BU	A	1ey0_A_BU.pdb	V23.A{L},L25.A{I},V66.A{L},I72.A{V}	2.6	7	Biological Assembly	4
12557	1ey0,BU	A	1ey0_A_BU.pdb	V23.A{L},L25.A{V},V66.A{I},I72.A{V}	3.4	7	Biological Assembly	4
12558	1ey0,BU	A	1ey0_A_BU.pdb	V23.A{L},L25.A{V},V66.A{I},I72.A{L}	2.8	7	Biological Assembly	4
12559	1ey0,BU	A	1ey0_A_BU.pdb	V23.A{L},L25.A{V},V66.A{L},I72.A{L}	2	7	Biological Assembly	4
12560	1ey0,BU	A	1ey0_A_BU.pdb	V23.A{L},L25.A{V},V66.A{L},I72.A{V}	2.5	7	Biological Assembly	4
12561	1ey0,BU	A	1ey0_A_BU.pdb	V66.A{I},I72.A{V},I92.A{V},V99.A{I}	1	7	Biological Assembly	4
12562	1ey0,BU	A	1ey0_A_BU.pdb	V66.A{I},I72.A{V},I92.A{V},V99.A{L}	1.7	7	Biological Assembly	4
12563	1ey0,BU	A	1ey0_A_BU.pdb	V66.A{I},I72.A{V},I92.A{L},V99.A{I}	2	7	Biological Assembly	4
12564	1ey0,BU	A	1ey0_A_BU.pdb	V66.A{I},I72.A{V},I92.A{L},V99.A{L}	2.4	7	Biological Assembly	4
12565	1ey0,BU	A	1ey0_A_BU.pdb	V66.A{I},I72.A{L},I92.A{V},V99.A{I}	1.6	7	Biological Assembly	4
12566	1ey0,BU	A	1ey0_A_BU.pdb	V66.A{I},I72.A{L},I92.A{V},V99.A{L}	1.8	7	Biological Assembly	4
12567	1ey0,BU	A	1ey0_A_BU.pdb	V66.A{I},I72.A{L},I92.A{L},V99.A{I}	3.3	7	Biological Assembly	4
12568	1ey0,BU	A	1ey0_A_BU.pdb	V66.A{I},I72.A{L},I92.A{L},V99.A{L}	3	7	Biological Assembly	4
12569	1ey0,BU	A	1ey0_A_BU.pdb	V66.A{L},I72.A{V},I92.A{V},V99.A{I}	0.8	7	Biological Assembly	4
12570	1ey0,BU	A	1ey0_A_BU.pdb	V66.A{L},I72.A{V},I92.A{V},V99.A{L}	0.7	7	Biological Assembly	4
12571	1ey0,BU	A	1ey0_A_BU.pdb	V66.A{L},I72.A{V},I92.A{L},V99.A{I}	1.8	7	Biological Assembly	4
12572	1ey0,BU	A	1ey0_A_BU.pdb	V66.A{L},I72.A{V},I92.A{L},V99.A{L}	1.4	7	Biological Assembly	4
12573	1ey0,BU	A	1ey0_A_BU.pdb	V66.A{L},I72.A{L},I92.A{V},V99.A{I}	1	7	Biological Assembly	4
12574	1ey0,BU	A	1ey0_A_BU.pdb	V66.A{L},I72.A{L},I92.A{V},V99.A{L}	0.7	7	Biological Assembly	4
12575	1ey0,BU	A	1ey0_A_BU.pdb	V66.A{L},I72.A{L},I92.A{L},V99.A{I}	1.9	7	Biological Assembly	4
12576	1ey0,BU	A	1ey0_A_BU.pdb	V66.A{L},I72.A{L},I92.A{L},V99.A{L}	1.3	7	Biological Assembly	4
12578	1ey0,BU	A	1ey0_A_BU.pdb	V23.A{I},L25.A{V},I72.A{V},I92.A{V}	2.4	7	Biological Assembly	4
12579	1ey0,BU	A	1ey0_A_BU.pdb	V23.A{I},L25.A{V},V66.A{L},I72.A{V},I92.A{V}	1.9	7	Biological Assembly	5
12580	1ey0,BU	A	1ey0_A_BU.pdb	V23.A{I},V66.A{L},I72.A{V},I92.A{V}	0.6	7	Biological Assembly	4
12581	1ey0,BU	A	1ey0_A_BU.pdb	V23.A{I},L25.A{V},I72.A{V},I92.A{V},V99.A{L}	3	7	Biological Assembly	5
12582	1ey0,BU	A	1ey0_A_BU.pdb	V23.A{I},L25.A{V},I72.A{V},I92.A{V},V99.A{I}	2.7	7	Biological Assembly	5
12583	1ey0,BU	A	1ey0_A_BU.pdb	V23.A{I},L25.A{I},V66.A{L},I72.A{V},I92.A{V}	2.3	7	Biological Assembly	5
12584	1ey0,BU	A	1ey0_A_BU.pdb	V23.A{L},L25.A{V},V66.A{L},I72.A{V},I92.A{V}	2.2	7	Biological Assembly	5
12645	1ey0,BU	A	1ey0_A_BU.pdb	V23.A{I},L25.A{I}	1.7	7	Biological Assembly	2
12646	1ey0,BU	A	1ey0_A_BU.pdb	V23.A{I},L25.A{V}	1.4	7	Biological Assembly	2
12647	1ey0,BU	A	1ey0_A_BU.pdb	V23.A{L},L25.A{I}	1.5	7	Biological Assembly	2
12648	1ey0,BU	A	1ey0_A_BU.pdb	V23.A{L},L25.A{V}	1.8	7	Biological Assembly	2
12649	1ey0,BU	A	1ey0_A_BU.pdb	V66.A{L},I72.A{L}	0.9	7	Biological Assembly	2
12650	1ey0,BU	A	1ey0_A_BU.pdb	V66.A{L},I72.A{V}	0.5	7	Biological Assembly	2
12651	1ey0,BU	A	1ey0_A_BU.pdb	V66.A{I},I72.A{V}	1.2	7	Biological Assembly	2
12652	1ey0,BU	A	1ey0_A_BU.pdb	V66.A{I},I72.A{L}	1.7	7	Biological Assembly	2
12653	1ey0,BU	A	1ey0_A_BU.pdb	I92.A{L},V99.A{I}	0.9	7	Biological Assembly	2
12654	1ey0,BU	A	1ey0_A_BU.pdb	I92.A{L},V99.A{L}	1.3	7	Biological Assembly	2
12655	1ey0,BU	A	1ey0_A_BU.pdb	I92.A{V},V99.A{I}	0.7	7	Biological Assembly	2
12656	1ey0,BU	A	1ey0_A_BU.pdb	I92.A{V},V99.A{L}	0.9	7	Biological Assembly	2
12657	1ey0,BU	A	1ey0_A_BU.pdb	V23.A{I},V66.A{I}	1.5	7	Biological Assembly	2
12658	1ey0,BU	A	1ey0_A_BU.pdb	V23.A{I},V66.A{L}	1	7	Biological Assembly	2
12659	1ey0,BU	A	1ey0_A_BU.pdb	V23.A{L},V66.A{I}	1.5	7	Biological Assembly	2
12660	1ey0,BU	A	1ey0_A_BU.pdb	V23.A{L},V66.A{L}	1.1	7	Biological Assembly	2
12661	1ey0,BU	A	1ey0_A_BU.pdb	L25.A{I},V66.A{I}	3	7	Biological Assembly	2
12662	1ey0,BU	A	1ey0_A_BU.pdb	L25.A{I},V66.A{L}	1.9	7	Biological Assembly	2
12663	1ey0,BU	A	1ey0_A_BU.pdb	L25.A{V},V66.A{I}	2.9	7	Biological Assembly	2
12664	1ey0,BU	A	1ey0_A_BU.pdb	L25.A{V},V66.A{L}	1.8	7	Biological Assembly	2
12665	1ey0,BU	A	1ey0_A_BU.pdb	V23.A{I},I72.A{L}	0.5	7	Biological Assembly	2
12666	1ey0,BU	A	1ey0_A_BU.pdb	V23.A{I},I72.A{V}	1.1	7	Biological Assembly	2
12667	1ey0,BU	A	1ey0_A_BU.pdb	V23.A{L},I72.A{L}	0.4	7	Biological Assembly	2
12668	1ey0,BU	A	1ey0_A_BU.pdb	V23.A{L},I72.A{V}	1.1	7	Biological Assembly	2
12669	1ey0,BU	A	1ey0_A_BU.pdb	L25.A{I},I72.A{L}	1.7	7	Biological Assembly	2
12670	1ey0,BU	A	1ey0_A_BU.pdb	L25.A{I},I72.A{V}	3	7	Biological Assembly	2
12671	1ey0,BU	A	1ey0_A_BU.pdb	L25.A{V},I72.A{L}	1.6	7	Biological Assembly	2
12672	1ey0,BU	A	1ey0_A_BU.pdb	L25.A{V},I72.A{V}	2.9	7	Biological Assembly	2
12673	1ey0,BU	A	1ey0_A_BU.pdb	V66.A{I},I92.A{L}	1.9	7	Biological Assembly	2
12674	1ey0,BU	A	1ey0_A_BU.pdb	V66.A{I},I92.A{V}	0.7	7	Biological Assembly	2
12675	1ey0,BU	A	1ey0_A_BU.pdb	V66.A{L},I92.A{L}	1	7	Biological Assembly	2
12676	1ey0,BU	A	1ey0_A_BU.pdb	V66.A{L},I92.A{V}	-0.1	7	Biological Assembly	2
12677	1ey0,BU	A	1ey0_A_BU.pdb	V66.A{I},V99.A{I}	0.7	7	Biological Assembly	2
12678	1ey0,BU	A	1ey0_A_BU.pdb	V66.A{I},V99.A{L}	1.3	7	Biological Assembly	2
12679	1ey0,BU	A	1ey0_A_BU.pdb	V66.A{L},V99.A{I}	0.6	7	Biological Assembly	2
12680	1ey0,BU	A	1ey0_A_BU.pdb	V66.A{L},V99.A{L}	0	7	Biological Assembly	2
12681	1ey0,BU	A	1ey0_A_BU.pdb	I72.A{L},I92.A{L}	0.7	7	Biological Assembly	2
12682	1ey0,BU	A	1ey0_A_BU.pdb	I72.A{L},I92.A{V}	0.7	7	Biological Assembly	2
12683	1ey0,BU	A	1ey0_A_BU.pdb	I72.A{V},I92.A{L}	1.8	7	Biological Assembly	2
12684	1ey0,BU	A	1ey0_A_BU.pdb	I72.A{V},I92.A{V}	1.7	7	Biological Assembly	2
12685	1ey0,BU	A	1ey0_A_BU.pdb	I72.A{L},V99.A{I}	0.5	7	Biological Assembly	2
12686	1ey0,BU	A	1ey0_A_BU.pdb	I72.A{L},V99.A{L}	0.8	7	Biological Assembly	2
12687	1ey0,BU	A	1ey0_A_BU.pdb	I72.A{V},V99.A{I}	1.2	7	Biological Assembly	2
12688	1ey0,BU	A	1ey0_A_BU.pdb	I72.A{V},V99.A{L}	1.7	7	Biological Assembly	2
13059	3d0y,BU	AB	3d0y_AB_BU.pdb	I11.A{A},I11.B{A},L3.A{A},L3.B{A}	-0.7643	7.2	Biological Assembly	2
13060	3d0y,BU	AB	3d0y_AB_BU.pdb	F14.A{A},F14.B{A},L3.A{A},L3.B{A}	5.1591	7.2	Biological Assembly	2
13080	1lve,BU	AA	1lve_AA_BU.pdb	Y27D.A{D},Y27D.A{D},M4.A{L},M4.A{L}	-2.1	7.5	Biological Assembly	2
13081	1lve,BU	AA	1lve_AA_BU.pdb	Y27D.A{D},Y27D.A{D},M4.A{L},M4.A{L},T94.A{H},T94.A{H}	-4.4	7.5	Biological Assembly	3
15222	1u06,BU	A	1u06_A_BU.pdb	A11.A{V},M25.A{I},V44.A{I},V58.A{L}	-0.5	7	Biological Assembly	4
15223	1u06,BU	A	1u06_A_BU.pdb	A11.A{V},M25.A{V},V44.A{I},V58.A{L}	-1.5	7	Biological Assembly	4
15224	1u06,BU	A	1u06_A_BU.pdb	A11.A{V},M25.A{I},V58.A{L}	-2.2	7	Biological Assembly	3
15225	1u06,BU	A	1u06_A_BU.pdb	A11.A{V},V23.A{L},M25.A{I},V44.A{I},V58.A{L}	-0.2	7	Biological Assembly	5
15226	1u06,BU	A	1u06_A_BU.pdb	A11.A{V},V23.A{L},M25.A{V},V44.A{I},V58.A{L}	-1	7	Biological Assembly	5
15227	1u06,BU	A	1u06_A_BU.pdb	A11.A{V},V23.A{L},M25.A{I},V58.A{L}	-2	7	Biological Assembly	4
15228	1u06,BU	A	1u06_A_BU.pdb	A11.A{V},V23.A{L},M25.A{I},V53.A{I},V58.A{L}	0.1	7	Biological Assembly	5
15229	1u06,BU	A	1u06_A_BU.pdb	A11.A{V},V23.A{L},M25.A{V},V53.A{I},V58.A{L}	-1.7	7	Biological Assembly	5
15231	1u06,BU	A	1u06_A_BU.pdb	A11.A{I},V23.A{I},M25.A{I},V44.A{I},V53.A{I},V58.A{I},V9.A{I}	1.5	7	Biological Assembly	7
15232	1u06,BU	A	1u06_A_BU.pdb	A11.A{V},V23.A{L},M25.A{I},V44.A{I},V53.A{I},V58.A{I},V9.A{I}	2	7	Biological Assembly	7
15233	1u06,BU	A	1u06_A_BU.pdb	A11.A{V},V23.A{L},M25.A{I},L33.A{I},V44.A{I},V53.A{I},V58.A{I},V9.A{L}	2.4	7	Biological Assembly	8
15234	1u06,BU	A	1u06_A_BU.pdb	A11.A{V},V23.A{L},M25.A{I},L33.A{I},V53.A{I},V58.A{I},V9.A{L}	2.5	7	Biological Assembly	7
15235	1u06,BU	A	1u06_A_BU.pdb	A11.A{V},V23.A{L},M25.A{I},V53.A{F},V58.A{L},V9.A{I}	2.6	7	Biological Assembly	6
15236	1u06,BU	A	1u06_A_BU.pdb	A11.A{V},V23.A{L},M25.A{L},V53.A{L},V58.A{L},V9.A{L}	2.8	7	Biological Assembly	6
15237	1u06,BU	A	1u06_A_BU.pdb	A11.A{V},V23.A{L},M25.A{I},L31.A{I},L33.A{I},V44.A{L},V53.A{F},V58.A{L},V9.A{L}	3.1	7	Biological Assembly	9
15238	1u06,BU	A	1u06_A_BU.pdb	A11.A{V},V23.A{L},M25.A{L},V44.A{A},V53.A{F},V58.A{L}	3.3	7	Biological Assembly	6
15239	1u06,BU	A	1u06_A_BU.pdb	V23.A{L},M25.A{V},V44.A{I},V58.A{N},V9.A{I}	4.1	7	Biological Assembly	5
15281	1tit	A	1tit_A.pdb	C47.A{S},C63.A{S}	4.299	7.3	-	2
15529	1lve,BU	AA	1lve_AA_BU.pdb	Y27D.A{D},Y27D.A{D},Q38.A{D},Q38.A{D}	-1.5	7.5	Biological Assembly	2
15530	1lve,BU	AA	1lve_AA_BU.pdb	Y27D.A{D},Y27D.A{D},Q38.A{N},Q38.A{N}	-1.9	7.5	Biological Assembly	2
15531	1lve,BU	AA	1lve_AA_BU.pdb	Y27D.A{D},Y27D.A{D},Q89.A{D},Q89.A{D}	-2.6	7.5	Biological Assembly	2
15532	1lve,BU	AA	1lve_AA_BU.pdb	Y27D.A{D},Y27D.A{D},Q89.A{N},Q89.A{N}	-1	7.5	Biological Assembly	2
15533	1lve,BU	AA	1lve_AA_BU.pdb	Y27D.A{D},Y27D.A{D},M4.A{L},M4.A{L},Q89.A{D},Q89.A{D},T94.A{H},T94.A{H}	1.2	7.5	Biological Assembly	4
15534	1lve,BU	AA	1lve_AA_BU.pdb	Y27D.A{D},Y27D.A{D},M4.A{L},M4.A{L},Q89.A{N},Q89.A{N},T94.A{H},T94.A{H}	-3.3	7.5	Biological Assembly	4
15965	1a5e	A	1a5e_A.pdb	L121.A{R},W15.A{D},L37.A{S}	-1.42	8.5	-	3
16249	1irl	A	1irl_A.pdb	L18.A{M},L19.A{S}	0	7	-	2
16769	1a2p,BU	A	1a2p_A_BU.pdb	H102.A{C},S85.A{C}	-4.3	7.5	Biological Assembly	2
16888	1c9o	A	1c9o_A.pdb	N11.A{C},F38.A{W}	2.4	7	-	2
16892	1c9o	A	1c9o_A.pdb	F38.A{W},L66.A{C}	-2.4	7	-	2
16895	1c9o	A	1c9o_A.pdb	Q2.A{C},E50.A{W}	1.7	7	-	2
16899	1c9o	A	1c9o_A.pdb	S24.A{C},E50.A{W}	-1.1	7	-	2
16902	1c9o	A	1c9o_A.pdb	E50.A{W},L66.A{C}	3.5	7	-	2
17247	1imq	A	1imq_A.pdb	V37.A{L},E41.A{V},V71.A{I}	-1.0509	7	-	3
17763	1b26	A	1b26_A.pdb	R190.A{A},E231.A{A}	0.53	7	-	2
17764	1b26	A	1b26_A.pdb	R190.A{A},K193.A{A}	0.16	7	-	2
17765	1b26	A	1b26_A.pdb	K193.A{A},E231.A{A}	-0.51	7	-	2
17766	1b26	A	1b26_A.pdb	R190.A{A},K193.A{A},E231.A{A}	-0.04	7	-	3
18383	1cse	I	1cse_I.pdb	V14.I{A},V18.I{A}	2.519	7	-	2
18384	1cse	I	1cse_I.pdb	L27.I{A},V54.I{A}	1.97	7	-	2
18385	1cse	I	1cse_I.pdb	V54.I{A},V62.I{A}	2.867	7	-	2
18821	2qmt,BU	A	2qmt_A_BU.pdb	T16.A{I},T18.A{I},T25.A{E},V29.A{F}	-3.0095	8.5	Biological Assembly	4
18822	2qmt,BU	A	2qmt_A_BU.pdb	T16.A{I},T18.A{I},T25.A{E},V29.A{Y}	-3.4394	8.5	Biological Assembly	4
18823	2qmt,BU	A	2qmt_A_BU.pdb	T16.A{I},T18.A{I},V29.A{W}	-2.6273	8.5	Biological Assembly	3
18824	2qmt,BU	A	2qmt_A_BU.pdb	T16.A{L},T18.A{I},T25.A{S},V29.A{Y}	-2.3646	8.5	Biological Assembly	4
18826	2qmt,BU	A	2qmt_A_BU.pdb	T16.A{I},T18.A{I},T25.A{E},V29.A{I}	-2.4601	8.5	Biological Assembly	4
18844	2trx,BU	A	2trx_A_BU.pdb	T77.A{C},V91.A{C}	-2.1	7	Biological Assembly	2
18845	2trx,BU	A	2trx_A_BU.pdb	L78.A{C},K90.A{C}	2.9	7	Biological Assembly	2
18846	2trx,BU	A	2trx_A_BU.pdb	L79.A{C},T89.A{C}	-2.2	7	Biological Assembly	2
19155	1ls4	A	1ls4_A.pdb	T144.A{A},T31.A{A}	1.06	7.4	-	2
19904	1oia,BU	A	1oia_A_BU.pdb	N15.A{E},Q39.A{E},N67.A{E},Q85.A{K}	-0.9793	5.5	Biological Assembly	4
19914	3snf,BU	A	3snf_A_BU.pdb	C104.A{A},C87.A{A}	7.6431	5.5	Biological Assembly	2
19960	2hpr,BU	A	2hpr_A_BU.pdb	A2.A{K},N71.A{E}	-1.1	7	Biological Assembly	2
19963	2hpr,BU	A	2hpr_A_BU.pdb	A2.A{R},N71.A{E}	-1.6	7	Biological Assembly	2
19981	1rcf,BU	A	1rcf_A_BU.pdb	E20.A{K},E72.A{K}	-0.35	7	Biological Assembly	2
20159	1div	A	1div_A.pdb	K12.A{M},F5.A{V}	2.31	5.5	-	2
22230	1fnf,BU	A	1fnf_A_BU.pdb	A1340.A{C},L1408.A{P},V1442.A{C}	-0.54	7	Biological Assembly	3
22231	1fnf,BU	A	1fnf_A_BU.pdb	R1421.A{I},V1426.A{R},A1427.A{V}	0.24	7	Biological Assembly	3
22232	1fnf,BU	A	1fnf_A_BU.pdb	R1371.A{I},D1373.A{I}	0.6	7	Biological Assembly	2
22284	1jzg	A	1jzg_A.pdb	C26.A{A},C3.A{A}	6.8	7.5	-	2
22302	1msi,BU	A	1msi_A_BU.pdb	R23.A{A},E25.A{A}	0.76	7	Biological Assembly	2
22305	1msi,BU	A	1msi_A_BU.pdb	R47.A{A},D58.A{N}	0.76	7	Biological Assembly	2
22308	1msi,BU	A	1msi_A_BU.pdb	D36.A{A},R39.A{A}	0.79	7	Biological Assembly	2
24281	2fej	A	2fej_A.pdb	C124.A{W},M133.A{L}	-1.3	7.2	-	2
24282	2fej	A	2fej_A.pdb	C124.A{W},M133.A{L},C135.A{I},C141.A{F}	-2	7.2	-	4
24284	2fej	A	2fej_A.pdb	L145.A{I},V157.A{I}	-1.2	7.2	-	2
24285	2fej	A	2fej_A.pdb	L145.A{V},V157.A{L}	0.8	7.2	-	2
24286	2fej	A	2fej_A.pdb	H115.A{E},W146.A{R},Q165.A{K},Q167.A{E},L206.A{H},F212.A{K},N268.A{R}	0.3	7.2	-	7
24409	1amq	A	1amq_A.pdb	E265.A{Q},K68.A{M}	4.6	7.5	-	2
24411	1amq	A	1amq_A.pdb	E265.A{K},K68.A{E}	6.5	7.5	-	2
24540	1dpm	A	1dpm_A.pdb	H254.A{R},H257.A{L}	5.7	8.3	-	2
24966	1ycc	A	1ycc_A.pdb	C102.A{S},H26.A{N},H33.A{N},H39.A{Q}	1.05	7.5	-	4
24994	2q98,BU	A	2q98_A_BU.pdb	H27.A{A},H30.A{A}	-1.42	7.8	Biological Assembly	2
24995	2q98,BU	A	2q98_A_BU.pdb	H180.A{A},H27.A{A}	-2.57	7.8	Biological Assembly	2
24996	2q98,BU	A	2q98_A_BU.pdb	H173.A{A},H30.A{A}	-1.53	7.8	Biological Assembly	2
24997	2q98,BU	A	2q98_A_BU.pdb	H180.A{A},H30.A{A}	-1	7.8	Biological Assembly	2
24998	2q98,BU	A	2q98_A_BU.pdb	H173.A{A},H180.A{A}	0.41	7.8	Biological Assembly	2
24999	2q98,BU	A	2q98_A_BU.pdb	H180.A{A},H27.A{A},H30.A{A}	-3.11	7.8	Biological Assembly	3
25000	2q98,BU	A	2q98_A_BU.pdb	H173.A{A},H180.A{A},H30.A{A}	-0.87	7.8	Biological Assembly	3
25602	1kf3,BU	A	1kf3_A_BU.pdb	V118.A{C},A4.A{C}	-1.1226	8	Biological Assembly	2
25603	1kf3,BU	A	1kf3_A_BU.pdb	R10.A{C},R33.A{C}	1.3853	8	Biological Assembly	2
25604	1kf3,BU	A	1kf3_A_BU.pdb	V43.A{C},R85.A{C}	-1.0032	8	Biological Assembly	2
25605	1kf3,BU	A	1kf3_A_BU.pdb	H105.A{C},V124.A{C}	0.1194	8	Biological Assembly	2
25606	1kf3,BU	A	1kf3_A_BU.pdb	I107.A{C},A122.A{C}	2.269	8	Biological Assembly	2
25651	1lni	B	1lni_B.pdb	D25.B{K},E74.B{K}	0.2	7	-	2
25652	1lni	B	1lni_B.pdb	D25.B{K},S31.B{P},S42.B{G},S48.B{P},E74.B{K},T76.B{P},Q77.B{G}	-3.9	7	-	7
25653	1lni	B	1lni_B.pdb	D25.B{K},S31.B{P},S42.B{G},S48.B{P},E74.B{K},T76.B{P},Q77.B{G},D79.B{F}	-6.3	7	-	8
25656	1lni	B	1lni_B.pdb	D25.B{K},S31.B{P},S42.B{G},S48.B{P},E74.B{K},T76.B{P},Q77.B{G},I92.B{D}	5.1	7	-	8
25657	1lni	B	1lni_B.pdb	D25.B{K},S31.B{P},S42.B{G},S48.B{P},E74.B{K},T76.B{P},Q77.B{G},D79.B{A}	-4.9	7	-	8
25658	1lni	B	1lni_B.pdb	D25.B{K},S31.B{P},S42.B{G},S48.B{P},E74.B{K},T76.B{P},Q77.B{G},D79.B{F},I92.B{D}	2.2	7	-	9
25659	1lni	B	1lni_B.pdb	D25.B{K},S31.B{P},S42.B{G},S48.B{P},I70.B{D},E74.B{K},T76.B{P},Q77.B{G},D79.B{F}	3.6	7	-	9
25660	1lni	B	1lni_B.pdb	D25.B{K},S31.B{P},S42.B{G},S48.B{P},E74.B{K},T76.B{P},Q77.B{G},D79.B{F},I92.B{A}	-1.9	7	-	9
25661	1lni	B	1lni_B.pdb	D25.B{K},S31.B{P},S42.B{G},S48.B{P},E74.B{K},T76.B{P},Q77.B{G},D79.B{F},Y80.B{A}	-0.1	7	-	9
25671	1lni	B	1lni_B.pdb	D1.B{K},D17.B{K},D25.B{K},S31.B{K},E41.B{K},E74.B{K},D79.B{K}	-0.2	7	-	7
25672	1lni	B	1lni_B.pdb	D1.B{K},D17.B{K},D25.B{K},E41.B{K},E74.B{K},D79.B{K}	-0.7	7	-	6
25673	1lni	B	1lni_B.pdb	D1.B{K},D17.B{K},D25.B{K},E41.B{K},E74.B{K}	0.7	7	-	5
25674	1lni	B	1lni_B.pdb	D1.B{K},D17.B{K},E41.B{K}	2.7	7	-	3
25677	1lni	B	1lni_B.pdb	R40.B{E},R63.B{E}	0.6	7	-	2
25678	1lni	B	1lni_B.pdb	R40.B{E},R63.B{E},R65.B{A}	1.8	7	-	3
25679	1lni	B	1lni_B.pdb	R40.B{E},R63.B{E},R65.B{A},R68.B{A},R69.B{A}	2.5	7	-	5
