# Supplementary material for: MAESTRO - multi agent stability prediction upon point mutations
Source: BMC Bioinformatics. 2015 Apr 16;16:116. doi: 10.1186/s12859-015-0548-6 (PMC4403899; doi:10.1186/s12859-015-0548-6)
Supplement: Additional file 4 — N-fold Cross Validation Results. Per-mutation results for the n-fold cross validation experiments. [file 12859_2015_548_MOESM4_ESM.csv]

#DATASET	PDB ID	FILE	MUTATION	DDG	PH	REMARKS	DELTA_SCORE	DDG_PRED	QUAL_PRED	FOLD	DDG_PRED_SVM	DDG_PRED_MLR	DDG_PRED_NN
SP1	1a43,BU	1a43_p.pdb	C218.A{S}	3.7	7.3	Biological Assembly	0.6707210498	2.254645301	0.9258135158	fold1	1.9314894269	1.9640761877	2.7230857317
SP1	1a43,BU	1a43_p.pdb	E159.A{D}	4.55	7.3	Biological Assembly	0.0754200395	0.943159255	0.8863170223	fold1	1.0052886582	0.2642273983	1.5106195216
SP1	1a43,BU	1a43_p.pdb	G156.A{A}	2.4	7.3	Biological Assembly	0.2949022768	1.1350652728	0.8618438298	fold2	1.6440571145	0.2797030552	0.9183035244
SP1	1a43,BU	1a43_p.pdb	R167.A{A}	4.55	7.3	Biological Assembly	-0.0661599114	0.5264817205	0.8947759477	fold2	0.7084215608	-0.2947777525	1.1227470795
SP1	1a43,BU	1a43_p.pdb	W184.A{A}	0.7	7.3	Biological Assembly	0.093955045	1.4109750422	0.863129813	fold0	1.2111729666	1.1282032939	1.2304111609
SP1	1a5e	1a5e.pdb	L121.A{R}	-0.55	8.5	-	-0.0356039313	-0.4168886842	0.9259116894	fold4	-0.1358085019	-0.9438795197	-0.4344734488
SP1	1a5e	1a5e.pdb	L37.A{S}	-0.81	8.5	-	0.1796481631	0.3165046779	0.8834173399	fold0	0.500613264	0.2499630441	0.3056640538
SP1	1a5e	1a5e.pdb	W15.A{D}	-0.19	8.5	-	0.2223108306	0.4103141033	0.8966282728	fold3	0.7104318798	-0.1373064705	0.8601774024
SP1	1aep	1aep.pdb	A137.A{K}	1.4	7.4	-	0.0799355103	1.0018258722	0.89630809	fold3	1.2376093733	0.0747345766	1.3176518135
SP1	1aep	1aep.pdb	L14.A{K}	1.18	7.4	-	0.3373888499	2.0390268652	0.8746734427	fold1	2.0501165103	1.0928600059	2.5010206496
SP1	1aep	1aep.pdb	T141.A{A}	1.03	7.4	-	-0.1047758812	0.8570624085	0.9246425949	fold1	1.1045847311	0.07250246	1.065054214
SP1	1aep	1aep.pdb	T28.A{A}	-0.48	7.4	-	-0.1376265683	0.6389050758	0.9077960628	fold2	0.9419302585	-0.0604346276	0.5922232613
SP1	1ag2	1ag2.pdb	E200.A{K}	0.23	7	-	0.0634069208	0.028925482	0.8737961653	fold3	0.4282591685	-1.1781573629	0.233133218
SP1	1ag2	1ag2.pdb	F175.A{W}	0.05	7	-	0.0848162667	1.015732695	0.8865913359	fold0	1.2806056961	0.0927965341	0.895197938
SP1	1ag2	1ag2.pdb	F198.A{S}	2.15	7	-	0.248061969	2.8264371797	0.8682128157	fold3	3.0279113076	1.47522421	3.3005695368
SP1	1ag2	1ag2.pdb	M129.A{V}	0.11	7	-	-0.0400426799	0.364473599	0.9232007775	fold4	0.5768455417	-0.3758159569	0.5602813356
SP1	1ag2	1ag2.pdb	Q217.A{R}	1.88	7	-	-0.1017880452	0.0418284878	0.8668205333	fold2	0.7292298385	-0.726935311	0.1895827496
SP1	1ag2	1ag2.pdb	R208.A{H}	1.05	7	-	0.1019872957	0.3539843706	0.8577206641	fold2	0.294661314	-0.645505675	0.91305245
SP1	1ag2	1ag2.pdb	T183.A{A}	4.04	7	-	-0.2601937468	0.6062740805	0.8578246405	fold2	0.95384071	-0.3971838551	1.1048742359
SP1	1ag2	1ag2.pdb	T190.A{V}	-0.19	7	-	0.0362288823	-0.1230036524	0.9538955329	fold1	0.0439726152	-0.5409804075	-0.0809915425
SP1	1ag2	1ag2.pdb	V180.A{I}	0.25	7	-	-0.0312779689	0.3981573801	0.9188794937	fold1	0.6056608523	-0.298766649	0.8216763913
SP1	1ag2	1ag2.pdb	V210.A{I}	0.07	7	-	-0.0545425657	0.5513996082	0.921911686	fold3	0.7296247068	-0.048480869	0.9173620968
SP1	1aj3	1aj3.pdb	A102.A{G}	2.6	7	-	0.1271466978	1.7703899328	0.8942716132	fold3	1.582474199	0.734639658	2.1485618521
SP1	1aj3	1aj3.pdb	A104.A{G}	1.8	7	-	0.057474626	0.6887832801	0.8961926625	fold0	1.0188387469	-0.0669004671	0.5539870959
SP1	1aj3	1aj3.pdb	A54.A{G}	1.1	7	-	0.0757954813	0.8589211244	0.9085153168	fold4	1.0754729289	-0.0155527055	1.0376101748
SP1	1aj3	1aj3.pdb	A58.A{G}	1.1	7	-	0.0174982316	0.7742848042	0.8861898819	fold1	0.937028566	-0.0685056066	0.9339936201
SP1	1aj3	1aj3.pdb	A89.A{G}	1.1	7	-	0.0566904943	1.1315698105	0.8880178201	fold1	1.2162579976	0.2188495059	1.5344323613
SP1	1aj3	1aj3.pdb	D17.A{A}	0.2	7	-	-0.1762693248	0.4660933572	0.8827661439	fold1	0.9174870162	-0.353856076	0.8472412072
SP1	1aj3	1aj3.pdb	D17.A{G}	1.2	7	-	-0.0745996012	1.2142611684	0.8707857695	fold4	1.2448505768	0.1668795623	1.4049401194
SP1	1aj3	1aj3.pdb	D68.A{A}	0.1	7	-	0.1003554102	0.5170327015	0.9179078302	fold2	0.6278011461	-0.1782129926	0.8776884797
SP1	1aj3	1aj3.pdb	D68.A{G}	1.3	7	-	0.1578083882	0.9992828057	0.8851039588	fold0	1.3018373582	0.2855332557	0.8954271625
SP1	1aj3	1aj3.pdb	D93.A{A}	-0.7	7	-	0.0568542266	0.288913141	0.9231540992	fold4	0.522062201	-0.0254902733	0.4885053681
SP1	1aj3	1aj3.pdb	D93.A{G}	0.3	7	-	0.1712655469	1.480283386	0.8958355844	fold2	1.5750923716	0.5582960771	1.5426022631
SP1	1aj3	1aj3.pdb	E25.A{A}	-0.1	7	-	0.1140419337	0.3574773209	0.9401176204	fold4	0.5795479591	-0.0702789052	0.4281453787
SP1	1aj3	1aj3.pdb	E25.A{G}	1.1	7	-	0.1679305087	1.2231053249	0.9022229534	fold1	1.4086228118	0.3223562377	1.4431649138
SP1	1aj3	1aj3.pdb	F12.A{A}	3.7	7	-	0.0163992561	2.4753960862	0.809316231	fold3	2.5368867807	0.6135483311	3.3448292691
SP1	1aj3	1aj3.pdb	F12.A{L}	1.3	7	-	-0.2531909903	0.3102840225	0.8874264646	fold0	0.8772623914	-0.5303885873	0.4478643687
SP1	1aj3	1aj3.pdb	F91.A{A}	2.8	7	-	0.1517414476	2.6625591884	0.8167197442	fold0	2.73938502	1.0137278756	3.4101490133
SP1	1aj3	1aj3.pdb	F91.A{L}	-0.5	7	-	-0.4011643332	0.1961405883	0.8257076772	fold0	1.0568893786	-0.8028932012	0.3140028293
SP1	1aj3	1aj3.pdb	H10.A{A}	-0.5	7	-	-0.1440360823	-0.2205706984	0.8871799247	fold2	0.0096850251	-1.17609593	0.0269361938
SP1	1aj3	1aj3.pdb	H10.A{G}	0.5	7	-	-0.1703766744	-0.0530685888	0.9103313367	fold0	0.2880270727	-0.9250658403	0.0418343755
SP1	1aj3	1aj3.pdb	H49.A{A}	1.4	7	-	-0.1514257125	1.1437576301	0.8538712461	fold4	1.4930504932	-0.0107627874	1.0828150486
SP1	1aj3	1aj3.pdb	H59.A{A}	2.3	7	-	-0.1603705255	0.9775454651	0.8745971398	fold2	1.2994881854	-0.1643077544	1.1897020743
SP1	1aj3	1aj3.pdb	I23.A{A}	3.6	7	-	0.2486550294	2.485711294	0.8365221405	fold0	2.5161898107	1.1636012648	3.1162877919
SP1	1aj3	1aj3.pdb	I23.A{V}	1.6	7	-	0.1708031035	1.4038424772	0.883683665	fold2	1.569476412	0.8118500679	1.4493599475
SP1	1aj3	1aj3.pdb	I63.A{A}	2.8	7	-	0.351633773	2.796154267	0.8474996351	fold0	2.8426626296	1.4604721315	3.4174869722
SP1	1aj3	1aj3.pdb	I63.A{V}	0.6	7	-	0.1955587884	1.673422483	0.8693459766	fold0	1.727837603	0.8657063951	1.6246998322
SP1	1aj3	1aj3.pdb	I84.A{A}	2	7	-	0.3056125136	2.3403512109	0.8802767606	fold4	2.4842541387	1.1901212449	2.7715632661
SP1	1aj3	1aj3.pdb	I84.A{V}	0.6	7	-	0.1208382289	1.2890852588	0.8942808226	fold0	1.4213755466	0.4823714713	1.2982787278
SP1	1aj3	1aj3.pdb	K26.A{A}	0	7	-	-0.0848647753	1.4452189932	0.8685695122	fold0	1.6423397311	0.293086439	1.3150180192
SP1	1aj3	1aj3.pdb	K47.A{A}	-0.4	7	-	0.0898305015	0.1265755502	0.9039755802	fold4	0.5251519915	-0.1069699196	0.416944085
SP1	1aj3	1aj3.pdb	K47.A{G}	0.5	7	-	0.164109842	1.2402414742	0.9010160197	fold4	1.3573532842	0.3746264075	1.4397223202
SP1	1aj3	1aj3.pdb	K72.A{A}	0.1	7	-	0.1368979221	0.1603868719	0.9276710484	fold3	0.2771190576	-0.4806021348	0.3641491895
SP1	1aj3	1aj3.pdb	K72.A{G}	1.4	7	-	0.1099267015	0.4962030257	0.9017997738	fold3	0.7925419248	-0.3207322387	0.7188936527
SP1	1aj3	1aj3.pdb	K96.A{A}	0.4	7	-	0.1361665898	0.0275896727	0.9549989134	fold4	0.0691888602	-0.4118987658	0.2057347043
SP1	1aj3	1aj3.pdb	K96.A{G}	1.3	7	-	0.2467327621	1.2056805343	0.895415969	fold1	1.2543509965	0.2379109972	1.6515544867
SP1	1aj3	1aj3.pdb	L45.A{A}	0.2	7	-	0.204146243	0.8945065978	0.8821082597	fold0	0.9859347516	0.3267366815	0.9087395269
SP1	1aj3	1aj3.pdb	L52.A{A}	2.8	7	-	0.3700197867	3.1199552256	0.8314776803	fold1	3.0791833918	1.5453518488	3.9480287478
SP1	1aj3	1aj3.pdb	L56.A{A}	3.8	7	-	0.3109891564	2.227963004	0.8629802272	fold2	1.7938892086	0.9872188192	2.6076700875
SP1	1aj3	1aj3.pdb	L73.A{A}	2.4	7	-	0.2138040656	1.7059542589	0.8728372693	fold1	1.3875052518	0.656463939	2.2390480127
SP1	1aj3	1aj3.pdb	L88.A{A}	2.8	7	-	0.5344908388	3.0245782134	0.8792330542	fold0	3.1856859703	1.9683979087	3.3915606088
SP1	1aj3	1aj3.pdb	L98.A{A}	3.8	7	-	0.4018003275	3.1827840239	0.8262920015	fold3	3.0738949583	1.5964385716	4.0848458156
SP1	1aj3	1aj3.pdb	M16.A{A}	2.2	7	-	0.1889108562	2.3009598035	0.870511681	fold4	2.325596961	1.0721538977	2.8907255989
SP1	1aj3	1aj3.pdb	N44.A{A}	-0.2	7	-	-0.0638146187	1.2337932955	0.8846719336	fold0	1.3951616376	0.179910729	1.289948017
SP1	1aj3	1aj3.pdb	N44.A{G}	0.4	7	-	-0.0108745923	1.8046976216	0.8586605195	fold3	1.6381584246	0.4070549027	2.3412564049
SP1	1aj3	1aj3.pdb	Q100.A{A}	-0.4	7	-	0.1604260652	0.1690691776	0.9359067433	fold3	0.4514398829	-0.2041493126	0.1994323324
SP1	1aj3	1aj3.pdb	Q100.A{G}	0.7	7	-	0.3117758936	1.2213626927	0.9039917677	fold2	1.1718697287	0.5045282845	1.8688209649
SP1	1aj3	1aj3.pdb	Q64.A{A}	0.7	7	-	0.2327577923	0.7014519909	0.930591863	fold0	0.6427515759	0.1950326614	1.1540309008
SP1	1aj3	1aj3.pdb	Q64.A{G}	1.8	7	-	0.2938150344	1.3731229689	0.8802101844	fold0	1.505911806	0.6431378622	1.3639038361
SP1	1aj3	1aj3.pdb	Q86.A{A}	0	7	-	0.158204578	0.0615544403	0.8733071383	fold1	0.2165952756	-0.7832235788	0.3289026146
SP1	1aj3	1aj3.pdb	Q86.A{G}	1.3	7	-	0.2679753375	0.5437514639	0.9181938335	fold0	0.6702737055	-0.2078086306	0.9332587682
SP1	1aj3	1aj3.pdb	R105.A{A}	0	7	-	0.0853210712	0.3814323136	0.9167168393	fold3	0.7328130589	-0.4170291648	0.3271119958
SP1	1aj3	1aj3.pdb	R14.A{A}	0.3	7	-	0.0260929365	-0.0222852445	0.9150207796	fold2	0.236026341	-0.842275807	0.1293984513
SP1	1aj3	1aj3.pdb	R14.A{G}	1.9	7	-	0.038358592	0.3049502662	0.9049513428	fold0	0.7821376241	-0.4052200881	0.2020956898
SP1	1aj3	1aj3.pdb	R51.A{A}	-0.3	7	-	0.1324280095	0.7711810028	0.9189827802	fold3	1.0225038683	0.0097399078	0.8677141363
SP1	1aj3	1aj3.pdb	R51.A{G}	0.6	7	-	0.1804888505	1.2890092539	0.8576724395	fold0	1.6008769615	0.462454421	1.036784265
SP1	1aj3	1aj3.pdb	S21.A{A}	-0.5	7	-	-0.045291788	-0.3131441474	0.9452672371	fold3	-0.235337859	-0.5001918642	-0.2974265774
SP1	1aj3	1aj3.pdb	S21.A{G}	0.5	7	-	0.0416717513	0.5455458686	0.9392155476	fold4	0.7901874795	0.0122827278	0.6020575379
SP1	1aj3	1aj3.pdb	T40.A{A}	-0.3	7	-	-0.1268804808	-0.0104365429	0.9253203674	fold4	0.1509978633	-0.6045897576	0.1252056584
SP1	1aj3	1aj3.pdb	T40.A{G}	0.1	7	-	-0.1390140871	0.1309267667	0.8972994708	fold0	0.642927792	-0.3919368874	0.2591339189
SP1	1aj3	1aj3.pdb	V30.A{A}	0.2	7	-	-0.0370625781	1.2176446953	0.8832448581	fold2	1.3043560415	0.2315549006	1.2956319012
SP1	1aj3	1aj3.pdb	V42.A{A}	0.4	7	-	-0.0394988003	0.0725359989	0.9038104004	fold1	0.2023437714	-0.6526893527	0.3053409021
SP1	1aj3	1aj3.pdb	V66.A{A}	2.3	7	-	0.3016166021	1.7238726435	0.8912574493	fold2	1.6030737638	1.0575525041	2.0337880184
SP1	1aj3	1aj3.pdb	W22.A{F}	1.31	7.5	-	0.0508121174	0.5035981942	0.8999369801	fold1	0.6532973264	-0.3056660148	0.8523238714
SP1	1aj3	1aj3.pdb	W95.A{F}	2.1	7	-	-0.0563656911	1.1656472957	0.8800391279	fold1	1.2828110905	0.0537791149	1.4973273389
SP1	1aky	1aky.pdb	I213.A{F}	1.91	7.5	-	0.1317018714	1.7865237565	0.8675235503	fold3	1.7771305772	0.2990322962	2.0822433069
SP1	1aky	1aky.pdb	N169.A{D}	2.15	7.5	-	0.0008674945	0.3135012647	0.9087771978	fold3	0.6406519935	-0.3743664713	0.6978339847
SP1	1aky	1aky.pdb	Q48.A{E}	0.96	7.7	-	0.0357576342	-0.3543678415	0.8234539563	fold3	0.7199208048	-1.5105789765	-0.8505509202
SP1	1aky	1aky.pdb	T110.A{H}	2.13	6.3	-	0.0849136221	0.9292892116	0.8788773443	fold2	1.2272250594	-0.020688864	1.0144650825
SP1	1aky	1aky.pdb	T77.A{H}	0.9	6.4	-	0.0227663046	-0.1393567388	0.8802405777	fold1	0.15403508	-1.0939699417	0.0445580438
SP1	1aky	1aky.pdb	V8.A{I}	1.2	7.5	-	-0.0508878086	0.046428692	0.9651541328	fold4	0.0163362909	-0.0820689383	0.1407699082
SP1	1am7,A	1am7_a.pdb	H31.A{D}	1.6	7	Chain A	0.066784333	0.5797712957	0.9047236884	fold1	0.8075338765	-0.3752516788	0.9662702041
SP1	1am7,A	1am7_a.pdb	H48.A{N}	5	7	Chain A	0.0753741866	1.5108499532	0.8738565192	fold2	1.4227341965	0.5743777032	1.9071477837
SP1	1amq,BU	1amq_p.pdb	C191.A{A}	1.12	7.5	Biological Assembly	0.1120912266	0.9086788633	0.9437531648	fold4	1.1295631399	0.3844089391	1.0608715553
SP1	1amq,BU	1amq_p.pdb	C191.A{F}	0.9	7.5	Biological Assembly	0.045018251	0.4843954674	0.8845894656	fold0	0.9427906871	-0.6869835948	0.3678541793
SP1	1amq,BU	1amq_p.pdb	C191.A{G}	0.02	7.5	Biological Assembly	0.1469274197	1.1363846646	0.9621429654	fold2	1.1353490469	0.9800954848	1.1484066924
SP1	1amq,BU	1amq_p.pdb	C191.A{R}	1.69	7.5	Biological Assembly	0.1389238933	0.3229276017	0.8638680286	fold1	0.8826079008	-0.5302275255	0.6196314953
SP1	1amq,BU	1amq_p.pdb	C191.A{S}	1.44	7.5	Biological Assembly	0.1758896547	1.1368979591	0.9496133933	fold1	1.1637144396	0.6181537594	1.399091531
SP1	1amq,BU	1amq_p.pdb	C191.A{W}	2.25	7.5	Biological Assembly	0.1004148981	0.2576827245	0.850877083	fold3	1.0023317633	-1.0330718083	0.7611848609
SP1	1amq,BU	1amq_p.pdb	C191.A{Y}	1.05	7.5	Biological Assembly	0.1012025373	0.7661070414	0.8958532936	fold3	0.9504204702	-0.7329209143	0.7040456704
SP1	1amq,BU	1amq_p.pdb	C192.A{A}	1.21	7.5	Biological Assembly	0.0695038676	0.8630551207	0.923134964	fold0	1.1738044635	0.4885586376	0.629773148
SP1	1amq,BU	1amq_p.pdb	C192.A{S}	0.99	7.5	Biological Assembly	0.1708777776	1.0230388966	0.8794038354	fold2	1.3210453114	0.7352471015	0.8089752817
SP1	1amq,BU	1amq_p.pdb	C270.A{A}	1.68	7.5	Biological Assembly	0.0954283856	0.5715131445	0.9235597661	fold2	0.8162103566	0.5887701162	0.670882438
SP1	1amq,BU	1amq_p.pdb	C401.A{A}	-1.06	7.5	Biological Assembly	-0.0122720481	0.5843449384	0.8733583662	fold3	1.0704983618	-0.1147497466	0.8265479246
SP1	1amq,BU	1amq_p.pdb	C401.A{S}	1.79	7.5	Biological Assembly	0.170546226	1.1641473424	0.8780890638	fold3	1.4159867381	0.2384126941	1.3017920599
SP1	1amq,BU	1amq_p.pdb	C82.A{A}	0.45	7.5	Biological Assembly	-0.066712399	0.3926043442	0.8661913773	fold3	0.9833766393	-0.3444280358	0.738252223
SP1	1amq,BU	1amq_p.pdb	C82.A{S}	2.44	7.5	Biological Assembly	0.1176770839	0.871494799	0.8695209928	fold4	1.3018616985	-0.0390198547	1.1130504948
SP1	1ank,A	1ank_a.pdb	D84.A{H}	1.4	7.2	Chain A	-0.1634352018	-0.6127929926	0.9225086161	fold4	-0.8424680951	-0.5854363982	-0.3967961872
SP1	1ank,A	1ank_a.pdb	F86.A{L}	0.8	7.2	Chain A	-0.1622645418	0.3755179065	0.9091752819	fold0	0.6888884721	0.0302831181	0.3711879978
SP1	1ank,A	1ank_a.pdb	G85.A{V}	2.4	7.2	Chain A	-0.1116870761	0.6684031535	0.8777792123	fold1	0.8101576411	-0.1469014492	1.3070446773
SP1	1ank,A	1ank_a.pdb	R88.A{G}	0.1	7.4	Chain A	0.0747161869	2.1910968378	0.8285223534	fold3	1.7440085485	0.7378097045	2.2358417286
SP1	1aon,U	1aon_u.pdb	I3.U{C}	0.44	7.8	Chain U	0.1467932405	0.5190447062	0.9355201888	fold3	0.7563208185	0.328134484	0.6029896982
SP1	1aon,U	1aon_u.pdb	I3.U{W}	0.25	7.8	Chain U	0.2529764731	0.7128851927	0.9102408898	fold3	0.8872634365	0.028183877	0.8983873058
SP1	1aon,U	1aon_u.pdb	I48.U{W}	0.2	7.8	Chain U	-0.0721585455	-0.3904733091	0.9164834266	fold0	-0.0194118576	-1.0172874277	-0.4481277013
SP1	1aon,U	1aon_u.pdb	V95.U{C}	0.25	7.8	Chain U	-0.0085785878	0.3079613672	0.9517545926	fold3	0.5379556517	-0.0426999798	0.4060671662
SP1	1aps	1aps.pdb	A30.A{G}	1.65	5.5	-	0.410113477	2.7792722236	0.866343048	fold3	2.7630855809	1.6055821051	3.3823039255
SP1	1aps	1aps.pdb	E83.A{D}	1.51	5.5	-	0.0423214647	0.4065967386	0.8701437085	fold3	0.2249189735	-0.2077980511	0.8954718985
SP1	1aps	1aps.pdb	F22.A{L}	1.29	5.5	-	-0.2668640362	0.7564799473	0.8573884297	fold2	1.1790536855	-0.3080934823	0.7564264318
SP1	1aps	1aps.pdb	G45.A{A}	1.73	5.5	-	-0.0776973292	0.1814338981	0.9331945661	fold0	0.4984785037	-0.015388684	0.1953817158
SP1	1aps	1aps.pdb	I75.A{V}	1.41	5.5	-	0.0366375952	1.3262424232	0.8953719589	fold0	1.5386284618	0.6490126808	1.2029537756
SP1	1aps	1aps.pdb	I86.A{V}	1.57	5.5	-	-0.0318821888	0.842755134	0.9029701505	fold3	0.8996945678	-0.0095300119	1.2211195988
SP1	1aps	1aps.pdb	L89.A{A}	1.67	5.5	-	0.0955447199	1.0089787437	0.9005297896	fold0	1.2856294568	0.3998868711	0.9137078556
SP1	1aps	1aps.pdb	T42.A{A}	1.84	5.5	-	-0.031962084	0.90359142	0.9040166874	fold0	1.1502692214	0.2295774537	0.9344550286
SP1	1aps	1aps.pdb	T78.A{S}	1.41	5.5	-	0.0989470793	1.5034013389	0.898571301	fold0	1.4267636166	0.6585625971	1.6035587592
SP1	1aps	1aps.pdb	V13.A{A}	2.63	5.5	-	0.2006557174	2.3283302412	0.8664064321	fold1	2.4228042492	1.0048654968	2.8955886054
SP1	1aps	1aps.pdb	V17.A{A}	1.84	5.5	-	0.0387777723	0.0693824035	0.9335124742	fold4	0.3277172945	-0.5093357636	0.1004065961
SP1	1aps	1aps.pdb	V20.A{A}	0.28	5.5	-	0.1402138904	1.9501526379	0.8922320585	fold3	1.7587836961	0.906791038	2.1313075972
SP1	1aps	1aps.pdb	V36.A{A}	2.54	5.5	-	0.1902979988	2.0243437616	0.8811549922	fold0	2.3743438257	1.1195662742	2.1267324411
SP1	1aps	1aps.pdb	V39.A{A}	1.63	5.5	-	0.2691712845	2.3057880355	0.9056087949	fold1	2.5008750143	1.3464128281	2.5903886604
SP1	1aps	1aps.pdb	V47.A{A}	1.87	5.5	-	0.2016476639	1.9871256552	0.8499900905	fold0	2.3032403587	0.968221446	2.1804630562
SP1	1aps	1aps.pdb	V51.A{A}	1.88	5.5	-	0.3479304841	2.8913882536	0.8379129736	fold4	2.9602135784	1.4195217104	3.5584962005
SP1	1aps	1aps.pdb	W38.A{F}	0.02	5.5	-	-0.0564066024	1.1496602481	0.8887701836	fold0	1.2068669193	0.1800393258	1.3128410471
SP1	1aps	1aps.pdb	W64.A{A}	1.5	5.5	-	0.0405312043	2.6387069644	0.7860613511	fold0	3.4901776433	0.8956644795	2.6587575278
SP1	1aps	1aps.pdb	Y11.A{F}	-1.04	5.5	-	-0.090436326	0.8159315367	0.8954936086	fold0	0.9973317896	-0.0646138052	0.9213523016
SP1	1aps	1aps.pdb	Y11.A{I}	2.24	5.5	-	-0.2098493932	1.2793449418	0.7938359142	fold1	1.3442740934	-0.2379601244	1.5198472107
SP1	1aps	1aps.pdb	Y25.A{A}	-0.1	5.5	-	-0.1161424722	2.0897420559	0.7867608052	fold0	1.7867404018	0.3576611228	1.7167494484
SP1	1arr	1arr.pdb	D20.A{G}	1.35	7.5	-	0.2031443308	1.0859340185	0.9156068488	fold3	1.109408975	0.5354364816	1.341615707
SP1	1arr	1arr.pdb	E17.A{G}	0.57	7.5	-	0.3056988957	0.9154077962	0.9201573596	fold3	0.8846573099	0.618209749	1.0059169186
SP1	1arr	1arr.pdb	E27.A{G}	0.43	7.5	-	0.2425931257	0.5453308081	0.9425360163	fold0	0.5342669533	0.1065038554	0.9166294376
SP1	1arr	1arr.pdb	E28.A{G}	0.84	7.5	-	0.0983099771	0.8131879786	0.9222241105	fold1	0.9626332165	0.0455726766	1.0561870299
SP1	1arr	1arr.pdb	E48.A{G}	1.14	7.5	-	0.1019909096	0.4627475904	0.8852550239	fold3	0.5637879677	-0.2286414335	0.6658758262
SP1	1arr	1arr.pdb	K24.A{G}	1.23	7.5	-	0.4707837912	1.1679257338	0.9100698042	fold3	1.0275301775	0.861825662	1.5101989135
SP1	1arr	1arr.pdb	K24.A{T}	0.6	7.5	-	0.5630604152	0.7346738548	0.9061795262	fold1	0.7721428666	0.5860559856	1.0457003668
SP1	1arr	1arr.pdb	K46.A{G}	0.73	7.5	-	0.2188140692	0.7123526071	0.9183053574	fold3	0.7153519403	-0.1445818444	1.0916271179
SP1	1arr	1arr.pdb	K47.A{G}	0.57	7.5	-	0.0852179177	0.9686588271	0.9245717829	fold1	0.8018672594	-0.1520826013	0.9932814049
SP1	1arr	1arr.pdb	L19.A{Q}	0.9	7.5	-	0.5784856904	1.2527919173	0.8686515552	fold2	1.0205261172	1.489030361	1.5237309125
SP1	1arr	1arr.pdb	N34.A{G}	-0.23	7.5	-	-0.1954176816	0.7758809367	0.7977349961	fold1	1.0267722973	-0.366130313	1.4095794216
SP1	1arr	1arr.pdb	Q39.A{G}	0.65	7.5	-	0.4898890261	1.9897001369	0.8219563322	fold0	2.2657277075	1.7436503644	1.8366974525
SP1	1arr	1arr.pdb	Q9.A{G}	-0.22	7.5	-	-0.1331186173	-0.0207603026	0.9361022385	fold0	-0.0037650513	-0.6345777352	0.2691531624
SP1	1arr	1arr.pdb	R13.A{G}	-0.27	7.5	-	-0.1853080279	0.4151803098	0.8839911899	fold3	0.6800871557	-0.3907609249	0.7537822806
SP1	1arr	1arr.pdb	R16.A{G}	0.64	7.5	-	0.0142612039	0.744928444	0.8881927538	fold2	0.6941994488	0.0645142725	0.8824089796
SP1	1arr	1arr.pdb	R23.A{G}	1.04	7.5	-	0.5203489314	1.3142283753	0.898456308	fold3	0.909672683	1.5328566168	1.6562532001
SP1	1arr	1arr.pdb	S35.A{G}	0.24	7.5	-	-0.018085786	0.6396755523	0.9015242006	fold3	0.839400367	-0.1862677029	1.0967779577
SP1	1azp	1azp.pdb	V30.A{I}	-0.7	7	-	-0.0037656298	0.7129486577	0.936373555	fold4	0.9525599593	0.1656537043	0.7739552523
SP1	1b26	1b26.pdb	E231.A{A}	0.49	7	-	0.1709609958	0.1947505634	0.8721560734	fold0	0.9067992951	-0.8512940378	0.5343696241
SP1	1b26	1b26.pdb	K193.A{A}	-0.38	7	-	-0.4876572289	0.0023362416	0.7839655102	fold1	0.6709261803	-0.8619383465	1.0478907244
SP1	1b26	1b26.pdb	R190.A{A}	0.36	7	-	-0.4211926716	0.4517343931	0.8311352075	fold3	0.8144456066	-0.4554330934	1.315644157
SP1	1b8e,BU	1b8e_p.pdb	W19.A{Y}	3.45	7.1	Biological Assembly	-0.0580659899	0.6723775994	0.8450795009	fold4	0.9950791797	0.0181027402	1.4864438984
SP1	1blc	1blc.pdb	D179.A{N}	0.44	6.5	-	-0.0548374037	-0.1981929612	0.9612569467	fold3	-0.1783028175	-0.0571008324	-0.2886291693
SP1	1bni,A	1bni_a.pdb	A32.A{C}	1.42	6.3	Chain A	0.1543010501	0.5843298571	0.8570646627	fold2	0.5020320504	-0.3803021978	1.2527597819
SP1	1bni,A	1bni_a.pdb	A32.A{D}	0.56	6.3	Chain A	0.0598737409	0.5162191871	0.8922567594	fold3	0.8545718294	-0.5571574883	0.6956499496
SP1	1bni,A	1bni_a.pdb	A32.A{E}	0.24	6.3	Chain A	-0.0434724614	0.0936957044	0.8926999082	fold2	0.2813496928	-0.8435926028	0.3746858698
SP1	1bni,A	1bni_a.pdb	A32.A{F}	0.56	6.3	Chain A	0.1688303684	0.6268370608	0.8625710027	fold3	0.8773469039	-0.7102957987	0.7103296443
SP1	1bni,A	1bni_a.pdb	A32.A{G}	0.82	6.3	Chain A	0.0505194934	0.5756692825	0.9179439855	fold0	0.9194360233	-0.1976849161	0.7147883022
SP1	1bni,A	1bni_a.pdb	A32.A{H}	0.75	6.3	Chain A	0.2031957302	0.8817265593	0.9044177823	fold1	0.8145625977	-0.5091505862	0.8262260991
SP1	1bni,A	1bni_a.pdb	A32.A{I}	0.74	6.3	Chain A	0.1304135771	0.4002617288	0.87008965	fold2	0.4062993469	-0.5818225356	0.885266243
SP1	1bni,A	1bni_a.pdb	A32.A{K}	0.15	6.3	Chain A	-0.0719602095	-0.26521727	0.8793593548	fold4	0.134306301	-1.0669116688	-0.2638936417
SP1	1bni,A	1bni_a.pdb	A32.A{L}	0.11	6.3	Chain A	0.0445170646	0.1011629011	0.8796590427	fold3	0.1484646666	-0.8763447045	0.5426149386
SP1	1bni,A	1bni_a.pdb	A32.A{M}	0.19	6.3	Chain A	0.0238075753	0.0132722045	0.888175994	fold2	0.184487233	-0.9729208984	0.3351537274
SP1	1bni,A	1bni_a.pdb	A32.A{N}	0.51	6.3	Chain A	0.0026342396	0.3846799657	0.8695191494	fold2	0.4524181427	-0.5874228194	0.8029931813
SP1	1bni,A	1bni_a.pdb	A32.A{Q}	0.43	6.3	Chain A	-0.1456632913	-0.2761903541	0.8687403508	fold3	-0.065785542	-1.3142765028	0.0324479082
SP1	1bni,A	1bni_a.pdb	A32.A{R}	0.15	6.3	Chain A	-0.0622711638	-0.2371821213	0.8831255426	fold0	0.250398177	-1.3682880651	-0.1592094477
SP1	1bni,A	1bni_a.pdb	A32.A{S}	0.28	6.3	Chain A	0.0135267826	0.4679903424	0.9096505026	fold1	0.7901801986	-0.3794798994	0.5874277018
SP1	1bni,A	1bni_a.pdb	A32.A{T}	0.64	6.3	Chain A	0.1325988293	0.5061265013	0.9164857936	fold4	0.6963089345	-0.3871563687	0.6559115122
SP1	1bni,A	1bni_a.pdb	A32.A{V}	0.62	6.3	Chain A	0.1765036843	0.6113645454	0.8923069276	fold1	0.6087969888	-0.2989676323	0.810459783
SP1	1bni,A	1bni_a.pdb	A32.A{W}	1.07	6.3	Chain A	0.2037611924	0.5529968008	0.85347258	fold0	1.1317568943	-0.950958654	0.76642452
SP1	1bni,A	1bni_a.pdb	A32.A{Y}	0.75	6.3	Chain A	0.160741234	0.4076385566	0.8768013325	fold0	0.9307945348	-0.8861848524	0.5622918976
SP1	1bni,A	1bni_a.pdb	D12.A{A}	0.09	6.3	Chain A	-0.1906592346	-0.4919610022	0.9241951305	fold4	-0.1063680658	-0.9686849329	-0.6391919733
SP1	1bni,A	1bni_a.pdb	D12.A{G}	0.76	5.3	Chain A	0.0415330158	0.9372451173	0.922830901	fold4	0.9878509659	-0.1393722469	0.8572302141
SP1	1bni,A	1bni_a.pdb	D12.A{S}	0.77	6.3	Chain A	0.022514391	0.2915075026	0.917634221	fold0	0.5873467755	-0.4263147032	0.4948340011
SP1	1bni,A	1bni_a.pdb	D22.A{M}	0.27	4.4	Chain A	-0.0003836286	-0.4688103926	0.8844796546	fold3	-0.0088844903	-1.3410219766	-0.4926305028
SP1	1bni,A	1bni_a.pdb	D44.A{E}	0.11	6.3	Chain A	-0.042302204	-0.2953656821	0.8832821387	fold3	0.0196918598	-1.2495594256	-0.1333263523
SP1	1bni,A	1bni_a.pdb	D54.A{A}	3.04	6.3	Chain A	0.0376493844	1.4144586124	0.8909852304	fold0	1.4113724551	0.4622926445	1.5919369695
SP1	1bni,A	1bni_a.pdb	D54.A{N}	2.42	6	Chain A	0.0084535657	0.8816291162	0.8805128704	fold4	1.0915113139	0.1861855889	1.0854289855
SP1	1bni,A	1bni_a.pdb	D8.A{A}	0.8	5.9	Chain A	0.0635452909	0.1510629882	0.9152990452	fold0	0.374549911	-0.4693093556	0.2377622373
SP1	1bni,A	1bni_a.pdb	D8.A{G}	1.23	6.3	Chain A	0.143994261	0.9359156252	0.8807232986	fold2	1.1428849115	0.1322563786	0.9348832078
SP1	1bni,A	1bni_a.pdb	D8.A{S}	0.84	6.3	Chain A	0.0659119247	0.5554891841	0.8961679163	fold4	0.8095989723	-0.272746814	0.5626365324
SP1	1bni,A	1bni_a.pdb	D93.A{N}	4.03	6.3	Chain A	0.0181082774	0.325722934	0.879718463	fold1	0.674331527	-0.2496164751	0.9030431655
SP1	1bni,A	1bni_a.pdb	E29.A{A}	1.28	6.3	Chain A	0.0679816806	0.2827189425	0.8899868441	fold1	0.2858236285	-0.4164554781	0.6292014668
SP1	1bni,A	1bni_a.pdb	E29.A{G}	1.91	6.3	Chain A	0.1704754947	1.0975962895	0.9136658842	fold2	1.2503717537	0.2131725079	1.5128463298
SP1	1bni,A	1bni_a.pdb	E29.A{Q}	0.11	6.3	Chain A	-0.0668437108	-0.1515624212	0.8884911623	fold3	0.0406351601	-1.0144287838	0.0876731789
SP1	1bni,A	1bni_a.pdb	E29.A{S}	1.22	6.3	Chain A	0.0680030579	0.6499859086	0.8957432615	fold4	0.923333605	-0.2166972686	0.7015719857
SP1	1bni,A	1bni_a.pdb	E73.A{A}	2.4	6.3	Chain A	-0.311086039	0.2026583177	0.7629999351	fold4	0.8616820192	-0.6588516596	0.8790600732
SP1	1bni,A	1bni_a.pdb	E73.A{F}	2.1	6.3	Chain A	-0.5567341237	-1.8958305588	0.9631288821	fold2	-1.7229546059	-1.8867466673	-2.0732484574
SP1	1bni,A	1bni_a.pdb	E73.A{Q}	2.7	6.3	Chain A	-0.0829208747	0.5588568035	0.8933962812	fold1	0.8455360178	-0.2210465105	0.9299953224
SP1	1bni,A	1bni_a.pdb	E73.A{W}	2.2	6.3	Chain A	-0.4195594317	-0.9009648837	0.9062958717	fold3	-0.5068914494	-1.6564877989	-0.9172768604
SP1	1bni,A	1bni_a.pdb	F7.A{L}	4.35	6.2	Chain A	-0.2105325632	0.028536226	0.9198476864	fold2	0.1057014014	-0.6283158385	0.2797970827
SP1	1bni,A	1bni_a.pdb	G34.A{A}	2.91	6.3	Chain A	0.0103656441	0.5481548747	0.8978083412	fold1	0.8539393845	-0.3112984812	0.8821779959
SP1	1bni,A	1bni_a.pdb	G34.A{D}	3.3	6.3	Chain A	0.1378558117	0.7519622679	0.893538346	fold1	0.921181944	0.0931527908	1.2989289242
SP1	1bni,A	1bni_a.pdb	G34.A{H}	2.62	6.6	Chain A	0.1461368834	0.5638149307	0.8680727928	fold1	1.0987940313	-0.4083372162	1.0380856925
SP1	1bni,A	1bni_a.pdb	G34.A{K}	2.91	6.3	Chain A	0.0059635246	0.2196852002	0.8625391947	fold3	0.9139743142	-0.4970652897	0.4924022336
SP1	1bni,A	1bni_a.pdb	G34.A{N}	2.72	6.3	Chain A	-0.0165881102	0.1947914452	0.9340629536	fold2	0.3058480364	-0.379582235	0.3709216941
SP1	1bni,A	1bni_a.pdb	G34.A{R}	2.61	6.3	Chain A	0.0640450829	0.3847052572	0.8385951544	fold0	1.0366146722	-0.654113326	0.6580688823
SP1	1bni,A	1bni_a.pdb	G34.A{S}	3.05	6.3	Chain A	0.0072559459	0.5299876261	0.8966953911	fold1	0.6607038825	-0.1277147321	1.1434651426
SP1	1bni,A	1bni_a.pdb	G34.A{T}	3.28	6.3	Chain A	0.1519261606	0.9232889965	0.8944638921	fold4	1.0865799907	-0.0366852376	1.3033258012
SP1	1bni,A	1bni_a.pdb	G53.A{A}	3.4	6.3	Chain A	-0.0863430611	0.6134543179	0.8966022062	fold0	0.9133433868	-0.1404600336	0.6051975537
SP1	1bni,A	1bni_a.pdb	G65.A{S}	-0.74	6.3	Chain A	-0.0463878765	0.050914394	0.9418684897	fold3	0.2584030601	-0.5468280556	0.1422969527
SP1	1bni,A	1bni_a.pdb	H102.A{A}	0.24	6.3	Chain A	-0.0393308228	0.4407729067	0.8964355862	fold4	0.8781041598	-0.3098815835	0.7896903662
SP1	1bni,A	1bni_a.pdb	H18.A{A}	1.99	6.3	Chain A	-0.0409915017	0.6515373294	0.8656018377	fold2	0.9658007722	-0.245240395	0.7046426051
SP1	1bni,A	1bni_a.pdb	H18.A{D}	2.38	6.3	Chain A	-0.0165290137	0.5252507319	0.8714949474	fold2	1.0550215473	-0.1611269769	0.6793557228
SP1	1bni,A	1bni_a.pdb	H18.A{G}	0.65	6.6	Chain A	-0.156712356	0.7822708102	0.880252016	fold3	1.2505817003	-0.3474514494	0.9465276238
SP1	1bni,A	1bni_a.pdb	H18.A{K}	1.05	6.3	Chain A	-0.0971016212	-0.0315075588	0.9265518183	fold0	0.0736982965	-0.6583564207	0.1767110169
SP1	1bni,A	1bni_a.pdb	H18.A{N}	1.74	6.3	Chain A	-0.0953235952	0.0254274204	0.9334890331	fold4	0.2841899026	-0.3952901062	-0.0229762984
SP1	1bni,A	1bni_a.pdb	H18.A{Q}	1.52	6.3	Chain A	-0.1544075797	-0.2384806495	0.9518427363	fold0	-0.0905906109	-0.7252939412	-0.1429640422
SP1	1bni,A	1bni_a.pdb	H18.A{R}	1.09	6.3	Chain A	-0.1384024898	-0.4378799582	0.8984019271	fold1	-0.4379585952	-1.0331099965	-0.1401863021
SP1	1bni,A	1bni_a.pdb	H18.A{S}	2.19	6.3	Chain A	-0.1260738264	0.5446176685	0.8577248321	fold3	1.1710223643	-0.4003907061	0.8992709863
SP1	1bni,A	1bni_a.pdb	I109.A{A}	1.74	6.3	Chain A	0.2833452057	2.0373661043	0.8724027553	fold0	2.3922115405	1.1785111532	2.1119481436
SP1	1bni,A	1bni_a.pdb	I109.A{V}	0.8	6.3	Chain A	0.0567011665	0.9591815152	0.9184583379	fold2	1.0610106478	0.267745617	1.3381918287
SP1	1bni,A	1bni_a.pdb	I25.A{A}	3.59	6.3	Chain A	0.2612283047	2.2854545712	0.8870114213	fold4	2.2447839897	1.251756389	2.8429742437
SP1	1bni,A	1bni_a.pdb	I25.A{V}	1.05	6.3	Chain A	0.015141748	1.1006750077	0.9138552418	fold4	1.2159127976	0.4044572945	1.1539605687
SP1	1bni,A	1bni_a.pdb	I4.A{A}	1.11	6.3	Chain A	0.0689587644	1.102262078	0.9007414434	fold0	1.3074742667	0.4118420438	1.1140849302
SP1	1bni,A	1bni_a.pdb	I4.A{V}	0.69	6.3	Chain A	0.025588957	0.7322003779	0.9126341726	fold2	0.8822307501	0.0651398516	1.1149509363
SP1	1bni,A	1bni_a.pdb	I51.A{A}	4.71	6.3	Chain A	0.4257897967	3.2094648361	0.8750729197	fold0	3.2588201566	1.9641529204	3.7827654736
SP1	1bni,A	1bni_a.pdb	I51.A{V}	1.66	5.9	Chain A	0.0830120824	1.478967223	0.8952258392	fold0	1.5031913475	0.7941247063	1.4326575894
SP1	1bni,A	1bni_a.pdb	I55.A{A}	1.29	6.3	Chain A	0.1239148461	0.8484024943	0.9261786951	fold0	0.9286484628	0.1681455528	1.2756899718
SP1	1bni,A	1bni_a.pdb	I55.A{T}	0.94	6.3	Chain A	0.1127055524	0.4678087273	0.933728262	fold4	0.5848386094	-0.1032135247	0.7183556881
SP1	1bni,A	1bni_a.pdb	I55.A{V}	0.37	6.3	Chain A	-0.0299081987	0.1989855836	0.9250015763	fold0	0.2324330451	-0.4739219782	0.5019919031
SP1	1bni,A	1bni_a.pdb	I76.A{A}	1.71	6.3	Chain A	0.1742593377	2.5218005469	0.8737351811	fold3	2.7881648237	1.2773600453	2.8776565208
SP1	1bni,A	1bni_a.pdb	I76.A{T}	2.64	6.3	Chain A	0.2254864325	1.942158675	0.8818348469	fold2	2.1935946916	1.1765645553	2.0735197183
SP1	1bni,A	1bni_a.pdb	I76.A{V}	0.87	6.3	Chain A	0.0258047596	1.2996491406	0.9012193573	fold0	1.3422556149	0.6363293363	1.3103372963
SP1	1bni,A	1bni_a.pdb	I88.A{A}	4.01	6.3	Chain A	0.4963790525	3.8372492327	0.814793092	fold1	3.9919342365	2.0183884192	4.5919946357
SP1	1bni,A	1bni_a.pdb	I88.A{L}	0.16	6.3	Chain A	-0.0375367154	0.9027447535	0.9203316192	fold3	0.9935111581	0.1494212706	1.1801585431
SP1	1bni,A	1bni_a.pdb	I88.A{V}	1.41	6.1	Chain A	0.1252549113	1.5277117851	0.898440148	fold4	1.2946199171	0.6969726823	1.9620197695
SP1	1bni,A	1bni_a.pdb	I96.A{A}	3.31	6.3	Chain A	0.3214743462	3.1778535643	0.8285904307	fold2	3.2643263513	1.4981702514	3.9312224339
SP1	1bni,A	1bni_a.pdb	I96.A{V}	0.97	5.9	Chain A	-0.006455514	1.0726336738	0.8950886757	fold2	1.1935469576	0.3305395401	1.1438396958
SP1	1bni,A	1bni_a.pdb	K108.A{R}	-0.84	6.3	Chain A	-0.0260764457	-0.4215867298	0.9155986836	fold0	-0.1774084571	-1.0485252199	-0.3522957576
SP1	1bni,A	1bni_a.pdb	K19.A{R}	-0.54	6.3	Chain A	-0.0208558421	0.0177450402	0.9472559026	fold3	0.1591652637	-0.5132425674	0.1418186205
SP1	1bni,A	1bni_a.pdb	K27.A{A}	-0.44	6.3	Chain A	-0.0488633986	0.6118883549	0.8907412708	fold2	1.0348944098	-0.2965882069	0.6335781384
SP1	1bni,A	1bni_a.pdb	K27.A{G}	0.3	6.3	Chain A	0.1569469085	1.6777989311	0.8587162774	fold2	1.8048159996	0.4439085046	1.7093891318
SP1	1bni,A	1bni_a.pdb	K62.A{R}	0.35	6.3	Chain A	0.0130514009	-0.2566881621	0.9521284858	fold1	-0.0910019042	-0.7044444314	-0.1984962853
SP1	1bni,A	1bni_a.pdb	K66.A{A}	-0.59	6.3	Chain A	0.0983788019	0.2412802309	0.9322495757	fold3	0.4807496663	-0.2512699534	0.2560371231
SP1	1bni,A	1bni_a.pdb	L14.A{A}	4.51	6.3	Chain A	0.3697504023	3.2311638903	0.8192046072	fold3	3.1228926538	1.5735282336	4.1682529551
SP1	1bni,A	1bni_a.pdb	L33.A{Q}	1.34	6.3	Chain A	0.0875790802	0.4536165209	0.8978661764	fold0	0.7658862445	-0.2257790935	0.4743050862
SP1	1bni,A	1bni_a.pdb	L89.A{T}	2.82	6.3	Chain A	0.5001178173	3.1642212592	0.8728235172	fold1	3.1894452024	2.0963453933	3.6729352491
SP1	1bni,A	1bni_a.pdb	L89.A{V}	0.3	6.3	Chain A	-0.0410923948	1.2903760694	0.8513674868	fold1	1.0999528163	0.3445128659	1.8988268098
SP1	1bni,A	1bni_a.pdb	N23.A{A}	2.27	6.3	Chain A	-0.0811894052	1.245995761	0.888753409	fold2	1.3384175995	0.2364228176	1.396627749
SP1	1bni,A	1bni_a.pdb	N41.A{D}	2.54	6.3	Chain A	0.0559186743	0.9240822248	0.8822974063	fold1	0.9982305226	0.3413959689	1.4670024285
SP1	1bni,A	1bni_a.pdb	N5.A{A}	1.83	6.3	Chain A	-0.1074587729	1.1718772058	0.878540557	fold4	1.2772177815	0.1526425678	1.3862844475
SP1	1bni,A	1bni_a.pdb	N58.A{A}	2.27	6.3	Chain A	-0.1903819731	0.665109968	0.9045833664	fold0	1.0418331455	-0.0523586466	0.7379332387
SP1	1bni,A	1bni_a.pdb	N58.A{D}	-0.4	6.3	Chain A	-0.0636443211	0.6318741885	0.9142919995	fold2	0.9835211631	-0.0030901323	0.7765911386
SP1	1bni,A	1bni_a.pdb	N77.A{A}	1.63	6.3	Chain A	-0.0035379921	0.7333934097	0.9068999593	fold0	0.9660795703	-0.0339714961	0.7506263897
SP1	1bni,A	1bni_a.pdb	N84.A{A}	1.94	6.3	Chain A	-0.0145579868	1.0002276273	0.8835116517	fold2	1.2270390142	0.1397165414	1.0616686203
SP1	1bni,A	1bni_a.pdb	Q104.A{A}	0.13	6.3	Chain A	0.1402022303	0.7668454961	0.9397819845	fold3	0.8485668803	0.1762142731	0.9738703047
SP1	1bni,A	1bni_a.pdb	Q15.A{I}	-1.19	6.3	Chain A	-0.0448979101	-0.084711117	0.9428066485	fold4	0.1538745295	-0.6330320784	-0.0491362828
SP1	1bni,A	1bni_a.pdb	Q31.A{A}	0.03	6.3	Chain A	0.1015544439	0.1457503412	0.9317657593	fold4	0.3064635784	-0.4354188045	0.2756216768
SP1	1bni,A	1bni_a.pdb	Q31.A{G}	1.04	6.3	Chain A	0.193930178	0.9678352306	0.8692894847	fold2	1.1664006936	0.1724169616	1.0276280287
SP1	1bni,A	1bni_a.pdb	Q31.A{S}	0	6.3	Chain A	0.1316625055	0.6077003513	0.9275447853	fold0	0.8392891251	-0.1813920004	0.8356889438
SP1	1bni,A	1bni_a.pdb	R110.A{A}	0.1	6.3	Chain A	-0.0462137369	0.8817874878	0.9188416287	fold3	0.9247876756	0.0591971898	1.2118358004
SP1	1bni,A	1bni_a.pdb	R59.A{A}	-0.64	6.3	Chain A	0.114310312	-0.1683131534	0.8962565885	fold2	-0.0271968565	-0.9700882145	0.0914580802
SP1	1bni,A	1bni_a.pdb	R69.A{K}	3.2	6.3	Chain A	0.0139526263	1.174823945	0.832109005	fold4	1.1682293104	0.3071565915	1.8765326647
SP1	1bni,A	1bni_a.pdb	R69.A{M}	2.04	5.5	Chain A	0.0287417108	0.8079190143	0.9098605868	fold0	0.8393963593	0.1464045291	1.0441766197
SP1	1bni,A	1bni_a.pdb	R69.A{S}	2.83	6.3	Chain A	-0.0436447303	1.7049715782	0.8279527259	fold1	1.576470988	0.4688303977	2.1249093086
SP1	1bni,A	1bni_a.pdb	R83.A{K}	4.43	6.3	Chain A	0.0516509512	0.6122898979	0.8991518078	fold3	0.7654638113	0.0119321022	1.1632452277
SP1	1bni,A	1bni_a.pdb	R83.A{Q}	1.47	5.5	Chain A	0.032880608	0.7124086791	0.8642814711	fold2	0.9556687735	-0.1004731795	0.774810282
SP1	1bni,A	1bni_a.pdb	S28.A{A}	-0.5	6.3	Chain A	0.0796526107	-0.2221391383	0.9376293426	fold2	-0.0190974471	-0.5094649781	-0.2815179096
SP1	1bni,A	1bni_a.pdb	S28.A{E}	-0.5	6.3	Chain A	-0.0192816288	-0.3457852849	0.9352839817	fold4	-0.1313814082	-0.8346104797	-0.3157765642
SP1	1bni,A	1bni_a.pdb	S28.A{G}	0.47	6.3	Chain A	0.1599748855	0.7343721016	0.9123444868	fold2	0.7912937707	0.0576150405	1.2176787613
SP1	1bni,A	1bni_a.pdb	S57.A{A}	-0.15	6.3	Chain A	0.1906972865	0.6147448233	0.9330368718	fold4	0.8717712909	-0.0172794528	0.8246100754
SP1	1bni,A	1bni_a.pdb	S85.A{A}	-0.08	6.3	Chain A	0.1544430757	1.4354703228	0.8735650863	fold1	1.2374885329	0.443196369	1.7735162331
SP1	1bni,A	1bni_a.pdb	S91.A{A}	1.84	5.7	Chain A	-0.1521505732	0.26834091	0.9067451382	fold0	0.725827947	-0.1131693671	0.5270729268
SP1	1bni,A	1bni_a.pdb	S92.A{A}	2.89	5.9	Chain A	0.105743129	0.6685432503	0.9102380253	fold2	0.9110662482	-0.003166391	0.9878503456
SP1	1bni,A	1bni_a.pdb	T105.A{V}	2.21	6.3	Chain A	0.0524613379	0.3565686165	0.9264621702	fold0	0.5625333826	-0.2991360246	0.6645476075
SP1	1bni,A	1bni_a.pdb	T16.A{A}	0.38	6.3	Chain A	-0.1834534243	-0.9556567806	0.9111949258	fold3	-0.4124319808	-1.2598944454	-1.3467627481
SP1	1bni,A	1bni_a.pdb	T16.A{G}	1.48	6.3	Chain A	-0.1377919156	-0.1932473777	0.9236458373	fold0	-0.0513701668	-0.7844596469	-0.0395184541
SP1	1bni,A	1bni_a.pdb	T16.A{R}	-0.24	6	Chain A	-0.2332894477	-0.6660267258	0.8611593153	fold0	-0.0143457446	-1.9256758831	-0.6878831284
SP1	1bni,A	1bni_a.pdb	T16.A{S}	1.66	6.3	Chain A	-0.1733520657	-0.3703525488	0.8833009627	fold4	-0.1653301878	-1.0187069062	-0.2511977311
SP1	1bni,A	1bni_a.pdb	T26.A{A}	1.95	6.3	Chain A	0.040987002	1.397503588	0.8874340121	fold3	1.3089093995	0.4691118179	1.9438455059
SP1	1bni,A	1bni_a.pdb	T26.A{D}	0.04	6.3	Chain A	0.1181094028	1.1886450413	0.8991716532	fold2	1.2726446882	0.4341229077	1.4766375876
SP1	1bni,A	1bni_a.pdb	T26.A{E}	0.05	6.3	Chain A	0.116485612	1.0649648598	0.9065718023	fold0	1.2255884616	0.3798485409	1.1403380342
SP1	1bni,A	1bni_a.pdb	T26.A{G}	1.48	5.9	Chain A	0.1805074059	2.1062289568	0.8857822091	fold1	1.9437307913	0.9148134404	2.488811659
SP1	1bni,A	1bni_a.pdb	T26.A{N}	1.29	6.3	Chain A	0.0925444244	1.041043161	0.9216057871	fold3	1.0705747001	0.3806581767	1.4122088571
SP1	1bni,A	1bni_a.pdb	T26.A{Q}	1.72	6.3	Chain A	0.1041817061	0.9108059387	0.9124771893	fold0	1.0869560168	0.3109430542	0.9598070415
SP1	1bni,A	1bni_a.pdb	T26.A{S}	0.56	6.3	Chain A	0.0832959371	1.1557240418	0.9198482953	fold1	1.2117803023	0.4351158308	1.434425386
SP1	1bni,A	1bni_a.pdb	T26.A{V}	2.31	6.3	Chain A	-0.015372284	1.0759571054	0.8678682653	fold4	1.1718293586	0.0488641504	1.3253515833
SP1	1bni,A	1bni_a.pdb	T6.A{A}	2.21	6.3	Chain A	0.001321469	0.7709023326	0.875472237	fold2	1.0187888676	-0.0577976406	0.7543466324
SP1	1bni,A	1bni_a.pdb	T6.A{D}	-0.11	6.3	Chain A	0.1287915439	0.8801054423	0.9109014995	fold3	0.9771177807	0.1706503391	1.2764994052
SP1	1bni,A	1bni_a.pdb	T6.A{E}	0.27	6.3	Chain A	0.0785412613	0.5160654498	0.8977617168	fold1	0.7117685637	-0.0959756158	1.07682707
SP1	1bni,A	1bni_a.pdb	T6.A{G}	1.09	6.3	Chain A	0.1131139681	1.146666719	0.8764454823	fold2	1.3341870686	0.4108303806	1.2555922642
SP1	1bni,A	1bni_a.pdb	T6.A{H}	2.06	6.8	Chain A	0.0339360446	0.2181155567	0.873444418	fold1	0.6472084219	-0.3376158442	0.8340045027
SP1	1bni,A	1bni_a.pdb	T6.A{N}	1.27	6.3	Chain A	0.1298998371	0.6858539297	0.8872629697	fold2	0.7935511378	0.106076577	0.8052018009
SP1	1bni,A	1bni_a.pdb	T6.A{Q}	1.87	6.3	Chain A	0.0179067055	0.1479790951	0.9456423871	fold2	0.3093029325	-0.3035881548	0.2124388827
SP1	1bni,A	1bni_a.pdb	T6.A{S}	0.22	6.3	Chain A	0.142973824	0.9681343855	0.9273881936	fold1	1.0015039267	0.2779278274	1.2902965519
SP1	1bni,A	1bni_a.pdb	T79.A{V}	-0.24	6.3	Chain A	-0.1293747292	-0.2150804962	0.9147312373	fold4	0.0915821264	-1.0137482918	-0.1224092211
SP1	1bni,A	1bni_a.pdb	T99.A{V}	2.87	6.3	Chain A	-0.247667414	0.1608344706	0.8621388907	fold1	0.7368431144	-0.4846146843	0.738060652
SP1	1bni,A	1bni_a.pdb	V10.A{A}	3.46	6.3	Chain A	0.1771196553	2.1021672048	0.8780677124	fold3	1.8383258638	0.9054974725	2.4091161213
SP1	1bni,A	1bni_a.pdb	V10.A{T}	2.37	6.3	Chain A	0.4702065482	2.4306205826	0.9119108019	fold4	2.4486254685	1.5932776186	2.8312871786
SP1	1bni,A	1bni_a.pdb	V36.A{A}	1.4	6.3	Chain A	-0.0022826651	0.7241351467	0.9211094548	fold3	0.8799573692	0.0304539925	1.0539046689
SP1	1bni,A	1bni_a.pdb	V36.A{T}	1.11	6.3	Chain A	-0.067070851	0.1866740663	0.8966219283	fold3	0.1044317141	-0.3000080349	0.512257469
SP1	1bni,A	1bni_a.pdb	V45.A{A}	1.61	6.3	Chain A	0.0045402371	0.7128254989	0.9167971578	fold3	0.9088055587	0.0018544497	1.0207239494
SP1	1bni,A	1bni_a.pdb	V45.A{T}	2.34	6.3	Chain A	0.2130066079	1.160857663	0.929722863	fold4	1.1620160805	0.4570256281	1.4570677763
SP1	1bni,A	1bni_a.pdb	W94.A{F}	1.04	7.3	Chain A	-0.0050175195	0.5371562453	0.9280911502	fold0	0.7175403852	-0.0364768293	0.5916542298
SP1	1bni,A	1bni_a.pdb	W94.A{L}	1.12	7.8	Chain A	-0.1569726373	0.4095930237	0.8994814664	fold1	0.6820699078	-0.3174355269	0.925702973
SP1	1bni,A	1bni_a.pdb	W94.A{Y}	1.24	7.3	Chain A	0.056594272	0.5137974075	0.9176153532	fold2	0.6344221033	0.0086761609	0.6946459129
SP1	1bni,A	1bni_a.pdb	Y103.A{F}	0.06	6.3	Chain A	-0.0596352736	0.1360234768	0.9304809727	fold0	0.5573951244	-0.3101032073	0.1021399086
SP1	1bni,A	1bni_a.pdb	Y13.A{A}	3.49	6.3	Chain A	0.0089300948	1.9737541151	0.813258938	fold1	1.7182867633	0.2521084424	2.257312392
SP1	1bni,A	1bni_a.pdb	Y13.A{F}	0.52	6.3	Chain A	-0.0080638486	0.6382612368	0.9001172772	fold1	0.815208579	-0.2465998097	1.0329660655
SP1	1bni,A	1bni_a.pdb	Y17.A{A}	2.12	6.3	Chain A	-0.070244622	0.403815506	0.8967559108	fold2	0.9198401012	-0.3986477127	0.4408097561
SP1	1bni,A	1bni_a.pdb	Y17.A{F}	0.44	6.3	Chain A	0.0054973754	-0.0702846671	0.9194820963	fold3	-0.0616437603	-0.7613222279	0.2665932066
SP1	1bni,A	1bni_a.pdb	Y17.A{G}	4.02	6.3	Chain A	-0.1597785246	0.6854817463	0.8779449173	fold1	1.2177545945	-0.4179372923	0.8292749962
SP1	1bni,A	1bni_a.pdb	Y17.A{S}	2.28	6.3	Chain A	-0.18533368	0.2459717664	0.8436337775	fold1	1.034132403	-0.5984879046	0.6929281012
SP1	1bni,A	1bni_a.pdb	Y24.A{F}	-0.05	6.3	Chain A	-0.011312879	0.9795402828	0.8978681806	fold3	1.0109139119	0.2475584354	1.4698334861
SP1	1bni,A	1bni_a.pdb	Y78.A{F}	1.35	6.3	Chain A	-0.0253531553	0.909226118	0.9064520807	fold0	0.999053902	0.2516528564	1.0227135403
SP1	1boy	1boy.pdb	R200.A{W}	-0.6	7.5	-	-0.0939915803	-0.04162353	0.9045858493	fold1	0.27443446	-0.9874064967	0.1152099633
SP1	1bta	1bta.pdb	C40.A{A}	-0.1	7	-	-0.0445075797	1.5597982733	0.858304413	fold1	1.3971623231	0.2209589933	1.8441049663
SP1	1bta	1bta.pdb	C82.A{A}	0.1	7.2	-	0.0974361948	1.4249008121	0.9088061989	fold3	1.3333590777	0.6762668175	1.6184530947
SP1	1bta	1bta.pdb	E57.A{K}	0.7	8	-	0.0488391801	0.3554553056	0.8704661026	fold2	0.3935495997	-0.7638722745	0.8770248016
SP1	1bta	1bta.pdb	K21.A{A}	1.04	8	-	-0.1190386649	0.0072046486	0.9371692407	fold3	0.287952495	-0.5654071977	0.0127627252
SP1	1bta	1bta.pdb	K21.A{Q}	1.09	8	-	-0.0064312062	-0.0526340299	0.9485716111	fold0	-0.0683275026	-0.5231825762	0.198333716
SP1	1bta	1bta.pdb	K22.A{Q}	0.79	8	-	-0.0856516228	-0.4852228077	0.8206291056	fold0	0.4072585097	-2.0232561263	-0.6086874657
SP1	1bta	1bta.pdb	K60.A{E}	1.17	8	-	0.1628952258	0.6811398543	0.875835282	fold2	1.0758603012	-0.0714851783	0.4084757645
SP1	1bta	1bta.pdb	K60.A{L}	-0.55	8	-	-0.1645244361	-0.1522868933	0.8936148455	fold3	0.3779305347	-0.9923024363	-0.2624965497
SP1	1bta	1bta.pdb	K78.A{A}	0.05	8	-	-0.1906419648	-0.2729196696	0.9105155515	fold0	0.2128476635	-0.980052901	-0.405120387
SP1	1bta	1bta.pdb	K78.A{Q}	-0.38	8	-	-0.0670484732	-0.5345263766	0.9387360106	fold3	-0.2145169374	-0.9942073965	-0.6246953059
SP1	1bta	1bta.pdb	R75.A{L}	-0.75	8	-	-0.3102526832	-1.0167144202	0.8664667129	fold4	-0.3372669523	-1.8961085094	-1.2564648434
SP1	1bta	1bta.pdb	R75.A{Q}	0.37	8	-	-0.0171710141	-0.3927350058	0.9033050716	fold2	-0.1499517891	-1.1503651262	-0.2567031623
SP1	1bvc	1bvc.pdb	A130.A{K}	2.17	7.8	-	0.1221905546	1.2325588727	0.9108257154	fold2	1.4005239301	0.3207225513	1.4611252425
SP1	1bvc	1bvc.pdb	A130.A{L}	0.99	7.8	-	-0.0288821565	1.0962235486	0.8827307193	fold0	1.3504438921	-0.170707298	1.2165344874
SP1	1bvc	1bvc.pdb	F123.A{K}	2.1	7.8	-	0.2488496666	2.038180657	0.8734887829	fold1	1.6310946351	0.9578939022	2.2825933241
SP1	1bvc	1bvc.pdb	F123.A{T}	2.62	7.5	-	0.1403871616	2.1781200866	0.8522236692	fold2	2.3236768587	0.8043846412	2.7194310373
SP1	1bvc	1bvc.pdb	H113.A{Q}	0.26	7	-	-0.1480856816	-0.5834627794	0.928013806	fold3	-0.3610351048	-0.9725667585	-0.6113384646
SP1	1bvc	1bvc.pdb	H119.A{F}	0.68	7	-	-0.2129857646	0.0151726858	0.9037089796	fold2	0.0941217919	-0.6262920129	0.2569559289
SP1	1bvc	1bvc.pdb	H24.A{V}	0.52	7	-	-0.2448949626	0.3652468012	0.8732187465	fold4	0.9160180932	-0.3553015336	0.60993309
SP1	1bvc	1bvc.pdb	H36.A{Q}	0.83	7.8	-	-0.1695817551	0.2226634721	0.8901290961	fold3	0.6982787538	-0.2668183187	0.6252895888
SP1	1bvc	1bvc.pdb	H48.A{Q}	0.62	7	-	-0.1975767806	-0.5880265492	0.8870489572	fold3	-0.3299239496	-1.4197575112	-0.4302636679
SP1	1bvc	1bvc.pdb	H64.A{Q}	0.45	7	-	-0.1690271807	-0.3279812313	0.9124407231	fold3	-0.2748715126	-0.8376687476	-0.1262471919
SP1	1bvc	1bvc.pdb	H82.A{Q}	0.05	7	-	-0.0124737606	1.0060510614	0.8707572663	fold4	0.997886181	0.3650336333	1.3963598751
SP1	1bvc	1bvc.pdb	H93.A{G}	-0.04	7	-	-0.011111028	1.5124217443	0.8490551219	fold0	1.6687815772	0.2307490423	1.3387650905
SP1	1bvc	1bvc.pdb	I111.A{A}	1.8	11	-	0.1837023815	1.0436383116	0.9177922826	fold2	0.8462290453	0.9541042865	1.3247170566
SP1	1bvc	1bvc.pdb	I111.A{L}	0.6	11	-	-0.1063242948	0.1666862442	0.9368089503	fold2	0.2065974637	-0.1747282377	0.2974822657
SP1	1bvc	1bvc.pdb	I111.A{M}	1.1	11	-	0.0067698516	0.3895047162	0.9317016791	fold2	0.4880349286	0.077423077	0.5956624377
SP1	1bvc	1bvc.pdb	I142.A{A}	1.1	11	-	0.2894222202	1.3377204547	0.91052536	fold2	1.2380253344	1.2951262508	1.3567913097
SP1	1bvc	1bvc.pdb	I142.A{L}	-0.6	11	-	-0.0970706128	0.2058921089	0.9478859062	fold1	0.4748354472	-0.0147785018	0.3366871741
SP1	1bvc	1bvc.pdb	I142.A{M}	-0.9	11	-	0.1047194102	0.72982086	0.9570195353	fold3	0.8235932781	0.4120254389	0.7533532647
SP1	1bvc	1bvc.pdb	I142.A{V}	0.1	11	-	0.0780613815	0.7707984156	0.959513894	fold1	0.7670856584	0.621500865	0.95768074
SP1	1bvc	1bvc.pdb	I28.A{A}	0.86	6.6	-	0.2132919188	2.3794801924	0.8567532338	fold4	2.6128600455	1.0230370596	2.8243219057
SP1	1bvc	1bvc.pdb	I28.A{L}	0.6	11	-	-0.0700738989	0.441364772	0.9445583603	fold1	0.5986366453	0.0510305897	0.5950494355
SP1	1bvc	1bvc.pdb	I28.A{M}	0.6	11	-	0.0467613765	0.7288997865	0.9405951155	fold3	0.8092552661	0.2112215518	0.8849739285
SP1	1bvc	1bvc.pdb	I28.A{V}	0	11	-	0.0611441508	0.8867272604	0.9517350491	fold3	0.8764405558	0.4625228742	1.0854394685
SP1	1bvc	1bvc.pdb	I30.A{A}	0.65	5.2	-	0.1195287639	2.0047680804	0.8222057358	fold0	2.3782789763	0.709341588	2.2789704307
SP1	1bvc	1bvc.pdb	L135.A{I}	1.5	11	-	0.1168963848	0.5275775206	0.9211114008	fold0	0.6826636022	0.4981190609	0.2996807205
SP1	1bvc	1bvc.pdb	L135.A{M}	0.8	11	-	0.1357594775	0.8195494569	0.9521068367	fold3	0.8958236209	0.5136587371	0.8168183065
SP1	1bvc	1bvc.pdb	L135.A{V}	2.2	11	-	0.2346184572	1.4035409127	0.9325132318	fold3	1.2320291274	1.0154474671	1.5437941382
SP1	1bvc	1bvc.pdb	L29.A{A}	0.63	6.6	-	0.3565224331	3.1886744838	0.8240910265	fold3	3.268201292	1.4803625144	3.9633036603
SP1	1bvc	1bvc.pdb	L29.A{I}	1.1	11	-	0.1379730911	0.7164871884	0.917683452	fold0	0.782304916	0.5459474214	0.4422242007
SP1	1bvc	1bvc.pdb	L29.A{M}	-0.1	11	-	0.1963692873	1.05138117	0.9485608307	fold3	1.0770250125	0.6921636996	1.0641057705
SP1	1bvc	1bvc.pdb	L29.A{V}	1.7	11	-	0.2728373468	1.1257869719	0.9034440495	fold2	1.2001241901	1.1273597677	0.9281992168
SP1	1bvc	1bvc.pdb	L32.A{A}	0.92	5.2	-	0.2300235443	2.4896139295	0.8466703208	fold4	2.7677780698	1.0117469929	2.9503832573
SP1	1bvc	1bvc.pdb	L49.A{I}	0.8	11	-	0.0551012545	0.4767508023	0.9328549252	fold4	0.3839398222	0.2867576386	0.8019075769
SP1	1bvc	1bvc.pdb	L69.A{A}	1.2	11	-	0.2324511417	1.2777399975	0.9146573662	fold2	0.9614348923	1.1322173021	1.6526690039
SP1	1bvc	1bvc.pdb	L69.A{I}	0	11	-	0.098634803	0.8216619785	0.9520040697	fold3	0.8596040903	0.4957681388	0.8886199136
SP1	1bvc	1bvc.pdb	L69.A{M}	0	11	-	0.0817217421	0.2274037194	0.9404347007	fold0	0.5011825221	0.2842933737	0.1348915567
SP1	1bvc	1bvc.pdb	L69.A{V}	0.1	11	-	0.1867267314	1.1655619407	0.9329419996	fold3	1.0599666756	0.8631811865	1.2516356878
SP1	1bvc	1bvc.pdb	M131.A{A}	2.2	7.8	-	0.2146845915	2.5826643959	0.8447024914	fold1	2.5534904003	1.1696357564	3.3183527112
SP1	1bvc	1bvc.pdb	V68.A{T}	0.6	7.8	-	0.0708216332	1.0658013156	0.8998819249	fold2	1.196594554	0.1777915712	1.5630472741
SP1	1bvc	1bvc.pdb	W14.A{F}	1.1	7.8	-	0.0032520005	1.2658518347	0.8952700728	fold3	1.2249165762	0.2463505327	1.7261572588
SP1	1bvc	1bvc.pdb	W7.A{F}	0.9	7.8	-	-0.0616836597	0.6479250413	0.9160449157	fold2	1.0529570302	-0.0685790744	0.6226661869
SP1	1c9o,A	1c9o_a.pdb	E12.A{K}	0.32	7	Chain A	0.0390713636	-0.0549342258	0.8433696391	fold3	0.3683664251	-1.4756675798	0.2321318004
SP1	1c9o,A	1c9o_a.pdb	E21.A{A}	0.29	7	Chain A	0.1447153191	0.070251471	0.9069590652	fold2	0.0763046681	-0.6282469331	0.413447476
SP1	1c9o,A	1c9o_a.pdb	E21.A{K}	0.31	7	Chain A	-0.0029929304	-0.7089685128	0.9480780895	fold2	-0.6207802577	-1.1730717651	-0.5651051418
SP1	1c9o,A	1c9o_a.pdb	E36.A{K}	0.45	7	Chain A	0.0010059991	-0.3766109284	0.9040027945	fold4	-0.1141409534	-1.3090914053	-0.1728406651
SP1	1c9o,A	1c9o_a.pdb	E46.A{A}	-0.01	7	Chain A	0.0341306642	0.9160428169	0.8914959192	fold0	1.397101333	0.0221680313	0.6604211873
SP1	1c9o,A	1c9o_a.pdb	E46.A{K}	0.57	7	Chain A	0.1883310519	0.5630052568	0.9126189266	fold2	0.4430622304	0.2258523121	1.114693876
SP1	1c9o,A	1c9o_a.pdb	E50.A{K}	0.58	7	Chain A	-0.0545705432	-0.6332015574	0.9570523376	fold3	-0.4317628505	-0.6330122767	-0.8347349047
SP1	1c9o,A	1c9o_a.pdb	E50.A{W}	-0.07	7	Chain A	-0.3756067898	-0.7293634189	0.8420856245	fold0	0.118895616	-2.0944748187	-0.8950667539
SP1	1c9o,A	1c9o_a.pdb	F38.A{W}	-0.24	7	Chain A	0.0054896724	-0.6414711306	0.9190650363	fold1	-0.4186276306	-1.3445055207	-0.5127974356
SP1	1c9o,A	1c9o_a.pdb	G23.A{Q}	0.13	7	Chain A	-0.0525694632	0.1897827899	0.9022707693	fold3	0.7706704198	-0.5990024719	0.2596040358
SP1	1c9o,A	1c9o_a.pdb	H29.A{E}	0.61	7	Chain A	0.1413705019	0.6925135263	0.9230895348	fold2	0.7616937696	0.1283257059	1.0918003805
SP1	1c9o,A	1c9o_a.pdb	L66.A{E}	0.97	7	Chain A	0.0009491495	0.2199799139	0.8928809659	fold0	0.8087146055	-0.3071150599	0.167793585
SP1	1c9o,A	1c9o_a.pdb	N11.A{S}	-0.11	7	Chain A	-0.0700605287	0.1651478237	0.9159772697	fold2	0.2464770079	-0.5520731211	0.442429112
SP1	1c9o,A	1c9o_a.pdb	N55.A{K}	0.03	7	Chain A	0.0245930517	-0.6052925332	0.9171061561	fold0	-0.2699917229	-1.1707719947	-0.6578536129
SP1	1c9o,A	1c9o_a.pdb	Q2.A{L}	-0.48	7	Chain A	-0.0845949548	-0.2048270746	0.9194570284	fold0	0.052803067	-0.8261286741	-0.1518064165
SP1	1c9o,A	1c9o_a.pdb	Q53.A{E}	0.03	7	Chain A	0.0034538637	-0.1506677553	0.8761413932	fold4	0.2371446269	-1.3207284217	0.0465501956
SP1	1c9o,A	1c9o_a.pdb	R3.A{A}	1.88	7	Chain A	-0.0500896511	0.2229153631	0.8658607632	fold1	0.470488509	-0.9547444037	0.5641721006
SP1	1c9o,A	1c9o_a.pdb	R3.A{E}	1.46	7	Chain A	0.2287571643	0.3806563241	0.9039597979	fold0	0.6561156471	-0.3754954644	0.4832728952
SP1	1c9o,A	1c9o_a.pdb	R3.A{K}	0.19	7	Chain A	0.1072835026	0.0094186725	0.9067691928	fold0	0.0641763628	-0.8802451516	0.3994928942
SP1	1c9o,A	1c9o_a.pdb	R3.A{L}	0.11	7	Chain A	-0.3213427649	-0.5176317563	0.8267035987	fold4	0.11742948	-2.1298505173	-0.3465836122
SP1	1c9o,A	1c9o_a.pdb	R56.A{E}	-0.69	7	Chain A	-0.0826525704	-0.3212746444	0.8752707614	fold2	-0.1431246513	-1.5417388548	0.1108074676
SP1	1c9o,A	1c9o_a.pdb	S24.A{D}	-0.17	7	Chain A	0.0168927092	-0.015250481	0.9079977182	fold1	-0.0453097214	-0.5358811101	0.2751240739
SP1	1c9o,A	1c9o_a.pdb	T31.A{S}	-0.1	7	Chain A	-0.1627429954	-0.2568990774	0.9237625693	fold3	-0.0614894879	-0.9945361471	-0.0834901321
SP1	1c9o,A	1c9o_a.pdb	V64.A{T}	0.3	7	Chain A	0.2025823053	0.7274118458	0.9446306205	fold4	0.8008549114	0.5251499395	0.7557008886
SP1	1c9o,A	1c9o_a.pdb	Y15.A{F}	0.05	7	Chain A	-0.1231999945	0.4459920185	0.8527272056	fold3	0.6294247857	-0.7734690626	0.8722897918
SP1	1cah	1cah.pdb	C206.A{S}	-2.35	7.5	-	0.2140475749	2.0514889043	0.8682428283	fold1	1.6895743024	1.107857962	1.9925700635
SP1	1cah	1cah.pdb	W5.A{F}	1.8	7.5	-	-0.0068867797	0.7687128414	0.8966097687	fold1	1.0893852319	0.1117114813	1.0667991501
SP1	1cey	1cey.pdb	A101.A{G}	0.95	8	-	0.1071689822	1.0424653613	0.8689169202	fold2	1.1660966403	0.5553687257	1.0428909277
SP1	1cey	1cey.pdb	A113.A{G}	0.75	8	-	0.1211037317	1.2869499919	0.8936162333	fold3	1.2831946614	0.5597778071	1.5217841654
SP1	1cey	1cey.pdb	A114.A{G}	0.5	8	-	0.0224264693	0.5459412361	0.9042971211	fold2	0.6872505633	-0.1663583967	0.9783725022
SP1	1cey	1cey.pdb	A48.A{G}	-0.06	8	-	-0.0327350397	0.4437780163	0.924036435	fold4	0.755685114	-0.1669441612	0.7175146382
SP1	1cey	1cey.pdb	A74.A{G}	0.31	8	-	0.0143565731	0.6104433122	0.916374363	fold2	0.7591576652	-0.0498379583	1.0151935798
SP1	1cey	1cey.pdb	A77.A{G}	0.31	8	-	-0.1259121465	-0.4889109078	0.8911322427	fold3	-0.1395411373	-1.289680918	-0.4378956731
SP1	1cey	1cey.pdb	A80.A{G}	-0.43	8	-	0.0466527136	0.228179424	0.92333788	fold2	0.3782708876	-0.1702211998	0.5379326723
SP1	1cey	1cey.pdb	A88.A{G}	-0.04	8	-	-0.1476363463	-0.0583261445	0.9412475184	fold1	-0.2691504331	-0.1272837076	0.1869769256
SP1	1cey	1cey.pdb	A90.A{G}	-0.35	8	-	-0.0160611603	0.864727501	0.8723165133	fold3	0.8929814721	0.4645244039	1.2613765745
SP1	1cey	1cey.pdb	A99.A{G}	0.48	8	-	0.0949686141	1.1498600204	0.9082315145	fold3	1.2103012171	0.2512403255	1.5711397465
SP1	1cey	1cey.pdb	D12.A{A}	-2.5	7	-	-0.1504546714	1.0053435771	0.7709257293	fold4	1.2086048876	-0.0739944142	1.0711941884
SP1	1cey	1cey.pdb	D13.A{A}	-2.7	7	-	-0.2044592504	-0.5187718976	0.8448184025	fold2	-0.0840704077	-0.4435734446	-0.991072614
SP1	1cey	1cey.pdb	D57.A{A}	-3.3	7	-	-0.3038888434	-0.8351479405	0.8116618119	fold3	-0.4621295933	-0.4802905959	-1.3855949601
SP1	1cey	1cey.pdb	F14.A{N}	-2.64	7.5	-	-0.1341928585	-0.2192464484	0.8739791365	fold2	0.4992518248	-0.4120927314	-0.3504189061
SP1	1chk,A	1chk_a.pdb	W101.A{F}	4.27	7	Chain A	-0.0292757402	1.0274675055	0.8406407552	fold3	1.1670196746	0.1169918128	1.6174004187
SP1	1chk,A	1chk_a.pdb	W227.A{F}	2.51	7	Chain A	-0.0234638134	1.1631719834	0.8738855499	fold3	1.1962514099	0.1387993923	1.6245684278
SP1	1chk,A	1chk_a.pdb	W28.A{F}	4.43	7	Chain A	-0.0042078262	0.8105349735	0.8572419734	fold3	1.1047836258	-0.0759024536	1.4303387332
SP1	1cse,I	1cse_i.pdb	L27.I{A}	0.16	7	Chain I	-0.0320223704	0.1189035224	0.9076827251	fold1	0.2539994316	-0.6619167797	0.3742177642
SP1	1cse,I	1cse_i.pdb	V14.I{A}	1.04	7	Chain I	0.0644820907	0.8789705274	0.933725552	fold2	0.967999523	0.311217585	1.1977463948
SP1	1cse,I	1cse_i.pdb	V18.I{A}	1.2	7	Chain I	0.1596465092	1.6438356865	0.8966553251	fold3	1.4485919295	0.770656212	2.1336390969
SP1	1cse,I	1cse_i.pdb	V54.I{A}	1.58	7	Chain I	0.4520293007	2.7256679056	0.8618502519	fold2	3.0902042037	1.797327796	2.8253016621
SP1	1cse,I	1cse_i.pdb	V62.I{A}	1.01	7	Chain I	0.1748131217	1.3205912054	0.9093866484	fold4	1.4349359718	0.518794352	1.4743904965
SP1	1csp	1csp.pdb	A46.A{E}	0.59	7	-	0.0507989403	0.3769915691	0.9354226658	fold4	0.7320089477	0.0481782221	0.3892424746
SP1	1csp	1csp.pdb	A46.A{K}	-1.41	7	-	-0.0229516986	-0.1842962903	0.8807589101	fold0	0.3329221052	-0.3236805013	-0.0296067337
SP1	1csp	1csp.pdb	D25.A{Q}	0.79	7.5	-	-0.1358609273	0.1893648388	0.8982904791	fold3	0.369942503	-0.6424889837	0.424714086
SP1	1csp	1csp.pdb	E3.A{K}	-2.75	7	-	-0.0744153286	-0.5963231889	0.9212411874	fold0	-0.2757223879	-0.9193855815	-0.7553927935
SP1	1csp	1csp.pdb	E3.A{L}	-1.59	7	-	-0.5862479709	-2.0474211372	0.9354453613	fold3	-1.6367201181	-2.2742736614	-2.3446958942
SP1	1csp	1csp.pdb	E3.A{Q}	-1.14	7.5	-	-0.1387902844	-0.1340606109	0.8866882331	fold1	0.5131699761	-0.9584039458	-0.3691195304
SP1	1csp	1csp.pdb	E3.A{R}	-1.77	7.3	-	-0.2019749447	-1.399926814	0.9084998155	fold3	-1.0527817923	-1.4425804745	-1.7257450055
SP1	1csp	1csp.pdb	E43.A{S}	-0.29	7	-	0.0011797795	0.0785824771	0.9300973041	fold3	0.3461475436	-0.6111695622	0.1558934303
SP1	1csp	1csp.pdb	E50.A{Q}	1.16	7.5	-	-0.1198141654	0.1504964434	0.8820828651	fold3	0.5009473295	-0.8518587207	0.3012231394
SP1	1csp	1csp.pdb	E66.A{K}	-2.18	7	-	-0.039653969	0.0478645997	0.8003960169	fold4	0.6307660352	-0.2398849628	0.5935623857
SP1	1csp	1csp.pdb	E66.A{L}	-1.6	7	-	-0.0696437018	-0.4152530664	0.9299211059	fold0	-0.271681949	-0.5983536373	-0.4672738983
SP1	1csp	1csp.pdb	F15.A{A}	2.07	7	-	0.2405408985	2.1008200061	0.8596804633	fold1	2.1876575397	0.8656407504	2.6315721004
SP1	1csp	1csp.pdb	F17.A{A}	1.47	7	-	0.1857865626	1.6504847054	0.8322729286	fold2	1.8743497189	0.6849501136	1.7984575665
SP1	1csp	1csp.pdb	F27.A{A}	0.84	7	-	0.2364570871	1.7072632116	0.874291122	fold4	1.7234566126	0.6896662294	1.8683640773
SP1	1csp	1csp.pdb	F38.A{A}	-0.22	7	-	-0.0501761009	0.026379567	0.9351729078	fold0	0.219991711	-0.6440622927	0.1679883528
SP1	1csp	1csp.pdb	K65.A{I}	-1.53	7	-	-0.4772401996	-0.8032031797	0.8718282306	fold1	-0.2051376796	-1.7853825712	-0.9101789841
SP1	1csp	1csp.pdb	M1.A{R}	-1.75	7	-	0.0067952394	-0.6397427924	0.9481267572	fold2	-0.5856956484	-0.8059276926	-0.6106974862
SP1	1csp	1csp.pdb	N10.A{D}	-0.38	7.5	-	0.0095806716	0.3078050178	0.934205367	fold2	0.5102083106	-0.083463911	0.5458039464
SP1	1csp	1csp.pdb	R56.A{Q}	-0.28	7.5	-	-0.0645630735	-0.5209658844	0.8841338096	fold4	-0.0384881219	-1.6426779506	-0.4425876138
SP1	1csp	1csp.pdb	S48.A{E}	-0.04	7.5	-	0.2496131785	1.1590736581	0.8747448128	fold2	1.3045599423	0.6194436427	0.9309447165
SP1	1csp	1csp.pdb	S48.A{R}	-1.58	7	-	-0.0107310628	-0.1099761814	0.9397787785	fold4	-0.0737148146	-0.517444472	0.0574965971
SP1	1cun,17	1cun_17.pdb	A119.A{G}	1.75	7	Domain 17	0.0773458719	1.2459568371	0.888219324	fold3	1.3684813315	0.2473743616	1.6830131826
SP1	1cun,17	1cun_17.pdb	A126.A{G}	1.65	7	Domain 17	0.0835812888	1.2453121628	0.9009820214	fold3	1.399189572	0.2880297489	1.5918106251
SP1	1cun,17	1cun_17.pdb	A156.A{G}	1.45	7	Domain 17	0.0012195426	0.9643259614	0.8730428101	fold1	1.0597380987	-0.0093285787	1.348165485
SP1	1cun,17	1cun_17.pdb	A173.A{G}	1.95	7	Domain 17	0.0121716979	0.9004934246	0.8994480524	fold2	1.0807680466	0.164522821	1.0092658427
SP1	1cun,17	1cun_17.pdb	A191.A{G}	1.35	7	Domain 17	0.0050246544	1.1472247142	0.9151044144	fold4	1.1419331427	0.0267311311	1.2463900432
SP1	1cun,17	1cun_17.pdb	A206.A{G}	2.25	7	Domain 17	0.2636198929	1.7997355134	0.9049589005	fold2	1.7655373578	0.972575056	2.0453865192
SP1	1cun,17	1cun_17.pdb	A212.A{G}	1.45	7	Domain 17	0.0467972757	1.1381751948	0.8983611083	fold3	1.2816740163	0.1665679142	1.5376653152
SP1	1cun,17	1cun_17.pdb	F117.A{L}	2.55	7	Domain 17	-0.3068386368	0.1779405248	0.8125259107	fold3	0.7665142522	-0.6018346398	1.0390226334
SP1	1cun,17	1cun_17.pdb	F157.A{L}	1.85	7	Domain 17	-0.2834792675	0.2231353522	0.8417022815	fold4	0.8369463838	-0.5765750459	0.7029837976
SP1	1cun,17	1cun_17.pdb	G198.A{A}	-0.45	7	Domain 17	0.0223689934	-0.1384649633	0.9618155449	fold3	0.025998511	-0.3407574888	-0.2017821748
SP1	1cun,17	1cun_17.pdb	H164.A{A}	2.35	7	Domain 17	-0.206877152	0.7170281937	0.8550238033	fold3	1.1401117767	-0.3530677093	1.1087337539
SP1	1cun,17	1cun_17.pdb	I128.A{A}	1.65	7	Domain 17	0.190594756	2.2675219625	0.834998738	fold0	2.4266028673	0.9887733583	2.74781536
SP1	1cun,17	1cun_17.pdb	I128.A{V}	2.85	7	Domain 17	0.0924057234	1.5289875536	0.9069557602	fold4	1.4467000286	0.5902482885	1.8568217167
SP1	1cun,17	1cun_17.pdb	K152.A{A}	0.15	7	Domain 17	0.0995909785	0.0763137932	0.9481182153	fold3	0.1514602955	-0.3598780612	0.2192632181
SP1	1cun,17	1cun_17.pdb	K152.A{G}	1.45	7	Domain 17	0.1669415981	0.9779632599	0.9002217868	fold3	1.1744299397	0.0698590777	1.2561007197
SP1	1cun,17	1cun_17.pdb	L196.A{A}	4.55	7	Domain 17	0.4799991215	2.9730691112	0.8744896145	fold0	3.1252651793	1.8176128431	3.3986011773
SP1	1cun,17	1cun_17.pdb	L203.A{A}	4.05	7	Domain 17	0.3994116716	3.1963776629	0.8276627875	fold1	3.0774309852	1.6415912273	4.0927175583
SP1	1cun,17	1cun_17.pdb	L214.A{A}	3.65	7	Domain 17	0.1591115852	2.3960488283	0.845976809	fold4	2.3908634386	0.9633827976	3.1175672333
SP1	1cun,17	1cun_17.pdb	M193.A{A}	2.65	7	Domain 17	0.1963461476	2.1222515051	0.8622421103	fold2	2.2756173172	0.8731471277	2.5934378817
SP1	1cun,17	1cun_17.pdb	Q115.A{A}	0.15	7	Domain 17	0.1430727857	0.2482226551	0.9175544404	fold1	0.2482438993	-0.1778220424	0.4612237595
SP1	1cun,17	1cun_17.pdb	Q115.A{G}	1.15	7	Domain 17	0.2352482568	1.0991512277	0.9267363436	fold4	1.2842074443	0.3530566247	1.2475258919
SP1	1cun,17	1cun_17.pdb	S201.A{A}	-0.15	7	Domain 17	-0.0050304004	-0.3705551559	0.9554974995	fold2	-0.2182995803	-0.6057476099	-0.4052145045
SP1	1cun,17	1cun_17.pdb	S201.A{G}	0.95	7	Domain 17	0.028583044	0.280933748	0.9340301035	fold0	0.5735878752	-0.1450950695	0.4232859395
SP1	1cun,17	1cun_17.pdb	V163.A{A}	-0.15	7	Domain 17	-0.1089708566	-0.2093180055	0.945208655	fold0	0.0553128371	-0.5227644624	-0.3172256197
SP1	1cun,17	1cun_17.pdb	V163.A{G}	0.85	7	Domain 17	-0.0815601315	0.4781079691	0.9069758553	fold0	0.9508900121	-0.1849001164	0.542324099
SP1	1cun,17	1cun_17.pdb	V171.A{A}	1.55	7	Domain 17	0.1203478595	1.5657263866	0.8930883249	fold1	1.442654134	0.5772196094	1.8547287713
SP1	1dkt,A	1dkt_a.pdb	E18.A{A}	0.81	7.5	Chain A	-0.1958575923	1.0871988878	0.8207206214	fold4	1.4705549624	-0.327300888	1.1516283494
SP1	1dkt,A	1dkt_a.pdb	F17.A{L}	2.58	7.5	Chain A	-0.1179546621	0.5901219265	0.8920423683	fold4	0.9795859978	-0.4440266674	0.9632223514
SP1	1dkt,A	1dkt_a.pdb	H65.A{A}	0.51	7.5	Chain A	-0.0757153435	0.9067294999	0.9205971278	fold4	0.904148276	0.2899419325	1.1855888848
SP1	1dkt,A	1dkt_a.pdb	I6.A{V}	0.57	7.5	Chain A	0.0105993024	0.5848350623	0.943126505	fold1	0.7610050433	0.212054495	0.8078534826
SP1	1dkt,A	1dkt_a.pdb	K11.A{A}	-0.62	7.5	Chain A	0.1047029578	0.2909784224	0.951070906	fold0	0.3616174437	-0.061460872	0.5089732714
SP1	1dkt,A	1dkt_a.pdb	L46.A{A}	2.04	7.5	Chain A	0.4642726836	2.138172982	0.9207882766	fold3	1.9424797699	1.6930936513	2.5564058596
SP1	1dkt,A	1dkt_a.pdb	L67.A{A}	1.98	7.5	Chain A	0.641701328	3.8407749342	0.8441524486	fold3	4.1380567294	2.4644012953	4.2316799585
SP1	1dkt,A	1dkt_a.pdb	M58.A{L}	0.23	7.5	Chain A	-0.0671823232	-0.0175524688	0.9025713612	fold2	0.0125738576	-0.8065483338	0.3468191372
SP1	1dkt,A	1dkt_a.pdb	R70.A{A}	2.8	7.5	Chain A	-0.039800497	1.3204001318	0.8735017549	fold1	1.4014101045	-0.0516880304	1.7625810004
SP1	1dkt,A	1dkt_a.pdb	R71.A{A}	0.59	7.5	Chain A	0.0261447942	1.5847166224	0.8741052422	fold1	1.6009538265	0.3256541761	1.7936777337
SP1	1dkt,A	1dkt_a.pdb	S39.A{A}	0.6	7.5	Chain A	0.1301263848	0.7911299242	0.9287330331	fold0	0.8224299518	0.141231772	1.1198028345
SP1	1dkt,A	1dkt_a.pdb	S9.A{A}	0.43	7.5	Chain A	0.0974726258	0.8903254383	0.9313143656	fold3	0.8982263391	0.3954735801	1.2325779612
SP1	1dkt,A	1dkt_a.pdb	V22.A{A}	1.36	7.5	Chain A	0.4493535291	2.9841505676	0.843506643	fold0	3.3578888308	1.7560809013	3.2244471375
SP1	1dkt,A	1dkt_a.pdb	V32.A{A}	1.07	7.5	Chain A	0.3098478836	2.0694466524	0.9132191025	fold3	2.0069743133	1.5626421919	2.3853212219
SP1	1dkt,A	1dkt_a.pdb	V55.A{A}	0.73	7.5	Chain A	0.3493304427	1.0715468564	0.9367923434	fold1	1.0504734289	0.8204597568	1.2383436176
SP1	1dkt,A	1dkt_a.pdb	V55.A{G}	2.04	7.5	Chain A	0.2623754763	1.210840696	0.8600109907	fold1	0.8538864162	0.6318669535	1.9064878464
SP1	1dkt,A	1dkt_a.pdb	Y8.A{A}	0.68	7.5	Chain A	0.1793193118	1.454667754	0.8954167482	fold4	1.3653925204	0.7165412045	1.5194381274
SP1	1e65,A	1e65_a.pdb	A82.A{G}	3.11	7	Chain A	0.2194738836	1.7831583854	0.8951359637	fold0	1.699295604	1.207866165	1.5338925451
SP1	1e65,A	1e65_a.pdb	F110.A{S}	3.95	7.3	Chain A	0.4526740545	4.0210355549	0.7986784503	fold0	4.3086745728	1.9416396648	4.7730944821
SP1	1e65,A	1e65_a.pdb	H117.A{G}	2.18	7	Chain A	0.0435889322	2.2990361187	0.8369342268	fold1	2.6404249497	0.6209336598	2.7966985171
SP1	1e65,A	1e65_a.pdb	H46.A{G}	2.5	7	Chain A	-0.2172879197	1.4751745303	0.8091507569	fold4	1.3238492858	0.6446882052	1.8722110849
SP1	1e65,A	1e65_a.pdb	I20.A{A}	1.56	7	Chain A	0.2675425875	2.5491464507	0.8795586326	fold0	2.8593790293	1.45503862	2.7859677875
SP1	1e65,A	1e65_a.pdb	I20.A{T}	2.39	7	Chain A	0.3383969012	2.263171004	0.895259128	fold2	2.4797890094	1.461031264	2.4476228686
SP1	1e65,A	1e65_a.pdb	I20.A{V}	0.38	7	Chain A	0.0395741658	1.2843559343	0.915134924	fold2	1.2545029052	0.5557871967	1.4649115408
SP1	1e65,A	1e65_a.pdb	I7.A{A}	3.11	7	Chain A	0.3352290275	3.1837409318	0.8240494019	fold0	3.2306348251	1.4707975586	3.993318725
SP1	1e65,A	1e65_a.pdb	I7.A{S}	3.44	7.3	Chain A	0.4305087708	3.1233066108	0.8544330872	fold1	3.2606171811	1.7144165507	3.6904410705
SP1	1e65,A	1e65_a.pdb	I81.A{A}	2.39	7	Chain A	0.2186262146	2.1691400829	0.8740838293	fold3	1.8368950941	1.0414482702	2.2516480232
SP1	1e65,A	1e65_a.pdb	I81.A{T}	2.51	7	Chain A	0.2724811351	1.7476445063	0.9028402086	fold4	1.5448121635	1.0237675982	1.9409365122
SP1	1e65,A	1e65_a.pdb	I81.A{V}	0.07	7	Chain A	0.020880966	0.6663360844	0.913524847	fold0	0.9448558706	0.2539791328	0.5089850504
SP1	1e65,A	1e65_a.pdb	L125.A{A}	0.72	7	Chain A	0.190637409	2.4945771022	0.879810983	fold3	2.7372005395	1.2973006804	2.8505918758
SP1	1e65,A	1e65_a.pdb	L50.A{T}	2.34	7	Chain A	0.4538786975	3.0269960556	0.8478197637	fold2	3.3543682478	1.7615535096	3.3323451363
SP1	1e65,A	1e65_a.pdb	L50.A{V}	0.36	7	Chain A	0.0909960978	1.7655954145	0.8746245914	fold1	1.543072018	0.631124185	2.0858024767
SP1	1e65,A	1e65_a.pdb	V22.A{A}	1.44	7	Chain A	0.3049697749	2.4370621535	0.8894517185	fold3	2.5682265333	1.5845512298	2.7321532356
SP1	1e65,A	1e65_a.pdb	V22.A{T}	0.96	7	Chain A	0.4234731436	2.400988738	0.9119844983	fold4	2.6817437787	1.6931410951	2.4741575187
SP1	1e65,A	1e65_a.pdb	V31.A{T}	1.08	7	Chain A	0.2280660938	1.8189922831	0.9008656286	fold3	1.6121313885	0.9605793232	2.0113009431
SP1	1e65,A	1e65_a.pdb	V5.A{A}	0	7	Chain A	0.098690887	1.5205612463	0.8792583387	fold1	1.4741604986	0.4226723983	1.7652877788
SP1	1e65,A	1e65_a.pdb	V60.A{G}	3.11	7	Chain A	0.3214242115	2.945198402	0.8277114556	fold2	2.9859017828	1.2729996943	3.7405943749
SP1	1e65,A	1e65_a.pdb	V95.A{T}	-0.96	7	Chain A	0.1317322358	0.8910559687	0.930247941	fold4	1.0326825475	0.3371718047	1.107933195
SP1	1ey0	1ey0.pdb	A102.A{F}	1.71	7	-	-0.0339542714	0.5989014185	0.8617597985	fold2	1.0637927836	-0.5162425762	0.6428656116
SP1	1ey0	1ey0.pdb	A102.A{G}	1.37	7	-	0.1897261374	1.8380753595	0.88568016	fold3	1.7244360767	0.7527133928	2.1399323744
SP1	1ey0	1ey0.pdb	A102.A{V}	1.84	7	-	0.0013222377	1.1066312898	0.8733772123	fold3	1.031081208	-0.1107303601	1.8312875449
SP1	1ey0	1ey0.pdb	A109.A{G}	0.98	7	-	0.144165596	1.9130514692	0.8708794256	fold4	1.6193486661	1.0725396511	1.8151723972
SP1	1ey0	1ey0.pdb	A109.A{V}	2.82	7	-	-0.0275992356	1.3585902642	0.8764328407	fold3	1.2710403637	0.2672627296	1.8708214023
SP1	1ey0	1ey0.pdb	A112.A{C}	0.75	7	-	-0.045725968	0.6905960195	0.9185056372	fold4	0.7732915818	-0.0380484949	1.0703084247
SP1	1ey0	1ey0.pdb	A112.A{F}	1.35	7	-	0.0097596976	0.676941114	0.8919056807	fold1	0.893161884	-0.2166991681	1.1459731938
SP1	1ey0	1ey0.pdb	A112.A{G}	-0.2	7	-	-0.1018954976	0.9070610695	0.8291041539	fold3	0.9732427596	0.3023260739	1.5463659259
SP1	1ey0	1ey0.pdb	A112.A{V}	1.19	7	-	-0.0816765049	0.4946588603	0.8986258789	fold2	0.7254654378	-0.1957958481	0.5725638283
SP1	1ey0	1ey0.pdb	A12.A{G}	2.37	7	-	0.1349991272	1.3021391855	0.8936710594	fold0	1.4166252823	0.9062238605	1.0491956448
SP1	1ey0	1ey0.pdb	A12.A{V}	0.89	7	-	-0.131267099	0.3881268525	0.9085626907	fold3	0.7092263442	-0.1588463821	0.7845253253
SP1	1ey0	1ey0.pdb	A130.A{G}	1	7	-	0.224718406	1.4112464416	0.9041542884	fold1	1.364655078	0.5416399663	1.8936290313
SP1	1ey0	1ey0.pdb	A130.A{V}	1.08	7	-	0.1217730973	1.10727711	0.8865753738	fold3	1.1805799453	-0.088373341	1.5047574577
SP1	1ey0	1ey0.pdb	A132.A{G}	3.6	7	-	0.1239529914	1.7170191705	0.8922608938	fold2	1.6509245054	0.7410625131	2.0579909544
SP1	1ey0	1ey0.pdb	A132.A{V}	4.73	7	-	-0.0172440092	1.4722602514	0.811866117	fold1	1.0814992268	0.0648082533	2.430795398
SP1	1ey0	1ey0.pdb	A17.A{G}	-0.19	7	-	0.0265293114	1.2196466849	0.8915381404	fold3	1.2528744638	0.3854325775	1.5797357874
SP1	1ey0	1ey0.pdb	A17.A{V}	1.94	7	-	-0.0899061887	0.0761906732	0.9313849887	fold4	0.2662282056	-0.3229315887	0.0857142717
SP1	1ey0	1ey0.pdb	A58.A{G}	2.53	7	-	0.1165670412	1.7196877005	0.879329348	fold2	1.6377937966	0.7284795785	2.1251029398
SP1	1ey0	1ey0.pdb	A58.A{V}	2.63	7	-	-0.0209727093	1.1928995804	0.8205376899	fold4	1.0808329956	0.0040158727	1.9761119543
SP1	1ey0	1ey0.pdb	A60.A{C}	1.12	7	-	0.0938410851	1.1096901354	0.881157646	fold3	1.2005185726	-0.1322617526	1.4848300118
SP1	1ey0	1ey0.pdb	A60.A{F}	0.8	7	-	0.0825015029	1.1279528211	0.8519901295	fold3	1.3901521654	-0.4698192091	1.5003241146
SP1	1ey0	1ey0.pdb	A60.A{G}	1.45	7	-	0.1557529276	1.2337460118	0.891822504	fold1	1.2167042952	0.3750617845	1.7479071621
SP1	1ey0	1ey0.pdb	A60.A{V}	2.68	7	-	0.0804213008	0.7325342561	0.8917359125	fold0	1.0239398581	-0.1698547457	0.7262341452
SP1	1ey0	1ey0.pdb	A69.A{G}	2.1	7	-	0.0193365125	1.1486452565	0.8936467731	fold0	1.2322898413	0.6145990828	1.2260182395
SP1	1ey0	1ey0.pdb	A69.A{T}	3.03	7	-	0.117822724	1.2497543537	0.8870851418	fold1	1.1340253608	0.4693439882	1.7793059279
SP1	1ey0	1ey0.pdb	A69.A{V}	2.8	7	-	0.0433669477	0.9262581277	0.914862843	fold3	1.0179354291	0.2011630579	1.2217254631
SP1	1ey0	1ey0.pdb	A90.A{G}	1.92	7	-	0.0174821368	1.529792002	0.8848487616	fold3	1.3807095483	0.7152970794	1.6055189159
SP1	1ey0	1ey0.pdb	A90.A{S}	2.24	6.7	-	0.1217035147	1.4606640704	0.9007432729	fold4	1.4535642448	0.8223997317	1.4463742754
SP1	1ey0	1ey0.pdb	A90.A{V}	-0.04	7	-	-0.3217477315	-0.1283575192	0.9441767791	fold0	0.1517707411	-0.5973515993	-0.1739887395
SP1	1ey0	1ey0.pdb	A94.A{G}	2.54	7	-	0.1316599889	1.5988004334	0.9030262672	fold3	1.5068387689	0.8261910766	1.7780988271
SP1	1ey0	1ey0.pdb	A94.A{V}	1.13	7	-	-0.1718654185	0.0625348939	0.9316460044	fold0	0.1292957279	-0.417351528	0.2357172707
SP1	1ey0	1ey0.pdb	D19.A{A}	0.09	7	-	0.0008078071	1.0922332281	0.8952510237	fold0	1.2465883436	0.3114244477	1.3247071433
SP1	1ey0	1ey0.pdb	D19.A{F}	1.28	7	-	-0.0505011715	0.4849832598	0.9038621953	fold3	0.6534283326	-0.2388713577	0.9537455846
SP1	1ey0	1ey0.pdb	D19.A{G}	0.42	7	-	-0.0447638134	1.9918061206	0.7872055652	fold1	1.7920801451	0.3263951587	2.0690509143
SP1	1ey0	1ey0.pdb	D19.A{K}	0.41	7	-	0.1303776248	1.0044219351	0.862522288	fold4	1.0772617089	0.3278456372	1.2305250077
SP1	1ey0	1ey0.pdb	D19.A{N}	-0.07	7	-	-0.0138836723	0.792112068	0.8796313488	fold4	0.9516581043	0.0879666383	1.2097646502
SP1	1ey0	1ey0.pdb	D21.A{A}	-0.83	7	-	-0.2573544028	0.504745723	0.8259343078	fold1	0.873578391	-0.2790758646	0.835173742
SP1	1ey0	1ey0.pdb	D21.A{G}	-0.46	7	-	-0.2060985203	0.673467963	0.7889248314	fold4	0.8813216619	0.0784382774	0.8780998073
SP1	1ey0	1ey0.pdb	D21.A{K}	-1.1	7	-	-0.0901240041	0.7731704178	0.7844242564	fold2	1.1684587273	-0.0580833433	0.5082199403
SP1	1ey0	1ey0.pdb	D21.A{N}	-1.43	7	-	-0.0662855325	0.7681873133	0.8598899588	fold1	1.0022925035	0.0798772766	0.9516918977
SP1	1ey0	1ey0.pdb	D40.A{A}	-0.41	7	-	-0.1776947005	0.1418096743	0.8337305472	fold4	0.8637831625	-0.5990427181	0.6734233694
SP1	1ey0	1ey0.pdb	D40.A{G}	0.38	7	-	-0.1346356945	0.2351483263	0.8609386983	fold1	0.7011204421	-0.3365245136	0.8361239661
SP1	1ey0	1ey0.pdb	D77.A{A}	2.39	6.5	-	-0.1644484127	0.3803415429	0.8166355864	fold0	0.769598081	0.088314917	0.746208451
SP1	1ey0	1ey0.pdb	D77.A{G}	1.81	7	-	-0.1075119784	0.8547956339	0.8187296939	fold0	1.0000815233	0.3673499685	1.0025257913
SP1	1ey0	1ey0.pdb	D77.A{K}	3.28	7	-	-0.0036631605	0.6060925008	0.7911507325	fold4	0.9248084009	0.2028381272	1.0455456889
SP1	1ey0	1ey0.pdb	D77.A{N}	2.69	7	-	-0.0759252525	0.6841610847	0.9019043204	fold2	1.0070102028	0.0742703996	0.6522831844
SP1	1ey0	1ey0.pdb	D83.A{A}	3.76	7	-	0.0600859066	1.0807570625	0.8795100393	fold1	1.0279586174	0.2439254486	1.6571108905
SP1	1ey0	1ey0.pdb	D83.A{G}	2.64	7	-	-0.0172404478	1.3244195556	0.8497238429	fold1	1.3023738707	0.3012827606	1.5322032429
SP1	1ey0	1ey0.pdb	D95.A{A}	3.5	7	-	-0.0216657887	1.1554502533	0.8446039178	fold4	1.3168518506	0.0853613682	1.5396441255
SP1	1ey0	1ey0.pdb	D95.A{G}	2.93	7	-	-0.0317763906	1.0646527402	0.8560302759	fold4	1.2234321636	0.1921060255	1.3051601128
SP1	1ey0	1ey0.pdb	E10.A{A}	1.34	7	-	-0.0200180524	0.6012785307	0.9273449573	fold0	0.8101424947	0.2311392963	0.7980001249
SP1	1ey0	1ey0.pdb	E10.A{G}	1.86	7	-	-0.0642089908	1.0570982846	0.8359899081	fold0	1.2509014218	0.3880467851	0.8248353584
SP1	1ey0	1ey0.pdb	E10.A{K}	1.98	7	-	-0.0789286726	-0.1288849476	0.7819829039	fold4	0.6460795981	-0.2180604145	0.5037908541
SP1	1ey0	1ey0.pdb	E10.A{Q}	0.97	7	-	0.015677253	0.6303286711	0.9102896772	fold0	0.9619955616	0.1097547812	0.4718118433
SP1	1ey0	1ey0.pdb	E101.A{A}	1.36	7	-	-0.0539913314	1.0222209399	0.893061572	fold1	1.1995604478	-0.0998131829	1.4337804862
SP1	1ey0	1ey0.pdb	E101.A{F}	2.74	7	-	-0.1193961529	0.1975197591	0.8316027758	fold4	0.903565844	-0.8606091354	0.9615600827
SP1	1ey0	1ey0.pdb	E101.A{G}	2.47	7	-	0.1048009583	1.6503372738	0.8813051075	fold0	1.733710852	0.4608007763	1.7866532169
SP1	1ey0	1ey0.pdb	E122.A{A}	0.27	7	-	-0.0991513159	0.7333581638	0.8903284724	fold4	1.071428734	-0.1638952692	1.0618238944
SP1	1ey0	1ey0.pdb	E122.A{F}	0.44	7	-	-0.150687559	0.1809973233	0.8755130585	fold1	0.6552321843	-0.7933756682	0.7606763432
SP1	1ey0	1ey0.pdb	E122.A{G}	1.99	7	-	0.1013072532	1.7193643019	0.880389999	fold2	1.8365838113	0.533691507	1.7128621614
SP1	1ey0	1ey0.pdb	E122.A{K}	2.53	7	-	-0.0004882909	0.5254890988	0.8687398778	fold1	0.9092748183	-0.2820854551	1.0772139831
SP1	1ey0	1ey0.pdb	E122.A{Q}	1.52	7	-	-0.0713502815	0.370388985	0.8975412226	fold3	0.6476257425	-0.4786155048	0.7049095067
SP1	1ey0	1ey0.pdb	E129.A{A}	2.2	7	-	-0.157873817	0.4597333123	0.9011662988	fold0	0.9252976211	-0.27080151	0.6860105296
SP1	1ey0	1ey0.pdb	E129.A{F}	3.88	7	-	-0.1329698882	0.342869912	0.8475006526	fold0	0.9898534467	-0.7255932679	0.8092156454
SP1	1ey0	1ey0.pdb	E129.A{G}	3.72	7	-	0.1035119247	1.8093108155	0.8688273293	fold4	1.6458141477	0.5987499085	2.3283078414
SP1	1ey0	1ey0.pdb	E135.A{A}	0.73	7	-	0.0014640142	-0.0709865388	0.8962205251	fold1	-0.0599255617	-0.4379443376	0.1014313836
SP1	1ey0	1ey0.pdb	E135.A{F}	1.1	7	-	0.137829281	0.2063141312	0.8846197288	fold4	0.3833591828	-0.5754949676	0.4201736288
SP1	1ey0	1ey0.pdb	E135.A{G}	1.64	7	-	0.0167814586	0.8075550371	0.9043004817	fold0	1.1568368407	-0.1025274775	0.8357543139
SP1	1ey0	1ey0.pdb	E135.A{K}	1.17	7	-	-0.0057093612	0.0499790008	0.9123854097	fold3	0.226947646	-0.7508782354	0.2734389736
SP1	1ey0	1ey0.pdb	E135.A{Q}	0.71	7	-	-0.0459462162	0.0124270431	0.9143045884	fold4	0.2930018272	-0.7445645756	0.1103480684
SP1	1ey0	1ey0.pdb	E43.A{A}	-0.32	7	-	-0.1597322195	0.6567252292	0.8658303338	fold1	1.000726803	-0.2077277132	0.8743179815
SP1	1ey0	1ey0.pdb	E43.A{D}	-0.2	7	-	-0.125460402	0.323338978	0.922606462	fold4	0.6350999588	-0.2280478973	0.6042180164
SP1	1ey0	1ey0.pdb	E43.A{G}	-0.59	7	-	-0.331384062	-0.3302891883	0.9281259359	fold1	-0.1311512377	-0.6532222622	-0.367960602
SP1	1ey0	1ey0.pdb	E52.A{A}	0.05	7	-	0.0140634544	0.707692209	0.8935158656	fold3	0.8687044639	0.1220012758	1.0075878535
SP1	1ey0	1ey0.pdb	E52.A{F}	0.51	7	-	0.0382544091	0.1704342668	0.911420201	fold0	0.6280122939	-0.440634295	0.2529757308
SP1	1ey0	1ey0.pdb	E52.A{G}	0.27	7	-	-0.1065509826	0.9045424785	0.8620710825	fold1	1.1103471523	-0.0825279921	1.2949595207
SP1	1ey0	1ey0.pdb	E57.A{A}	0.1	7	-	-0.1035273391	0.1110770484	0.8886394017	fold3	0.3152836147	-0.8373465337	0.3810822733
SP1	1ey0	1ey0.pdb	E57.A{C}	0.64	7	-	-0.0661637589	0.2544815956	0.8620949904	fold2	0.3973738655	-0.8379683957	0.6578143214
SP1	1ey0	1ey0.pdb	E57.A{F}	0.79	7	-	-0.109860386	-0.1870972174	0.8678638945	fold4	0.2806813332	-1.3037702017	-0.0965392759
SP1	1ey0	1ey0.pdb	E57.A{G}	1.41	7	-	0.0567198441	0.7203377568	0.9033301855	fold4	1.0077200931	-0.2327319986	0.9559191584
SP1	1ey0	1ey0.pdb	E57.A{K}	-0.01	7	-	0.0227146938	0.1190777949	0.9126183201	fold2	0.4258102904	-0.726310236	0.2350393147
SP1	1ey0	1ey0.pdb	E57.A{Q}	0.14	7	-	-0.0947261178	-0.31941521	0.9037034144	fold3	0.095527506	-1.156576065	-0.3157774985
SP1	1ey0	1ey0.pdb	E67.A{A}	1.05	7	-	-0.0924675783	0.306055962	0.8546181469	fold2	0.3798145922	-0.7369490356	0.7537998307
SP1	1ey0	1ey0.pdb	E67.A{F}	1.33	7	-	-0.0200354289	0.1552682935	0.8740949375	fold4	0.5220215522	-1.0842462788	0.408272321
SP1	1ey0	1ey0.pdb	E67.A{G}	1	7	-	0.0951063372	0.8402138391	0.9049186479	fold4	1.0984391936	-0.1101528042	1.0565617741
SP1	1ey0	1ey0.pdb	E67.A{Q}	0.57	7	-	-0.0357747139	-0.0003700508	0.8953209123	fold4	0.2986511688	-0.9124827101	0.1566650591
SP1	1ey0	1ey0.pdb	E73.A{A}	1.46	7	-	-0.2233568475	0.1538994594	0.8830431194	fold3	0.2572138623	-0.6533782103	0.4542238913
SP1	1ey0	1ey0.pdb	E73.A{F}	0.88	7	-	-0.2769697105	-0.3849247851	0.8890359136	fold4	0.0306242521	-1.412208	-0.2868322147
SP1	1ey0	1ey0.pdb	E73.A{G}	2.76	7	-	-0.1836143257	0.798126801	0.7764152451	fold4	1.3780845748	-0.4745660107	0.9849223682
SP1	1ey0	1ey0.pdb	E73.A{K}	2.06	7	-	-0.0799012562	-0.508745464	0.9766027263	fold3	-0.501294081	-0.6155697656	-0.4627846961
SP1	1ey0	1ey0.pdb	E73.A{Q}	0.64	7	-	-0.1119533072	-0.1184259963	0.9210779188	fold0	0.0544786763	-0.6767712719	-0.0121580312
SP1	1ey0	1ey0.pdb	E75.A{A}	1.69	6.2	-	-0.2365425251	0.7979500435	0.7440594193	fold4	1.1357302345	-0.3510262186	0.976461335
SP1	1ey0	1ey0.pdb	E75.A{G}	3.43	7	-	-0.2412418623	1.0079397748	0.7134871398	fold1	1.2772421018	-0.2414983132	1.4094188088
SP1	1ey0	1ey0.pdb	E75.A{K}	2.22	7	-	-0.0926345203	-0.4903132912	0.9180805442	fold1	-0.5503148859	-0.2587773719	-0.5460796563
SP1	1ey0	1ey0.pdb	E75.A{Q}	0.61	7	-	-0.0247084575	0.697552551	0.9001051409	fold4	0.9134916397	0.0055077769	1.0732664324
SP1	1ey0	1ey0.pdb	E75.A{V}	2.31	7	-	-0.469256531	-1.9706287244	0.8713319461	fold1	-1.8908899582	-1.1858573572	-2.4427531743
SP1	1ey0	1ey0.pdb	F34.A{A}	3.8	7	-	0.1576206678	3.0000566817	0.8125533917	fold4	3.3199988458	1.0901302621	3.6350777274
SP1	1ey0	1ey0.pdb	F61.A{A}	2.34	7	-	-0.020391322	1.1958921759	0.855766673	fold1	1.2342318102	-0.0110204017	1.6710445635
SP1	1ey0	1ey0.pdb	F61.A{G}	4.76	7	-	0.1848007902	2.610274636	0.7974679811	fold2	2.6087100906	0.7167449492	3.5586040248
SP1	1ey0	1ey0.pdb	F76.A{A}	4.1	7	-	0.1442104227	2.9702058959	0.8162422467	fold3	3.060185925	1.1908050339	3.7699262977
SP1	1ey0	1ey0.pdb	F76.A{G}	4.73	7	-	0.1523705652	3.3540284829	0.7918335695	fold4	3.3922639165	1.3698034135	4.307905584
SP1	1ey0	1ey0.pdb	G107.A{A}	4.41	7	-	-0.0124656265	0.8605867072	0.9247119693	fold0	0.9618579207	0.412242191	0.9570887747
SP1	1ey0	1ey0.pdb	G20.A{A}	0.12	7	-	-0.0066589844	1.0549622722	0.8955004416	fold4	1.0607679338	0.350032512	1.3295914384
SP1	1ey0	1ey0.pdb	G20.A{V}	2.18	7	-	-0.0866886531	0.5388852608	0.8912776896	fold1	0.7817502889	-0.1412441888	1.0184813049
SP1	1ey0	1ey0.pdb	G29.A{A}	1.41	7	-	0.1414794566	0.5971255634	0.8903276164	fold2	0.8219191221	-0.2391754298	0.5969895582
SP1	1ey0	1ey0.pdb	G29.A{C}	1.26	7	-	0.1529674453	0.6096861512	0.8871644559	fold2	0.9752433284	-0.4494415416	0.9462349723
SP1	1ey0	1ey0.pdb	G29.A{F}	1.46	7	-	0.1460739204	0.3042918357	0.8792001993	fold1	0.6114344398	-0.7577450054	0.5281676521
SP1	1ey0	1ey0.pdb	G29.A{V}	3.11	7	-	0.1901296745	0.6928756879	0.894401567	fold4	1.0524710306	-0.3697419667	1.0424472698
SP1	1ey0	1ey0.pdb	G50.A{A}	-0.16	7	-	0.1318370746	0.9475125399	0.9033742566	fold4	1.0682658822	0.1401784308	1.2789728145
SP1	1ey0	1ey0.pdb	G50.A{C}	0.75	7	-	0.1604221014	1.0570109066	0.9056955569	fold0	1.2614466711	0.0564928282	1.2495483269
SP1	1ey0	1ey0.pdb	G50.A{F}	0.55	7	-	0.1765764334	1.0884802871	0.8555458058	fold2	1.4692181132	-0.3193974963	1.2072008505
SP1	1ey0	1ey0.pdb	G50.A{V}	1	7	-	0.2098654911	1.2059397528	0.8864223605	fold4	1.3586691051	0.1113933458	1.6103047841
SP1	1ey0	1ey0.pdb	G55.A{A}	0.44	7	-	-0.0968240069	0.7041265719	0.8763507496	fold1	0.8010303494	-0.0877296038	1.3431850046
SP1	1ey0	1ey0.pdb	G55.A{V}	1.48	7	-	-0.0060425737	1.3477891996	0.8434279194	fold1	1.1103325127	0.044426697	2.2227607268
SP1	1ey0	1ey0.pdb	G79.A{A}	2.17	7	-	0.0874220807	1.058136285	0.9105021774	fold3	1.2238400672	0.4223300091	1.2462985445
SP1	1ey0	1ey0.pdb	G79.A{D}	2.28	7	-	0.0806528551	0.8727053019	0.8944773927	fold2	1.1549215262	0.2328543922	0.9705163638
SP1	1ey0	1ey0.pdb	G79.A{S}	2.14	6.5	-	-0.0377876111	0.7320309285	0.9071601069	fold2	0.9186283317	0.0858286339	0.9649562483
SP1	1ey0	1ey0.pdb	G79.A{V}	2.23	7	-	0.1919877335	1.2328250995	0.9034464997	fold0	1.4683347394	0.4167347822	1.1549266358
SP1	1ey0	1ey0.pdb	G86.A{A}	0.31	7	-	0.0972848118	0.692816519	0.9185827291	fold3	0.8689301102	-0.1254025683	1.0096565614
SP1	1ey0	1ey0.pdb	G86.A{F}	1.99	7	-	0.1712812447	0.8218294024	0.8500390199	fold4	1.1883273255	-0.616500943	1.4458206757
SP1	1ey0	1ey0.pdb	G86.A{V}	3.74	7	-	0.1806551	0.8803811848	0.8835889566	fold4	1.143167177	-0.2763596155	1.366668952
SP1	1ey0	1ey0.pdb	G88.A{A}	-0.19	7	-	0.0498037025	1.3218864637	0.9117720565	fold3	1.2086934734	0.6307468919	1.715992319
SP1	1ey0	1ey0.pdb	G88.A{V}	0.24	6.8	-	-0.258786296	0.2440508432	0.9026457631	fold2	0.652956143	-0.5455618331	0.5279591813
SP1	1ey0	1ey0.pdb	G88.A{W}	0.1	7	-	-0.1255202883	0.6279124036	0.8412862944	fold1	1.1587409981	-0.6488807779	1.1405687067
SP1	1ey0	1ey0.pdb	G96.A{A}	1.8	7	-	0.0927748764	0.4637835455	0.9021941154	fold2	0.7573741723	-0.2922211944	0.5442476723
SP1	1ey0	1ey0.pdb	G96.A{F}	2.55	7	-	0.1578092032	0.5224279939	0.8654214504	fold1	1.0673767479	-0.6459016689	1.0561396048
SP1	1ey0	1ey0.pdb	G96.A{V}	3.74	7	-	0.1700561563	0.77446821	0.8876990196	fold1	1.0990588439	-0.2977272103	1.2300179054
SP1	1ey0	1ey0.pdb	H121.A{A}	2.92	7	-	-0.1007316071	1.19425076	0.8332027145	fold4	1.3118952489	0.2194473774	1.5172160939
SP1	1ey0	1ey0.pdb	H121.A{G}	4.09	7	-	-0.1673117814	1.3799033463	0.8112469682	fold2	1.4512164605	0.3588282358	1.5545703434
SP1	1ey0	1ey0.pdb	H124.A{A}	-0.57	7	-	-0.1329664928	0.0597079776	0.9174068323	fold2	0.2173344649	-0.6566910786	0.2602810184
SP1	1ey0	1ey0.pdb	H124.A{E}	-0.46	7	-	-0.2570017755	-0.6519447557	0.9455225651	fold2	-0.6574253509	-1.1514491997	-0.3967119386
SP1	1ey0	1ey0.pdb	H124.A{F}	-0.51	7	-	-0.067457457	-0.254433121	0.9063866151	fold2	0.0538597662	-1.0574708116	-0.161207163
SP1	1ey0	1ey0.pdb	H124.A{G}	0.52	7	-	-0.150432848	0.4663812835	0.8985742808	fold1	0.8626017471	-0.4002702586	0.636607796
SP1	1ey0	1ey0.pdb	H124.A{L}	-1.31	5.9	-	-0.2189413039	-0.903963333	0.932209335	fold1	-0.490935494	-1.3131701893	-1.1123877439
SP1	1ey0	1ey0.pdb	H124.A{Q}	-0.69	7	-	-0.2880133896	-0.7654719329	0.9423136693	fold0	-0.5430298841	-1.3313333286	-0.7049832837
SP1	1ey0	1ey0.pdb	H46.A{A}	0.45	7	-	-0.0652912203	1.1719417532	0.8619699137	fold4	1.3324428842	0.2196491858	1.4749379537
SP1	1ey0	1ey0.pdb	H46.A{G}	0.17	7	-	-0.2418948229	1.1462729446	0.8123171741	fold3	1.2433782237	-0.091210421	1.7066017015
SP1	1ey0	1ey0.pdb	H46.A{Y}	0	5.4	-	-0.0450279179	0.1362388806	0.9289192481	fold2	0.1490129581	-0.4869535311	0.435061009
SP1	1ey0	1ey0.pdb	H8.A{A}	0.48	7	-	-0.0591043232	0.5353824251	0.9002948284	fold1	0.8428646057	-0.3973704454	0.9427086582
SP1	1ey0	1ey0.pdb	H8.A{G}	0.85	7	-	-0.1704953507	0.4689793593	0.8910378182	fold1	1.0472165639	-0.449402071	0.6524062476
SP1	1ey0	1ey0.pdb	I139.A{A}	3.29	7	-	0.1585135738	1.5352715108	0.8843480829	fold1	1.4129339721	0.4533767017	2.0924337595
SP1	1ey0	1ey0.pdb	I139.A{G}	4.22	7	-	0.1903386912	2.2601174471	0.8156604806	fold3	1.7718737608	0.6143897025	2.8979190208
SP1	1ey0	1ey0.pdb	I139.A{L}	0.09	7	-	0.0196906269	0.4514221765	0.9227314703	fold0	0.746703171	-0.2511980228	0.6760678349
SP1	1ey0	1ey0.pdb	I139.A{M}	0.39	7	-	0.0559757864	0.4913009291	0.9233883122	fold0	0.7705165374	-0.2356097193	0.5863572284
SP1	1ey0	1ey0.pdb	I139.A{V}	1.37	7	-	0.0048808345	0.6167705657	0.9049988395	fold4	0.7920764276	-0.1674966716	0.8605486131
SP1	1ey0	1ey0.pdb	I15.A{A}	2.73	7	-	0.1264154916	1.0132840017	0.9100902746	fold0	1.0604553687	0.149458271	1.3892224704
SP1	1ey0	1ey0.pdb	I15.A{G}	3.43	7	-	0.1709037376	1.6156954749	0.8613395512	fold1	1.3841436229	0.3673514647	2.2293718245
SP1	1ey0	1ey0.pdb	I15.A{L}	0.62	7	-	-0.0137347499	0.2553794081	0.9071980042	fold3	0.3094858968	-0.5452363107	0.6015807787
SP1	1ey0	1ey0.pdb	I15.A{M}	0.15	7	-	0.0181183439	0.1986789706	0.9302975173	fold1	0.3856459158	-0.5338242387	0.3390017931
SP1	1ey0	1ey0.pdb	I15.A{V}	0.88	7	-	0.0087325364	0.5002932375	0.8746599585	fold2	0.5188643239	-0.3562817661	1.0359899577
SP1	1ey0	1ey0.pdb	I18.A{A}	2.65	7	-	0.1409134707	1.582053538	0.8961010274	fold1	1.5537570136	0.4781370088	2.0323676465
SP1	1ey0	1ey0.pdb	I18.A{G}	2.63	7	-	0.1566659398	2.0473997353	0.8653001441	fold3	1.8678358117	0.6397348038	2.4423957333
SP1	1ey0	1ey0.pdb	I18.A{L}	0.14	7	-	-0.0260267885	0.5267807415	0.9192812369	fold1	0.7220403103	-0.275470701	0.8212971641
SP1	1ey0	1ey0.pdb	I18.A{M}	0.68	6.7	-	0.0247837225	0.1951154983	0.9401530827	fold4	0.4927781063	-0.2866401575	0.3103400059
SP1	1ey0	1ey0.pdb	I18.A{V}	0.96	7	-	0.0184308574	0.7142227937	0.9187131981	fold1	0.9056308393	-0.0403564196	0.9709260718
SP1	1ey0	1ey0.pdb	I72.A{L}	0.23	7	-	0.0343585748	0.8165067599	0.8980657661	fold2	0.9994396773	0.218028354	0.8175146363
SP1	1ey0	1ey0.pdb	I72.A{M}	1.88	7	-	0.2253744171	1.302084277	0.8897602849	fold2	1.296092382	0.6993732609	1.4881384036
SP1	1ey0	1ey0.pdb	I72.A{V}	1.79	7	-	0.0226812107	0.9675193194	0.9213545895	fold1	1.151209619	0.2624496415	1.1686290447
SP1	1ey0	1ey0.pdb	I92.A{A}	4.12	7	-	0.3767450535	3.2552370424	0.8317173674	fold1	3.2708745708	1.6459439911	4.0442460396
SP1	1ey0	1ey0.pdb	I92.A{L}	0.6	7	-	-0.0674197867	0.7353927081	0.8921849993	fold2	0.991993922	0.0236586948	0.6922763896
SP1	1ey0	1ey0.pdb	I92.A{M}	1.75	7	-	0.0954073397	1.0034276357	0.9226810256	fold0	1.1293438225	0.3941248149	1.0583544369
SP1	1ey0	1ey0.pdb	I92.A{V}	0.46	7	-	0.0909835505	1.4182703028	0.9072451586	fold3	1.3498185505	0.6299317797	1.7013386647
SP1	1ey0	1ey0.pdb	K110.A{A}	1.13	7	-	-0.0486669233	0.6187751586	0.8956957012	fold1	0.7214542153	-0.3433379251	1.1001884157
SP1	1ey0	1ey0.pdb	K110.A{G}	2.59	7	-	-0.0076574578	0.7298099668	0.8730864421	fold2	0.9668226413	-0.1682292658	0.7881652412
SP1	1ey0	1ey0.pdb	K116.A{A}	-0.69	7	-	0.0375777695	-0.4216841043	0.9180725301	fold4	-0.0123800301	-1.1295081559	-0.4770761528
SP1	1ey0	1ey0.pdb	K116.A{F}	-0.21	7	-	0.1068440125	-0.2919455442	0.8721077428	fold2	0.2051541799	-1.5378621274	-0.1660869766
SP1	1ey0	1ey0.pdb	K116.A{G}	-1.05	7	-	-0.0410830053	-0.5326417362	0.9164884499	fold3	-0.0268506448	-1.1399321095	-0.734787641
SP1	1ey0	1ey0.pdb	K127.A{A}	-0.24	7	-	-0.0381348856	-0.2665171961	0.9331420713	fold0	0.0758605451	-0.81524173	-0.3345326702
SP1	1ey0	1ey0.pdb	K127.A{E}	-0.13	7	-	-0.0299111671	-0.2356205567	0.8884703897	fold3	0.2996968413	-1.2036609029	-0.2869177817
SP1	1ey0	1ey0.pdb	K127.A{F}	0.22	7	-	0.0454469946	0.2873358043	0.8624971336	fold3	0.9368822082	-1.1399960678	0.3295240293
SP1	1ey0	1ey0.pdb	K127.A{G}	0.79	7	-	0.1874337641	0.7192147399	0.9167064913	fold0	1.1006703599	-0.0675805146	0.8263385036
SP1	1ey0	1ey0.pdb	K127.A{Q}	-0.06	7	-	-0.0868443759	-0.6554369471	0.9037784226	fold2	-0.2252378598	-1.3502658393	-0.7382215883
SP1	1ey0	1ey0.pdb	K133.A{A}	1.32	7	-	-0.0715627023	0.2031998271	0.9023225215	fold2	0.2829783014	-0.6700755857	0.5600590592
SP1	1ey0	1ey0.pdb	K133.A{F}	1.26	7	-	-0.0369627949	0.0510962496	0.8633714834	fold2	0.1260965715	-1.0151045224	0.5091963138
SP1	1ey0	1ey0.pdb	K133.A{G}	3.22	7	-	0.0482624949	0.6957748263	0.8817694471	fold4	0.9361406783	-0.1870901226	1.2760998375
SP1	1ey0	1ey0.pdb	K133.A{Q}	0.44	7	-	-0.0758231059	-0.4345740551	0.9262220173	fold4	-0.2522985749	-0.9431626506	-0.3625552376
SP1	1ey0	1ey0.pdb	K134.A{A}	-0.12	7	-	0.0382610687	-0.3947587007	0.9333584038	fold0	-0.0346684086	-0.8927369557	-0.5058598653
SP1	1ey0	1ey0.pdb	K134.A{C}	0.7	7	-	0.1127828514	-0.1405137712	0.9086667549	fold0	-0.0034528732	-0.9513627359	0.1278498131
SP1	1ey0	1ey0.pdb	K134.A{F}	0.26	7	-	0.1390953986	-0.0872406912	0.8736178307	fold3	0.1133865267	-1.2312305284	0.2841270094
SP1	1ey0	1ey0.pdb	K134.A{G}	0.79	7	-	0.0502500328	0.156972241	0.8977946555	fold2	0.3201158937	-0.6521280302	0.3983787239
SP1	1ey0	1ey0.pdb	K136.A{A}	0.75	7	-	0.0947703279	0.158215507	0.9123265993	fold1	0.2214885797	-0.4799185305	0.4140094531
SP1	1ey0	1ey0.pdb	K136.A{F}	0.97	7	-	0.1318741459	0.2176907725	0.8502502549	fold2	0.384506982	-0.9880348504	0.6537373743
SP1	1ey0	1ey0.pdb	K136.A{G}	0.02	7	-	0.0079605012	0.3848520086	0.9066893463	fold0	0.8512988459	-0.3677099212	0.2956503245
SP1	1ey0	1ey0.pdb	K16.A{A}	0.06	7	-	-0.0948646387	0.1524730215	0.8861888168	fold3	0.553529794	-0.9021792349	0.2787423773
SP1	1ey0	1ey0.pdb	K16.A{F}	0.38	7	-	-0.1298600138	-0.3650247542	0.8598182617	fold4	0.0801712151	-1.5380234282	-0.2237213866
SP1	1ey0	1ey0.pdb	K16.A{G}	0.76	7	-	-0.046870042	0.7327599757	0.8986076378	fold4	0.7882449629	-0.7191424838	0.6442416328
SP1	1ey0	1ey0.pdb	K24.A{A}	0.34	7	-	-0.3252395045	-0.0162898837	0.8542621666	fold4	0.711524283	-1.2338825226	-0.135307731
SP1	1ey0	1ey0.pdb	K24.A{F}	0.4	7	-	-0.3534049907	-0.5858137167	0.8376310972	fold4	0.0374742469	-1.8035060396	-0.6002555188
SP1	1ey0	1ey0.pdb	K24.A{G}	1.6	7	-	-0.1769360202	0.7521498751	0.873350991	fold1	1.1349915945	-0.6202285229	1.0719961669
SP1	1ey0	1ey0.pdb	K28.A{A}	0.7	7	-	0.0834416504	0.1400724944	0.8947617017	fold2	0.2054424556	-0.7036375866	0.4965575736
SP1	1ey0	1ey0.pdb	K28.A{E}	0.79	7	-	0.0374533168	0.0942323862	0.8901786091	fold0	0.4069684402	-0.8959276754	0.276576363
SP1	1ey0	1ey0.pdb	K28.A{F}	0.85	7	-	0.1199625149	-0.041934647	0.8820806425	fold0	0.2933676088	-1.0757771427	0.1396843451
SP1	1ey0	1ey0.pdb	K28.A{G}	0.8	7	-	-0.0264444393	0.1381708153	0.8961216092	fold3	0.2929488657	-0.7040544734	0.4045054093
SP1	1ey0	1ey0.pdb	K28.A{Q}	0.28	7	-	-0.0110422163	-0.223123546	0.9039537176	fold4	0.1508598023	-1.1589364088	-0.1292004629
SP1	1ey0	1ey0.pdb	K45.A{A}	-0.19	7	-	0.0295546833	0.3987106861	0.9151606602	fold3	0.6827474383	-0.4415260272	0.6136405611
SP1	1ey0	1ey0.pdb	K45.A{G}	-0.2	7	-	-0.0537301553	0.1522563104	0.9128258971	fold2	0.3768126358	-0.6471934955	0.3274248879
SP1	1ey0	1ey0.pdb	K48.A{A}	-0.09	7	-	0.0786992299	-0.1951490168	0.9232543829	fold0	0.1344208841	-0.8321999368	-0.2061934578
SP1	1ey0	1ey0.pdb	K48.A{E}	-0.1	7	-	-0.0201372043	-0.1124683161	0.8713710045	fold3	0.2149058257	-1.39189601	0.199871389
SP1	1ey0	1ey0.pdb	K48.A{F}	0.25	7	-	0.1287625363	0.018419338	0.8460278929	fold2	0.4231919287	-1.3877574863	0.3167351596
SP1	1ey0	1ey0.pdb	K48.A{G}	-0.24	7	-	-0.0399613487	-0.1488899505	0.907541178	fold0	0.1529478701	-0.9334661417	-0.0584396754
SP1	1ey0	1ey0.pdb	K48.A{Q}	0.02	7	-	-0.0311278979	-0.3695431596	0.8818833959	fold4	0.1358974681	-1.4929302664	-0.313290234
SP1	1ey0	1ey0.pdb	K49.A{A}	0.25	7	-	0.0787892322	0.0426631345	0.9288783394	fold0	0.2935081989	-0.5579917261	0.0921455005
SP1	1ey0	1ey0.pdb	K49.A{F}	-0.2	7	-	0.1760543066	0.071888758	0.8953537065	fold4	0.4134900246	-0.9620488067	0.2472562739
SP1	1ey0	1ey0.pdb	K49.A{G}	0.1	7	-	-0.0046741873	0.2311476589	0.8964774129	fold3	0.3594626352	-0.6258782203	0.5313456221
SP1	1ey0	1ey0.pdb	K53.A{A}	0.17	7	-	-0.0233468702	-0.2606319176	0.9015703915	fold3	0.0872390886	-1.1315949956	-0.1730213849
SP1	1ey0	1ey0.pdb	K53.A{G}	0.08	7	-	-0.0233220228	-0.2961392643	0.9236006505	fold4	0.0738569921	-0.9982743655	-0.3150679702
SP1	1ey0	1ey0.pdb	K6.A{A}	-0.19	7	-	0.0919866082	-0.4112552912	0.8871777306	fold1	-0.1438427893	-1.4577525201	-0.1554191787
SP1	1ey0	1ey0.pdb	K6.A{G}	-0.25	7	-	-0.0264322873	-0.4973624672	0.8840240535	fold2	-0.1645762741	-1.5455553561	-0.3060522158
SP1	1ey0	1ey0.pdb	K63.A{A}	0.32	7	-	-0.1337701173	-0.03394259	0.9160703766	fold4	0.1305687596	-0.762714782	0.1659321565
SP1	1ey0	1ey0.pdb	K63.A{E}	1.47	7	-	0.0202310256	0.1498393932	0.9211415743	fold0	0.3322278508	-0.5712660301	0.3280036471
SP1	1ey0	1ey0.pdb	K63.A{F}	1.83	7	-	-0.0610085167	-0.1535318267	0.9094427525	fold0	-0.0300300404	-1.0476892483	0.1700450978
SP1	1ey0	1ey0.pdb	K63.A{G}	1.57	7	-	0.106671608	0.9937766104	0.9061014159	fold0	1.2858167264	0.0911066296	1.08275517
SP1	1ey0	1ey0.pdb	K63.A{Q}	0.89	7	-	-0.0459718774	-0.1174468959	0.9060187354	fold2	-0.0056879032	-0.8470436162	0.1355924715
SP1	1ey0	1ey0.pdb	K64.A{A}	-0.16	7	-	0.0374823479	-0.3977571812	0.9328652126	fold1	-0.0678586515	-0.775689507	-0.5386895479
SP1	1ey0	1ey0.pdb	K64.A{E}	1.68	7	-	-0.0130620415	-0.2673005487	0.9013385505	fold4	0.2031051936	-1.1078794816	-0.3174168246
SP1	1ey0	1ey0.pdb	K64.A{F}	0.09	7	-	0.1697679599	0.0019591792	0.8954016027	fold0	0.154000348	-0.9822433458	0.3420192729
SP1	1ey0	1ey0.pdb	K64.A{G}	0.51	7	-	0.1109509341	0.4899988275	0.9061610505	fold0	0.9092691705	-0.2526443059	0.6175290943
SP1	1ey0	1ey0.pdb	K64.A{Q}	0	7	-	-0.0727582433	-0.4186306092	0.8736796178	fold1	-0.0489965954	-1.2816454727	-0.3567571912
SP1	1ey0	1ey0.pdb	K70.A{A}	0.16	7	-	0.1189292378	0.0358193836	0.8964942803	fold3	0.160443219	-0.735366429	0.2967884546
SP1	1ey0	1ey0.pdb	K70.A{C}	0.48	7	-	0.1329278932	-0.0538512714	0.9003660432	fold4	0.200448261	-1.0414461367	0.1856466288
SP1	1ey0	1ey0.pdb	K70.A{E}	0.3	7	-	0.0699193968	0.0042284762	0.8861126749	fold4	0.4347254732	-1.1213390087	0.1365152217
SP1	1ey0	1ey0.pdb	K70.A{F}	0.03	7	-	0.1818361437	0.136754297	0.8576998188	fold2	0.5667015427	-1.216634107	0.3835012534
SP1	1ey0	1ey0.pdb	K70.A{G}	0.6	7	-	0.0041548915	0.0020665781	0.9009522818	fold2	0.1898571059	-0.8408042328	0.2357114559
SP1	1ey0	1ey0.pdb	K70.A{Q}	0.25	7	-	0.047093424	-0.1512936855	0.884043134	fold2	0.2736572658	-1.1890453629	-0.0573687982
SP1	1ey0	1ey0.pdb	K70.A{W}	0.4	7	-	0.1936846576	0.1193348032	0.8364628169	fold2	0.6069823687	-1.448120516	0.4154148972
SP1	1ey0	1ey0.pdb	K71.A{A}	0.55	7	-	0.0054961177	0.2596809736	0.8980975272	fold2	0.3668658391	-0.593645983	0.5791595865
SP1	1ey0	1ey0.pdb	K71.A{F}	-0.04	7	-	-0.0353960504	-0.1056351203	0.8779545167	fold2	0.1705942396	-1.1762591262	0.1534475228
SP1	1ey0	1ey0.pdb	K71.A{G}	1.31	7	-	0.0365946728	0.3496476879	0.9072706756	fold1	0.7117933281	-0.3670208923	0.634648336
SP1	1ey0	1ey0.pdb	K78.A{A}	0.5	7	-	-0.0114611783	0.0388161297	0.933221204	fold4	0.2456481604	-0.5831637721	0.1429740499
SP1	1ey0	1ey0.pdb	K78.A{C}	0.26	7	-	-0.0990499762	-0.1556340225	0.8437034565	fold2	-0.0486321298	-1.1619786941	0.2405364206
SP1	1ey0	1ey0.pdb	K78.A{E}	0.69	7	-	0.0187238422	0.2173026968	0.9011389943	fold0	0.7089498788	-0.5503830958	0.1362427421
SP1	1ey0	1ey0.pdb	K78.A{F}	-0.05	7	-	-0.0362712044	-0.1768468391	0.8546266437	fold2	0.1453362434	-1.2759960626	0.0505446901
SP1	1ey0	1ey0.pdb	K78.A{G}	1.07	7	-	-0.1417977357	0.1748824401	0.8828725136	fold3	0.2812547405	-0.6526708765	0.4822867981
SP1	1ey0	1ey0.pdb	K78.A{Q}	0.15	7	-	-0.0305724882	-0.0504664628	0.9266973422	fold4	0.1597444383	-0.786203896	0.1071913527
SP1	1ey0	1ey0.pdb	K84.A{A}	-0.1	7	-	0.1082558864	-0.0288537961	0.9160409861	fold2	0.1507495106	-0.8079704725	0.1811012354
SP1	1ey0	1ey0.pdb	K84.A{E}	0	7	-	-0.0216836727	-0.1399964837	0.8675463487	fold2	0.2150848076	-1.3541607373	0.1120043519
SP1	1ey0	1ey0.pdb	K84.A{F}	0.75	7	-	0.1925240118	0.0102580789	0.8848902793	fold4	0.3464712082	-1.1341541382	0.2462510583
SP1	1ey0	1ey0.pdb	K84.A{G}	0.39	7	-	-0.034056094	-0.0496503651	0.9060535303	fold0	0.2277808224	-0.85049149	0.0733390098
SP1	1ey0	1ey0.pdb	K84.A{Q}	0.15	7	-	-0.008320903	-0.217778831	0.8858244908	fold1	0.17437037	-1.2867066868	-0.0754641041
SP1	1ey0	1ey0.pdb	K9.A{A}	1.38	7	-	0.014853388	0.8374532042	0.8943494937	fold3	0.9137361786	-0.0825289007	1.3494377823
SP1	1ey0	1ey0.pdb	K9.A{F}	1.03	7	-	-0.0042240501	0.1358479355	0.9168592607	fold4	0.1837892696	-0.6764051839	0.4940331612
SP1	1ey0	1ey0.pdb	K9.A{G}	1.88	7	-	0.0402854271	1.0491431893	0.8942893102	fold3	1.1348459263	0.0941017985	1.5081713472
SP1	1ey0	1ey0.pdb	K97.A{A}	0.22	7	-	0.1261956359	0.2977261782	0.9293555149	fold4	0.6117230962	-0.2748347914	0.4329584182
SP1	1ey0	1ey0.pdb	K97.A{E}	0.47	7	-	0.0464139632	0.215008747	0.9027932994	fold0	0.7244108851	-0.5681331761	0.1189560286
SP1	1ey0	1ey0.pdb	K97.A{F}	0.58	7	-	0.1883051547	0.2338594678	0.9016391273	fold4	0.5159119955	-0.7011281146	0.4193007313
SP1	1ey0	1ey0.pdb	K97.A{G}	1.85	7	-	0.1284892413	0.9401396188	0.8974728387	fold3	1.1411218327	0.0742880925	1.3094582879
SP1	1ey0	1ey0.pdb	K97.A{Q}	0.3	7	-	-0.0515443728	-0.1423051986	0.9066116236	fold2	0.0687290576	-0.9725119502	0.0617639208
SP1	1ey0	1ey0.pdb	L103.A{A}	4.6	7	-	0.3691920368	3.2384502753	0.8217468793	fold3	3.2008439879	1.5617105349	4.114426433
SP1	1ey0	1ey0.pdb	L103.A{I}	1.11	7	-	0.1406000009	1.4900997687	0.8857322037	fold0	1.5781704386	0.580444221	1.5361521884
SP1	1ey0	1ey0.pdb	L103.A{V}	2.05	7	-	0.2084050389	1.8172001019	0.8460160626	fold0	2.256611214	0.8882701107	1.8422539853
SP1	1ey0	1ey0.pdb	L108.A{I}	3.34	7	-	-0.0731396434	0.6446395664	0.9135339136	fold3	0.8644403814	0.1988086366	0.9909491504
SP1	1ey0	1ey0.pdb	L108.A{V}	3.81	7	-	-0.0276625808	1.142098868	0.8822677064	fold3	1.1544557036	0.461135953	1.5373088037
SP1	1ey0	1ey0.pdb	L125.A{A}	4.78	7	-	0.1313039313	2.533681827	0.8296138797	fold0	2.6454619215	0.8783314567	3.2495769175
SP1	1ey0	1ey0.pdb	L125.A{I}	0.96	7	-	0.0699727643	1.108237103	0.9098116878	fold2	1.3227195186	0.4047359451	1.1702936468
SP1	1ey0	1ey0.pdb	L125.A{V}	2.3	7	-	0.1442294517	1.7447965191	0.8813438933	fold0	1.744039698	0.7023460788	1.7906679089
SP1	1ey0	1ey0.pdb	L137.A{A}	2.18	7	-	0.1655499216	1.5632292101	0.9084501603	fold1	1.4760467846	0.654871039	1.9454427012
SP1	1ey0	1ey0.pdb	L137.A{G}	4.43	7	-	0.1860928153	1.9572627306	0.8783177969	fold1	1.7501689304	0.8087558481	2.1943663677
SP1	1ey0	1ey0.pdb	L137.A{I}	0.76	7	-	0.0330969631	0.6917198558	0.9282107608	fold3	0.8127618744	0.0413762266	0.9541713181
SP1	1ey0	1ey0.pdb	L137.A{V}	1.42	7	-	0.0426991155	0.8439811471	0.9118759426	fold1	0.909511754	0.1318083204	1.2063290499
SP1	1ey0	1ey0.pdb	L14.A{A}	2.38	7	-	0.2651506345	1.9984292839	0.887659107	fold0	1.964162878	0.8822264321	2.0675958706
SP1	1ey0	1ey0.pdb	L14.A{G}	3.84	7	-	0.4169245776	3.2199143961	0.8308800617	fold3	3.4265704436	1.4902778721	3.8780766105
SP1	1ey0	1ey0.pdb	L14.A{I}	1.6	7	-	0.0748067471	0.4863149425	0.9138454108	fold0	0.8065802812	0.0174501254	0.2779879831
SP1	1ey0	1ey0.pdb	L14.A{V}	1.63	7	-	0.1070675362	0.8949758433	0.931119486	fold4	1.0673891388	0.1791224148	1.041691105
SP1	1ey0	1ey0.pdb	L25.A{A}	2.77	6.4	-	0.3117427512	2.9967980407	0.8179847617	fold4	2.9009411152	1.3508938018	3.9156070857
SP1	1ey0	1ey0.pdb	L25.A{G}	4.58	7	-	0.4166392394	3.9100673784	0.7981710698	fold2	4.0957216333	1.8724264354	4.7432335951
SP1	1ey0	1ey0.pdb	L25.A{I}	1.83	7	-	-0.0244599991	0.7270992752	0.9248413254	fold4	0.9383601129	0.1483286099	0.9508856645
SP1	1ey0	1ey0.pdb	L25.A{V}	1.85	7	-	-0.0017627804	1.1805657999	0.8989627152	fold1	1.2887525416	0.3318889021	1.4000627101
SP1	1ey0	1ey0.pdb	L36.A{A}	3.66	7	-	0.3579964866	3.2456485253	0.8420266861	fold1	3.2185855948	1.753516513	4.0187774619
SP1	1ey0	1ey0.pdb	L36.A{I}	3.09	7	-	0.035359852	1.2778252716	0.8920933641	fold1	1.1205141198	0.5101492036	1.8123204201
SP1	1ey0	1ey0.pdb	L36.A{V}	3.58	7	-	0.1195723389	1.6033550009	0.8951804998	fold1	1.417210905	0.8664456873	1.8503618574
SP1	1ey0	1ey0.pdb	L37.A{A}	1.51	7	-	0.2601647434	2.6313211696	0.8695033463	fold4	2.7063559791	1.3519465788	3.1959736554
SP1	1ey0	1ey0.pdb	L37.A{G}	3.79	7	-	0.3142082041	3.642501011	0.7893506165	fold1	3.7108504006	1.5872754245	4.6017644146
SP1	1ey0	1ey0.pdb	L37.A{I}	1.82	7	-	0.0346182034	0.9422255701	0.9273801519	fold3	1.0721309462	0.4421055848	1.1570486689
SP1	1ey0	1ey0.pdb	L37.A{V}	2.78	7	-	0.0951015977	1.3737498777	0.9077296199	fold2	1.3601366897	0.6797358166	1.4103855947
SP1	1ey0	1ey0.pdb	L38.A{A}	1.51	7	-	0.2988570434	2.528490956	0.868475791	fold2	2.7426411572	1.459394678	2.8488888938
SP1	1ey0	1ey0.pdb	L38.A{G}	0.28	7	-	0.3191923296	3.5247840858	0.8027957177	fold1	3.5476276663	1.6240946227	4.452285237
SP1	1ey0	1ey0.pdb	L38.A{I}	2.06	7	-	0.0321606035	0.9971381592	0.9093831961	fold4	1.071107276	0.4657278304	1.1554997279
SP1	1ey0	1ey0.pdb	L38.A{V}	0.14	7	-	0.0818872052	1.3423089834	0.8978878945	fold2	1.3616655182	0.6698750973	1.2513677903
SP1	1ey0	1ey0.pdb	L7.A{A}	1.35	7	-	0.0352246722	1.1446108993	0.8920840513	fold1	1.2466571385	0.3613953844	1.5095781457
SP1	1ey0	1ey0.pdb	L7.A{G}	1.26	7	-	-0.1483050172	0.8106821832	0.8491633199	fold1	1.0663979852	0.0874912088	1.3519426231
SP1	1ey0	1ey0.pdb	L7.A{I}	0.77	7	-	-0.0524635322	0.3179794146	0.9349265134	fold4	0.5547417204	-0.2306079202	0.4935661078
SP1	1ey0	1ey0.pdb	L7.A{V}	1.15	7	-	-0.0398456862	0.3875952924	0.9178127325	fold0	0.6790453255	-0.0749438408	0.3184465055
SP1	1ey0	1ey0.pdb	L89.A{A}	2.6	7	-	0.2042406441	1.8557588496	0.8921250979	fold0	1.7737461192	1.0246220145	1.8148052189
SP1	1ey0	1ey0.pdb	L89.A{F}	1.2	5.4	-	0.0449523207	0.9791577514	0.8631145603	fold2	1.1173289141	0.0295009368	1.2745562307
SP1	1ey0	1ey0.pdb	L89.A{G}	3.18	7	-	0.1014922303	2.4435227171	0.8401755233	fold3	2.5396229684	0.8543658802	3.1420008843
SP1	1ey0	1ey0.pdb	L89.A{I}	1.04	7	-	-0.0873436856	0.4859672571	0.9347650319	fold4	0.7111112309	-0.0950283122	0.6946390548
SP1	1ey0	1ey0.pdb	L89.A{V}	1.42	7	-	-0.0520467402	0.6191481217	0.9056044621	fold0	0.841618082	0.0937671262	0.5749516462
SP1	1ey0	1ey0.pdb	M26.A{A}	1.61	7	-	-0.0308474976	1.1179416316	0.8828349751	fold3	1.3125897238	-0.1763361252	1.4820264969
SP1	1ey0	1ey0.pdb	M26.A{G}	1.95	6.2	-	0.1230404767	1.4869246012	0.8945998967	fold0	1.6611206879	0.396452218	1.5533739913
SP1	1ey0	1ey0.pdb	M26.A{I}	0.84	7	-	-0.061584984	0.3958075487	0.8737945544	fold2	0.42872136	-0.5218411791	0.8217181013
SP1	1ey0	1ey0.pdb	M26.A{L}	0.31	7	-	-0.0814636339	0.5178909068	0.9167441584	fold1	0.6197963728	-0.5883137948	0.4795759854
SP1	1ey0	1ey0.pdb	M32.A{A}	1.81	7	-	0.1641616067	1.9431439771	0.8729808938	fold4	1.9158053654	0.5477998947	2.0881683889
SP1	1ey0	1ey0.pdb	M32.A{G}	2.54	7	-	0.1187684583	2.3792609652	0.8276395891	fold3	2.6699934072	0.5870610009	2.9846285054
SP1	1ey0	1ey0.pdb	M32.A{I}	0.56	7	-	-0.0557503398	0.4888549951	0.9073243589	fold0	0.8109094178	-0.3347097729	0.7368519678
SP1	1ey0	1ey0.pdb	M32.A{L}	0.76	7	-	-0.0319331995	0.5112152	0.9106390177	fold0	0.852663894	-0.2751624129	0.6998471353
SP1	1ey0	1ey0.pdb	M65.A{A}	2.06	7	-	0.0818845964	1.8929571169	0.8560867458	fold1	1.6498795926	0.4459103735	2.3046662144
SP1	1ey0	1ey0.pdb	M65.A{F}	1.62	7	-	0.123292524	0.9402369159	0.9195661914	fold4	1.1606613932	0.0965411679	1.1059886568
SP1	1ey0	1ey0.pdb	M65.A{G}	4.66	7	-	0.2372075493	2.9723819025	0.8149277816	fold0	3.230748516	1.0504611273	3.6749756765
SP1	1ey0	1ey0.pdb	M65.A{I}	1.43	7	-	-0.0185319657	0.6576729948	0.9152656671	fold0	0.9171353526	-0.1379958034	0.8108427799
SP1	1ey0	1ey0.pdb	M65.A{L}	0.73	7	-	-0.0963825966	0.3260870341	0.9154536715	fold4	0.739813045	-0.3283375155	0.5277472644
SP1	1ey0	1ey0.pdb	M98.A{A}	4.43	7	-	0.1350358406	2.4571212342	0.8402143015	fold3	2.4559950725	0.9905080314	3.1915539974
SP1	1ey0	1ey0.pdb	M98.A{G}	4.44	7	-	0.2719957786	3.4456425589	0.8119768102	fold2	3.7885350318	1.4945439726	4.0782993791
SP1	1ey0	1ey0.pdb	M98.A{I}	4.39	7	-	-0.0545986952	0.9054704386	0.8958585957	fold4	0.9890533069	0.1143148985	1.3389816675
SP1	1ey0	1ey0.pdb	M98.A{L}	2.3	7	-	-0.0819332564	0.8394346418	0.8961549253	fold1	0.8987885302	0.0063785342	1.3694262969
SP1	1ey0	1ey0.pdb	N100.A{G}	4.98	7	-	-0.2208542604	1.195749415	0.7966326945	fold4	1.3200457479	-0.0616971007	1.6526613713
SP1	1ey0	1ey0.pdb	N118.A{A}	1.88	7	-	-0.1847472615	0.597174152	0.9003021667	fold0	0.9759827767	-0.2139946345	0.8554508019
SP1	1ey0	1ey0.pdb	N118.A{D}	2.34	7	-	0.1090736449	1.5834624704	0.8706274017	fold1	1.3941207592	0.4672146347	2.1247194058
SP1	1ey0	1ey0.pdb	N118.A{G}	1.61	7	-	-0.1854998429	1.0202416801	0.8565514121	fold4	1.2732020787	-0.0696656871	1.2012998613
SP1	1ey0	1ey0.pdb	N119.A{A}	1.03	7	-	-0.1911696321	0.4071768011	0.8842089056	fold2	0.8483980872	-0.3266744077	0.2964215147
SP1	1ey0	1ey0.pdb	N119.A{G}	0.97	7	-	-0.0558073255	1.5953189559	0.8634747016	fold4	1.5591581413	0.2857772337	1.791969659
SP1	1ey0	1ey0.pdb	N138.A{A}	0.97	7	-	-0.1602212903	0.0283339591	0.9330810177	fold0	0.3544798769	-0.505801308	-0.0307443253
SP1	1ey0	1ey0.pdb	N138.A{G}	-0.59	7	-	-0.1359607072	0.4303552638	0.8970269899	fold3	0.8064630481	-0.352350645	0.8072819864
SP1	1ey0	1ey0.pdb	N68.A{A}	0.38	7	-	0.0268386302	-0.3478237328	0.9103478423	fold1	-0.130588997	-0.8678715732	-0.3050345485
SP1	1ey0	1ey0.pdb	N68.A{G}	0.35	7	-	-0.0106925802	0.0048765126	0.9131528139	fold2	0.2380907223	-0.6891316445	0.1186663816
SP1	1ey0	1ey0.pdb	Q106.A{A}	-0.25	7	-	-0.1178358429	-0.0374720386	0.9184848813	fold4	0.4429074934	-0.6035819876	-0.2347965962
SP1	1ey0	1ey0.pdb	Q106.A{G}	1.5	7	-	0.0535186414	0.9281487593	0.880107304	fold2	1.1866269504	0.024255703	1.0484819995
SP1	1ey0	1ey0.pdb	Q123.A{A}	0.1	7	-	0.1096977594	0.0025347231	0.9332905102	fold4	0.1932268183	-0.5515622183	0.0888910987
SP1	1ey0	1ey0.pdb	Q123.A{F}	0.51	7	-	0.2026580937	0.196857303	0.8692367133	fold4	0.4332371402	-0.8928555296	0.5053338822
SP1	1ey0	1ey0.pdb	Q123.A{G}	0.44	7	-	0.1224960738	0.7339938627	0.8989138517	fold1	0.9494169941	-0.1829006763	1.0609349465
SP1	1ey0	1ey0.pdb	Q131.A{A}	0.1	7	-	0.0568929053	0.8970704175	0.9000523032	fold0	1.1489989403	0.003888529	0.9285616777
SP1	1ey0	1ey0.pdb	Q131.A{F}	0.55	7	-	0.1135553141	0.6620716138	0.9048882379	fold4	0.9585565721	-0.3529965578	0.8913614359
SP1	1ey0	1ey0.pdb	Q131.A{G}	2.26	7	-	0.2062892794	1.5708768416	0.8900377104	fold2	1.6364614417	0.5679074724	1.8586522011
SP1	1ey0	1ey0.pdb	Q30.A{A}	0.25	7	-	0.0907707616	0.6452722263	0.9137854409	fold4	0.7748637187	-0.5111916262	0.6251081213
SP1	1ey0	1ey0.pdb	Q30.A{G}	0.93	7	-	0.0289145221	0.8478460352	0.8701340272	fold2	0.918591695	-0.3101781336	1.5526747414
SP1	1ey0	1ey0.pdb	Q80.A{A}	0.02	7	-	0.0821940832	0.3808297187	0.9033703156	fold2	0.4475691388	-0.4122569198	0.8422195403
SP1	1ey0	1ey0.pdb	Q80.A{F}	0.58	7	-	0.0911462699	-0.0848383718	0.9083561258	fold1	0.2219747531	-0.9182795932	0.025069114
SP1	1ey0	1ey0.pdb	Q80.A{G}	1.25	7	-	-0.0203446681	0.3644635389	0.915263932	fold4	0.7451686989	-0.4164667353	0.6285910515
SP1	1ey0	1ey0.pdb	R105.A{A}	1.32	7	-	-0.0945342819	0.5817533844	0.9056038195	fold4	0.9061386586	-0.343889666	0.9091803722
SP1	1ey0	1ey0.pdb	R105.A{C}	2.55	7	-	-0.0788299206	0.3711566005	0.8715669098	fold4	0.7856981243	-0.4782102837	1.002616005
SP1	1ey0	1ey0.pdb	R105.A{F}	2.84	7	-	-0.0518381867	0.2489648246	0.8759978596	fold2	0.1890323595	-0.7515579125	0.8091586583
SP1	1ey0	1ey0.pdb	R105.A{G}	2.4	7	-	0.115857576	1.6986170575	0.8604586605	fold1	1.6005183216	0.4351879342	1.914354784
SP1	1ey0	1ey0.pdb	R126.A{A}	1.64	7	-	-0.0638562386	0.3445427223	0.9018865742	fold4	0.7584854426	-0.4904914003	0.6504685016
SP1	1ey0	1ey0.pdb	R126.A{G}	2.86	7	-	0.206347452	1.34451919	0.9040134462	fold4	1.3912246971	0.3961145981	1.6952179802
SP1	1ey0	1ey0.pdb	R35.A{A}	1.38	7	-	-0.0823846623	1.0576451317	0.9137005097	fold1	1.0954428954	0.2729968472	1.4393877689
SP1	1ey0	1ey0.pdb	R35.A{G}	2.26	7	-	-0.0462657628	1.4449896026	0.8552242841	fold4	1.2624156166	0.5357742926	1.7099325361
SP1	1ey0	1ey0.pdb	R81.A{A}	1.1	7	-	-0.008800949	0.6324556738	0.8823141488	fold2	0.8386676622	-0.3501207052	1.1180808651
SP1	1ey0	1ey0.pdb	R81.A{G}	2.06	7	-	0.0686429694	0.8712524909	0.9082081046	fold1	1.1139828085	0.0518079021	1.1683124335
SP1	1ey0	1ey0.pdb	R87.A{A}	0.79	7	-	0.0021816911	1.1329439698	0.8633634208	fold0	1.387273379	0.3887288417	0.9244332978
SP1	1ey0	1ey0.pdb	R87.A{G}	2.53	7	-	-0.0138587932	1.2712061863	0.8917338887	fold4	1.2309732801	0.3893093772	1.6338694988
SP1	1ey0	1ey0.pdb	S128.A{A}	-0.83	7	-	-0.2256762421	0.1796182775	0.8873540689	fold4	0.6536921592	-0.4068691359	0.6259998811
SP1	1ey0	1ey0.pdb	S128.A{F}	1	7	-	-0.1253375786	0.4100083583	0.8657020917	fold3	0.6578937574	-0.649835317	1.0513246043
SP1	1ey0	1ey0.pdb	S128.A{G}	1.52	7	-	-0.0108534718	1.3883978019	0.8984526145	fold1	1.3905442836	0.2998213888	1.7640364416
SP1	1ey0	1ey0.pdb	S141.A{A}	0.27	7	-	0.0739346361	0.2944582384	0.9252865074	fold3	0.5943956359	-0.360404877	0.5155865546
SP1	1ey0	1ey0.pdb	S141.A{G}	0.82	7	-	-0.0337476017	0.2003603549	0.9088084362	fold4	0.3016990029	-0.5122432723	0.4553235206
SP1	1ey0	1ey0.pdb	S59.A{A}	-0.62	7	-	-0.1443370379	0.2152037164	0.9100946149	fold1	0.6466698341	-0.3445238156	0.5346796025
SP1	1ey0	1ey0.pdb	S59.A{F}	-0.56	7	-	-0.1588599687	-0.2521949517	0.9259739117	fold4	-0.0045117374	-0.9011013757	-0.1754249541
SP1	1ey0	1ey0.pdb	S59.A{G}	1.03	7	-	-0.0920889063	0.4595106617	0.911909991	fold0	0.9110969727	-0.0758662608	0.2883487616
SP1	1ey0	1ey0.pdb	T120.A{A}	1.08	7	-	0.0003213402	0.6523783092	0.9104957648	fold0	0.9212835394	0.0849639581	0.5933459734
SP1	1ey0	1ey0.pdb	T120.A{C}	1.59	7	-	-0.0347786985	0.4953146858	0.9163666681	fold1	0.6484947435	-0.2102631281	0.8629898012
SP1	1ey0	1ey0.pdb	T120.A{G}	1.87	7	-	0.0168218692	0.8827308865	0.9122587862	fold0	1.119922315	0.2724232542	0.8491894707
SP1	1ey0	1ey0.pdb	T120.A{I}	1.54	7	-	-0.1126922881	0.1937329043	0.9214986148	fold4	0.5715643841	-0.5585099517	0.4180287381
SP1	1ey0	1ey0.pdb	T120.A{S}	0.57	7	-	0.0393496717	0.5304953056	0.9110781889	fold0	0.793149653	0.1226434141	0.3991400073
SP1	1ey0	1ey0.pdb	T120.A{V}	1.63	7	-	-0.0846865442	0.407261627	0.9202984087	fold1	0.6259629745	-0.3585360681	0.7598372931
SP1	1ey0	1ey0.pdb	T13.A{A}	0.73	7	-	-0.1135405441	0.258067303	0.860321465	fold4	0.7182192282	-0.8595993874	0.356748723
SP1	1ey0	1ey0.pdb	T13.A{C}	1.2	7	-	-0.2032089938	-0.1708430049	0.839177225	fold4	0.2907355467	-1.31109755	-0.0622942839
SP1	1ey0	1ey0.pdb	T13.A{G}	1.16	7	-	-0.0084680789	0.6531331951	0.8829911712	fold2	0.8109234091	-0.3317785879	1.1658719704
SP1	1ey0	1ey0.pdb	T13.A{I}	0.05	7	-	-0.2579695925	-0.5682107674	0.8641258015	fold4	-0.0384871961	-1.5370033316	-0.6135380567
SP1	1ey0	1ey0.pdb	T13.A{S}	0.35	7	-	0.0848522217	0.4523029785	0.9214808984	fold4	0.6693349448	-0.3576843357	0.5107802355
SP1	1ey0	1ey0.pdb	T13.A{V}	0.26	7	-	-0.2581335049	-0.4664307676	0.8571094697	fold0	0.1570058245	-1.3920612365	-0.6270521252
SP1	1ey0	1ey0.pdb	T22.A{A}	1.69	7	-	-0.0072112242	0.9343105615	0.918817564	fold0	1.2289763298	0.2853423553	0.9248007039
SP1	1ey0	1ey0.pdb	T22.A{C}	0.95	7	-	-0.1385654602	0.5077760311	0.9129217245	fold2	0.6974346888	-0.2846343356	0.8885162172
SP1	1ey0	1ey0.pdb	T22.A{G}	2.54	7	-	0.0810031682	2.0160497511	0.8647931047	fold2	1.890442567	0.6975642342	2.1749371937
SP1	1ey0	1ey0.pdb	T22.A{I}	0.61	7	-	-0.1388356513	0.1358088971	0.9331359367	fold0	0.4473759136	-0.4114453261	0.0978689923
SP1	1ey0	1ey0.pdb	T22.A{S}	0.74	7	-	0.1058471937	1.3439086749	0.9101184087	fold1	1.3937238494	0.5788807964	1.6084148672
SP1	1ey0	1ey0.pdb	T22.A{V}	0.85	7	-	-0.1649320955	0.1512230209	0.9474591104	fold0	0.3293604469	-0.3520315496	0.2247128802
SP1	1ey0	1ey0.pdb	T33.A{A}	1.52	7	-	0.057276244	0.9453153393	0.879371777	fold2	1.1750964681	0.2753814098	0.9088565807
SP1	1ey0	1ey0.pdb	T33.A{C}	1.04	7	-	-0.1162193909	0.4210228364	0.9123584765	fold1	0.6857091495	-0.4095435492	0.7478705779
SP1	1ey0	1ey0.pdb	T33.A{G}	2.62	7	-	0.0263028087	1.5973054196	0.860345811	fold4	1.558553729	0.2427298831	1.9300467965
SP1	1ey0	1ey0.pdb	T33.A{I}	-0.73	7	-	-0.1706240759	0.0591826358	0.9188519357	fold3	0.3436417021	-0.6631432542	0.1358865145
SP1	1ey0	1ey0.pdb	T33.A{S}	1.35	7	-	0.187806782	1.2057901881	0.9152986162	fold4	1.3803033929	0.5238269684	1.1557648795
SP1	1ey0	1ey0.pdb	T33.A{V}	-0.47	7	-	-0.1868549269	0.0215054605	0.9250248833	fold1	0.3960720284	-0.6193640613	-0.0326263465
SP1	1ey0	1ey0.pdb	T41.A{A}	-0.07	7	-	-0.0552172119	1.0020837246	0.9150450542	fold0	1.041421604	0.3732502371	1.1609226623
SP1	1ey0	1ey0.pdb	T41.A{C}	-0.74	7	-	-0.2280977055	0.3488047597	0.9011583365	fold2	0.7276261957	-0.3987799686	0.3160677407
SP1	1ey0	1ey0.pdb	T41.A{G}	1.79	7	-	0.0271255425	1.6936576195	0.8803705276	fold4	1.4963368302	0.7149246792	1.8530437175
SP1	1ey0	1ey0.pdb	T41.A{I}	-0.86	7	-	-0.2117074956	0.2479149542	0.8972814851	fold4	0.6281013486	-0.3630930394	0.6598162657
SP1	1ey0	1ey0.pdb	T41.A{S}	0.88	7	-	0.0782382486	1.314413743	0.8992382004	fold2	1.328415862	0.6603632149	1.4111522594
SP1	1ey0	1ey0.pdb	T41.A{V}	-0.9	7	-	-0.2162927635	0.2784231672	0.8897324183	fold4	0.6727328028	-0.2731101428	0.624575967
SP1	1ey0	1ey0.pdb	T44.A{A}	0.23	7	-	-0.019539415	0.9231038382	0.9186980889	fold4	1.0684273628	0.2015685607	1.1344628167
SP1	1ey0	1ey0.pdb	T44.A{C}	0.04	7	-	-0.075178707	0.5746593278	0.9114524457	fold2	0.7883395393	-0.167013873	0.9273360001
SP1	1ey0	1ey0.pdb	T44.A{G}	0.37	7	-	-0.0260875988	1.1670089781	0.9024171935	fold3	1.2092117736	0.3073082188	1.4577158141
SP1	1ey0	1ey0.pdb	T44.A{I}	0.56	7	-	-0.1072672097	0.2804768011	0.934206755	fold4	0.5675066424	-0.2897166692	0.4887530597
SP1	1ey0	1ey0.pdb	T44.A{S}	-0.04	7	-	0.0713015359	0.9197453199	0.9274232206	fold4	1.064780041	0.3801829534	0.9725073761
SP1	1ey0	1ey0.pdb	T44.A{V}	-0.09	7	-	-0.1240566793	0.3128086334	0.928205025	fold4	0.6374561282	-0.264856708	0.5401445945
SP1	1ey0	1ey0.pdb	T62.A{A}	2.23	7	-	-0.116320057	0.8863356403	0.8998600727	fold2	1.0888852941	0.0149994205	1.0187777552
SP1	1ey0	1ey0.pdb	T62.A{C}	1.05	7	-	-0.1451486954	0.2745343308	0.9079003895	fold3	0.6372138211	-0.2536587586	0.6640236756
SP1	1ey0	1ey0.pdb	T62.A{G}	3.52	7	-	0.0550710448	2.2990986406	0.8194368229	fold3	1.7835495231	0.6645292304	2.767658538
SP1	1ey0	1ey0.pdb	T62.A{I}	1.17	7	-	-0.4063550821	-0.6676260853	0.9288519789	fold4	-0.4432004567	-1.03985463	-0.7059374416
SP1	1ey0	1ey0.pdb	T62.A{S}	2.15	7	-	0.1930860459	1.9560953796	0.8881016059	fold3	1.8340814115	0.8684755405	2.1743756442
SP1	1ey0	1ey0.pdb	T62.A{V}	-0.1	7	-	-0.2629841488	-0.1449828754	0.9526061144	fold2	-0.0179252314	-0.5838034829	-0.0526302157
SP1	1ey0	1ey0.pdb	T82.A{A}	0.89	7	-	-0.0795718311	0.3863217132	0.919983218	fold3	0.6099457463	-0.3353209571	0.6737035006
SP1	1ey0	1ey0.pdb	T82.A{C}	0.19	7	-	-0.1414693266	-0.1625506871	0.9341311794	fold0	0.0921725819	-0.6796867262	-0.1587059365
SP1	1ey0	1ey0.pdb	T82.A{G}	2.03	7	-	-0.002282156	0.6484036092	0.9102123159	fold4	0.8622518391	-0.010389586	1.0185623464
SP1	1ey0	1ey0.pdb	T82.A{I}	-0.51	7	-	-0.090293046	0.013838219	0.9328589106	fold4	0.261648141	-0.6640000906	0.1049474519
SP1	1ey0	1ey0.pdb	T82.A{S}	0.75	7	-	0.0366764293	0.4459558698	0.9255294865	fold0	0.6528629999	-0.0759993904	0.7107174447
SP1	1ey0	1ey0.pdb	T82.A{V}	-0.24	7	-	-0.0789998914	0.0944130204	0.9366077128	fold2	0.2652765844	-0.5122957269	0.22690383
SP1	1ey0	1ey0.pdb	V104.A{A}	2.82	7	-	0.1882285768	2.079334514	0.8576697428	fold0	2.3954909371	0.9441403432	2.3307751762
SP1	1ey0	1ey0.pdb	V104.A{I}	-0.27	7	-	-0.0413285414	0.8652499026	0.9032903312	fold1	0.9206516918	-0.0008872477	1.3246157413
SP1	1ey0	1ey0.pdb	V104.A{L}	0.76	7	-	-0.0476548483	0.7432128721	0.9090599849	fold4	0.860009792	-0.0274011234	1.1906512497
SP1	1ey0	1ey0.pdb	V104.A{S}	4.86	7	-	0.4947808643	3.2840112084	0.8382998046	fold4	3.2455351148	1.8533814806	4.0378021658
SP1	1ey0	1ey0.pdb	V104.A{T}	2.45	7	-	0.3393973054	2.416925654	0.8654813407	fold3	2.5675458337	1.2287928934	2.8603718545
SP1	1ey0	1ey0.pdb	V111.A{A}	4.26	7	-	0.234455894	1.9685874545	0.9020685054	fold1	1.7757919565	1.1684988836	2.2034730831
SP1	1ey0	1ey0.pdb	V111.A{G}	4.82	7	-	0.2709631523	2.9987984607	0.8077658268	fold4	2.8814308577	1.4095805205	3.9107750338
SP1	1ey0	1ey0.pdb	V111.A{I}	0.74	7	-	-0.0049615013	0.893664612	0.9146465028	fold1	0.9413107984	0.1950092971	1.2920629385
SP1	1ey0	1ey0.pdb	V111.A{L}	0.88	7	-	0.0377055161	0.855481862	0.9162701876	fold0	1.0265374321	0.3365180664	0.8471684341
SP1	1ey0	1ey0.pdb	V111.A{S}	4.71	7	-	0.4492677017	2.4815525934	0.8758514673	fold2	2.8039558606	1.7350876226	2.5323818117
SP1	1ey0	1ey0.pdb	V111.A{T}	2.36	7	-	0.2842283236	1.813819117	0.9121873823	fold1	1.5940632207	1.1462613434	2.0206850289
SP1	1ey0	1ey0.pdb	V114.A{A}	-0.14	7	-	0.0050279988	0.968491805	0.9118990954	fold3	1.1005240589	0.333903343	1.1606899408
SP1	1ey0	1ey0.pdb	V114.A{G}	0.03	7	-	-0.087882448	1.0478129315	0.822174378	fold1	1.082357087	0.3098431001	1.5693846511
SP1	1ey0	1ey0.pdb	V114.A{I}	0.15	7	-	-0.0217687377	0.4773683476	0.8985132797	fold2	0.6947511184	-0.1409395162	0.4178230566
SP1	1ey0	1ey0.pdb	V114.A{L}	1.07	7	-	-0.0490469858	0.4549679199	0.9214048013	fold3	0.6699400537	-0.1906679131	0.6419524367
SP1	1ey0	1ey0.pdb	V114.A{S}	0.04	7	-	-0.0798795816	0.5451236814	0.8531245953	fold4	1.0645650103	0.2328360386	0.8296369144
SP1	1ey0	1ey0.pdb	V114.A{T}	0.31	7	-	0.0116510468	0.6138799827	0.9068124301	fold1	0.7989104317	0.1812912036	1.042035043
SP1	1ey0	1ey0.pdb	V23.A{A}	2.7	6.2	-	0.4080046899	2.7676331254	0.8770405729	fold2	3.0632077621	1.6322502331	3.0397499348
SP1	1ey0	1ey0.pdb	V23.A{F}	1.93	6.2	-	0.1112941242	0.9690693832	0.9066657712	fold1	0.9199625495	0.2895165704	1.4052132016
SP1	1ey0	1ey0.pdb	V23.A{I}	-0.03	7	-	-0.0629366865	0.687174156	0.9231274837	fold3	0.915970706	-0.000891861	0.8285529224
SP1	1ey0	1ey0.pdb	V23.A{L}	0.02	7	-	-0.0400247776	0.7573570736	0.9220394927	fold3	0.9089706611	0.0655166979	1.0368541583
SP1	1ey0	1ey0.pdb	V23.A{S}	4.76	7	-	0.6700617567	3.6185663625	0.8772403026	fold3	3.7208168885	2.3892242264	4.1309869046
SP1	1ey0	1ey0.pdb	V23.A{T}	3.34	7	-	0.4572512337	2.6337548464	0.8690010539	fold0	3.0223408898	1.5803104381	2.7718910073
SP1	1ey0	1ey0.pdb	V39.A{A}	2.16	7	-	0.2612792144	2.4006824304	0.8889320686	fold3	2.532551008	1.4529725263	2.7426688049
SP1	1ey0	1ey0.pdb	V39.A{G}	4.61	7	-	0.3285633662	3.3428570722	0.8143626535	fold4	3.2748028579	1.7266708254	4.2190044098
SP1	1ey0	1ey0.pdb	V39.A{I}	-0.11	7	-	-0.0351701243	0.7504823182	0.9230559384	fold3	0.9454705038	0.2933509614	1.010503631
SP1	1ey0	1ey0.pdb	V39.A{L}	0.9	7	-	-0.096214875	0.5758003764	0.9102714593	fold0	0.8252588505	0.0895205486	0.4855229849
SP1	1ey0	1ey0.pdb	V39.A{S}	2.44	7	-	0.514323985	2.9113201667	0.9095634335	fold0	3.2888442323	2.0806318056	2.9491402817
SP1	1ey0	1ey0.pdb	V39.A{T}	1.55	7	-	0.3463155283	2.3056449847	0.9188490346	fold4	2.4731989946	1.4887076007	2.5465596668
SP1	1ey0	1ey0.pdb	V51.A{A}	0.05	7	-	0.0295498525	0.3825310783	0.92374312	fold3	0.6165951996	-0.1798043289	0.7031192629
SP1	1ey0	1ey0.pdb	V51.A{G}	0.17	7	-	-0.1286552449	-0.0517167938	0.9395281963	fold4	0.3190039363	-0.3875355428	-0.2545281493
SP1	1ey0	1ey0.pdb	V51.A{I}	-0.09	7	-	0.0352400369	-0.015493634	0.9487752586	fold4	0.1410438534	-0.5421030663	0.0912735947
SP1	1ey0	1ey0.pdb	V51.A{L}	0.1	7	-	0.052854635	0.1432197522	0.9334377306	fold3	0.2577864357	-0.4625966503	0.3315612699
SP1	1ey0	1ey0.pdb	V51.A{S}	-0.01	7	-	-0.0874525694	0.0630580557	0.8916784098	fold0	0.7240091135	-0.4020367881	0.1474605563
SP1	1ey0	1ey0.pdb	V51.A{T}	-0.2	7	-	-0.0204471584	-0.113770619	0.9537526616	fold1	0.0131838161	-0.4853195844	-0.0549505713
SP1	1ey0	1ey0.pdb	V66.A{A}	2.34	7	-	0.2191455439	1.8580841703	0.882645602	fold2	1.8677589636	0.9847072975	1.9900581188
SP1	1ey0	1ey0.pdb	V66.A{G}	4.49	7	-	0.4173195761	3.6428883426	0.7977906419	fold1	3.6362894726	1.7256903304	4.6080862188
SP1	1ey0	1ey0.pdb	V66.A{I}	0.76	7	-	-0.1189417258	0.1084623032	0.9146866648	fold2	0.5583832581	-0.2892390795	0.1699966348
SP1	1ey0	1ey0.pdb	V66.A{K}	4.83	9.2	-	0.4388665888	1.7414657161	0.8947458887	fold0	1.2747711564	1.2231685651	2.1194503244
SP1	1ey0	1ey0.pdb	V66.A{L}	-0.37	6.8	-	-0.1725809627	0.0311766355	0.8743473817	fold1	0.4878346053	-0.4423368396	0.5917431283
SP1	1ey0	1ey0.pdb	V66.A{M}	0.14	8.2	-	0.0577578699	1.1299151017	0.9115884593	fold3	1.1597538339	0.1537978315	1.4662630717
SP1	1ey0	1ey0.pdb	V66.A{S}	3.09	7	-	0.6054633748	2.9854440297	0.8966284869	fold3	3.0106796807	2.0753270094	3.415266889
SP1	1ey0	1ey0.pdb	V66.A{T}	1.34	7	-	0.3811396369	2.3786968296	0.8805985484	fold1	2.4593534979	1.3409138517	2.8169316504
SP1	1ey0	1ey0.pdb	V66.A{W}	2.69	7	-	0.2972043812	1.5313578477	0.8738313795	fold4	1.5392358061	0.4814510883	1.8924462889
SP1	1ey0	1ey0.pdb	V74.A{A}	3.23	7	-	0.3902219465	3.1522966364	0.8520734385	fold3	3.3238353361	1.6514710162	3.7311707468
SP1	1ey0	1ey0.pdb	V74.A{I}	1.91	7	-	-0.0532543274	0.3973895113	0.9231776874	fold4	0.7501841722	-0.0157137847	0.6109899377
SP1	1ey0	1ey0.pdb	V74.A{L}	1.12	7	-	0.0126515537	0.5650430063	0.9166636594	fold0	0.8555741551	0.1705248235	0.4374394307
SP1	1ey0	1ey0.pdb	V74.A{T}	3.88	7	-	0.3058344268	2.1734757417	0.8890121583	fold2	2.4485004893	1.2214883598	2.374444685
SP1	1ey0	1ey0.pdb	V99.A{A}	3.35	7	-	0.3189610236	2.4439178922	0.8620391854	fold0	2.770813462	1.3106212436	2.6836706466
SP1	1ey0	1ey0.pdb	V99.A{I}	0.14	7	-	-0.1263809376	0.1353575335	0.9489403681	fold3	0.1174639769	-0.2958592856	0.3688594997
SP1	1ey0	1ey0.pdb	V99.A{L}	0.15	7	-	-0.1331739862	0.1086712752	0.9131192636	fold2	0.5196383369	-0.328273115	0.2527260341
SP1	1ey0	1ey0.pdb	V99.A{T}	3.36	7	-	0.3872902809	2.3970349498	0.8862005804	fold2	2.6042755708	1.3874295689	2.6945970193
SP1	1ey0	1ey0.pdb	Y113.A{A}	-0.06	7	-	-0.059475656	-0.1004463877	0.9024169975	fold3	0.1869154573	-1.0835882936	0.1037627202
SP1	1ey0	1ey0.pdb	Y113.A{F}	-0.07	7	-	-0.0300274009	-0.3886058995	0.8746409478	fold2	0.1070048742	-1.5023817541	-0.3273287459
SP1	1ey0	1ey0.pdb	Y113.A{G}	0.2	7	-	-0.1261641903	0.2711663273	0.8855442115	fold2	0.7345918146	-0.8752994147	0.5274363596
SP1	1ey0	1ey0.pdb	Y113.A{L}	-0.2	7	-	-0.0688129154	-0.4600215687	0.885124331	fold2	-0.0458024415	-1.4219681656	-0.3932673973
SP1	1ey0	1ey0.pdb	Y115.A{A}	0.25	7	-	-0.097205959	-0.2316890082	0.9235909877	fold1	0.0304458124	-0.9432519085	-0.1380423787
SP1	1ey0	1ey0.pdb	Y115.A{F}	0.02	7	-	-0.0370984859	-0.3975132946	0.8909346738	fold2	-0.0112470761	-1.3017062922	-0.3316830144
SP1	1ey0	1ey0.pdb	Y115.A{G}	0.56	7	-	-0.1643938695	0.2580710786	0.8847845766	fold3	0.5409782901	-0.9261276016	0.5672632072
SP1	1ey0	1ey0.pdb	Y115.A{L}	0.22	7	-	-0.0758028843	-0.3381118527	0.8780106941	fold2	-0.0732365098	-1.2347879043	-0.1546491698
SP1	1ey0	1ey0.pdb	Y27.A{A}	3.63	7	-	0.1079547954	3.0843398439	0.7853360701	fold4	3.4752166617	0.8735933036	3.7988362962
SP1	1ey0	1ey0.pdb	Y27.A{C}	2.72	7	-	-0.003805727	2.1965911553	0.8192351831	fold3	1.8402739487	0.3867110084	2.6711789824
SP1	1ey0	1ey0.pdb	Y27.A{F}	0.4	7	-	-0.0413076885	0.8862896984	0.8807733844	fold2	1.0194881334	-0.0409915815	1.0889491444
SP1	1ey0	1ey0.pdb	Y27.A{H}	1.86	7	-	0.1168705762	1.5168786347	0.8626279257	fold0	1.529782612	0.4836119391	1.4748906514
SP1	1ey0	1ey0.pdb	Y27.A{I}	2.28	7	-	-0.0831176928	1.8849057252	0.8131773563	fold1	1.6524560116	0.0454178333	2.2712198081
SP1	1ey0	1ey0.pdb	Y27.A{K}	3.78	7	-	0.1622006902	1.8335126628	0.8707784826	fold2	1.6602944839	0.7147980664	1.8571133746
SP1	1ey0	1ey0.pdb	Y27.A{L}	1.55	7	-	-0.0957954867	1.5914703284	0.8342843643	fold4	1.6015990932	0.0127980049	1.8154041283
SP1	1ey0	1ey0.pdb	Y27.A{M}	1.94	7	-	-0.0406629675	1.2218290271	0.885161065	fold4	1.2988846874	0.0962504929	1.5975648515
SP1	1ey0	1ey0.pdb	Y27.A{N}	3.83	7	-	0.1722371727	2.4689961831	0.8406848311	fold2	2.7031545232	0.8355249939	3.0515734377
SP1	1ey0	1ey0.pdb	Y27.A{Q}	3.31	7	-	0.1578337673	2.303455232	0.8225156369	fold4	1.8350719724	0.7348096546	2.5605613503
SP1	1ey0	1ey0.pdb	Y27.A{R}	3.05	7	-	0.1081207902	0.9971286908	0.864910723	fold3	1.1071552764	0.3004966859	1.4258913694
SP1	1ey0	1ey0.pdb	Y27.A{S}	3.21	7	-	0.1584260845	3.0602707052	0.7942099052	fold4	3.4112415652	0.9509749403	3.7639477276
SP1	1ey0	1ey0.pdb	Y27.A{T}	3.18	7	-	0.0587907894	2.5665979794	0.807808602	fold0	2.8936160203	0.5611187026	3.2423195769
SP1	1ey0	1ey0.pdb	Y27.A{V}	2.65	7	-	-0.1003312287	2.1398955019	0.7867977253	fold4	1.8974983007	0.1351582623	2.2621387769
SP1	1ey0	1ey0.pdb	Y27.A{W}	0.72	7	-	0.017947437	0.5924526529	0.9310006105	fold4	0.8587387902	-0.119099603	0.7511511304
SP1	1ey0	1ey0.pdb	Y54.A{A}	1.97	7	-	-0.0471105273	1.2786208485	0.8823282303	fold2	1.4696100733	0.3064374385	1.3004044701
SP1	1ey0	1ey0.pdb	Y54.A{F}	0.38	7	-	-0.0206411021	0.6591539928	0.9185420139	fold1	0.7809852248	-0.0573186376	1.0762378162
SP1	1ey0	1ey0.pdb	Y54.A{G}	1.72	7	-	0.1035216127	2.4440863071	0.8491578758	fold3	2.8967823496	0.9249235131	2.7509716614
SP1	1ey0	1ey0.pdb	Y54.A{L}	3.31	7	-	-0.1167950999	0.6859917322	0.8890688456	fold1	0.8961712464	-0.1543440094	1.1995523524
SP1	1ey0	1ey0.pdb	Y85.A{A}	0.41	7	-	-0.0899623243	0.1796095546	0.9168835998	fold1	0.3241112459	-0.6711614027	0.4604933418
SP1	1ey0	1ey0.pdb	Y85.A{F}	0.07	7	-	-0.0153737895	-0.2857862154	0.9098153937	fold3	-0.0879550432	-1.0144440736	-0.1192884584
SP1	1ey0	1ey0.pdb	Y85.A{G}	1.05	7	-	-0.2353456607	0.6284351204	0.874688838	fold3	0.8732675903	-0.8957140705	0.7965389687
SP1	1ey0	1ey0.pdb	Y85.A{L}	0.15	7	-	-0.0091342279	-0.0488294438	0.9098015695	fold0	0.0778493806	-0.7700820035	0.1851180118
SP1	1ey0	1ey0.pdb	Y91.A{F}	2.27	7	-	-0.1324026014	0.8154453152	0.8873354011	fold1	1.0474327246	-0.165100069	1.2769948964
SP1	1ey0	1ey0.pdb	Y91.A{L}	3.83	7	-	-0.2336859482	1.2616590598	0.7985308354	fold1	1.3292017414	-0.2792197193	1.6907716119
SP1	1ey0	1ey0.pdb	Y93.A{F}	1.81	7	-	0.037000918	1.0398732137	0.8949415135	fold2	1.1046481596	0.2027750292	1.3141874948
SP1	1ey0	1ey0.pdb	Y93.A{L}	4.53	7	-	-0.1027972969	1.7058156516	0.8084050165	fold4	1.5977199303	-0.0003698656	2.0854022553
SP1	1fkj	1fkj.pdb	E60.A{A}	1.71	7.5	-	-0.2106240692	0.3898763929	0.8894014039	fold2	0.917928005	-0.4218065414	0.3109715585
SP1	1fkj	1fkj.pdb	E60.A{G}	2.62	7.5	-	0.0710869401	1.7275189654	0.889212032	fold2	1.774008994	0.5708785997	1.7912257601
SP1	1fkj	1fkj.pdb	E61.A{A}	0.73	7.5	-	-0.047206456	0.7965637366	0.8941764445	fold3	1.0564200981	-0.3389893015	0.9718843302
SP1	1fkj	1fkj.pdb	E61.A{G}	2.2	7.5	-	0.3016050863	1.5943903671	0.8976101412	fold2	1.4941784192	0.8538126561	1.9268401874
SP1	1fkj	1fkj.pdb	F36.A{A}	3.07	7.5	-	0.0234163797	1.6359813921	0.8540359342	fold3	1.5847264254	0.4991816067	1.7133131596
SP1	1fkj	1fkj.pdb	I56.A{A}	2.04	7.5	-	0.2106007673	1.85298575	0.8954469827	fold2	1.6632354816	1.0718832191	2.059229636
SP1	1fkj	1fkj.pdb	I56.A{D}	2.88	7.5	-	0.2208803277	1.7046116761	0.8620507785	fold3	1.5846095808	1.0782435694	1.8293000875
SP1	1fkj	1fkj.pdb	I56.A{T}	1.95	7.5	-	0.159137256	1.3909621269	0.8979963577	fold1	1.2122660826	0.8037685204	1.7292510989
SP1	1fkj	1fkj.pdb	I7.A{V}	0.9	7.5	-	-0.0113144693	0.3457361724	0.9083891705	fold4	0.7080681209	-0.5569863931	0.3853616503
SP1	1fkj	1fkj.pdb	I76.A{A}	3.36	7.5	-	0.3218842178	2.9489274234	0.8368584186	fold0	3.1644555682	1.4411369787	3.4872945009
SP1	1fkj	1fkj.pdb	I76.A{V}	0.33	7.5	-	0.0008105412	1.1426946934	0.9147425828	fold3	1.3006472046	0.3846162027	1.271130168
SP1	1fkj	1fkj.pdb	I91.A{A}	1.33	7.5	-	0.1884653665	2.2762657691	0.8667075194	fold1	2.4960541164	0.9634496817	2.7128854655
SP1	1fkj	1fkj.pdb	I91.A{V}	0.1	7.5	-	0.0124098321	1.0544688995	0.9148535052	fold3	1.2619819154	0.3108832287	1.1374091119
SP1	1fkj	1fkj.pdb	L106.A{A}	2.08	7.5	-	0.2914582021	1.8603913026	0.8856638953	fold2	2.0893746225	1.2297158231	1.9467457225
SP1	1fkj	1fkj.pdb	L50.A{A}	2.22	7.5	-	0.2662381709	2.3514442957	0.8971801099	fold1	2.3206321973	1.4012720228	2.8573425305
SP1	1fkj	1fkj.pdb	L97.A{A}	3.01	7.5	-	0.3657298849	3.1018005105	0.8372328787	fold0	3.3138831322	1.569584597	3.6558258456
SP1	1fkj	1fkj.pdb	R57.A{A}	0.55	7.5	-	-0.0851960417	-0.1518928083	0.9195492411	fold1	0.2150285494	-0.9174708411	-0.1360251496
SP1	1fkj	1fkj.pdb	R57.A{G}	1.89	7.5	-	0.0663502921	0.38776589	0.9081050618	fold3	0.7759792644	-0.4350388246	0.6851200056
SP1	1fkj	1fkj.pdb	T21.A{A}	1.24	7.5	-	-0.0586710607	0.8039450076	0.8932572895	fold2	1.0019033833	0.1792797864	0.7859549051
SP1	1fkj	1fkj.pdb	T21.A{S}	1.06	7.5	-	0.0883010332	0.9862899167	0.9289103608	fold4	1.0121680554	0.5915466995	1.0612175218
SP1	1fkj	1fkj.pdb	T21.A{V}	-0.56	7.5	-	-0.2214810941	0.0912979025	0.9434120004	fold1	0.344093489	-0.4276050932	0.0979538139
SP1	1fkj	1fkj.pdb	T27.A{A}	1.71	7.5	-	0.0040591574	1.1179362678	0.9151171872	fold3	1.3290538009	0.304378217	1.3121066874
SP1	1fkj	1fkj.pdb	T27.A{S}	1.07	7.5	-	0.0569502209	1.0751786288	0.9062470392	fold3	1.2367421792	0.3612807214	1.2258537908
SP1	1fkj	1fkj.pdb	T27.A{V}	-0.58	7.5	-	-0.0532649363	0.5613262007	0.9248768013	fold4	0.9403663414	-0.1356394234	0.6369212805
SP1	1fkj	1fkj.pdb	T75.A{A}	2.27	7.5	-	-0.0513510408	0.8741166052	0.8909764634	fold2	1.2405025555	0.0620875087	0.8047703112
SP1	1fkj	1fkj.pdb	T75.A{V}	0.7	7.5	-	-0.2293835067	-0.0444562386	0.9356698173	fold4	0.2723008518	-0.6228142004	-0.072034348
SP1	1fkj	1fkj.pdb	V101.A{A}	2.39	7.5	-	0.4108860909	2.9368224706	0.8596605006	fold2	3.2109273533	1.6850344673	3.2886115896
SP1	1fkj	1fkj.pdb	V2.A{A}	2.18	7.5	-	0.1849188191	1.5628013005	0.9095796526	fold4	1.4258791561	0.966274094	1.6024615353
SP1	1fkj	1fkj.pdb	V23.A{A}	2.62	7.5	-	0.2641826427	2.3573074365	0.8672298111	fold4	2.5914823128	1.1520854548	2.7257435511
SP1	1fkj	1fkj.pdb	V24.A{A}	3.04	7.5	-	0.2801027772	2.4551281284	0.8532517465	fold0	2.768357309	1.2512961606	2.7438149316
SP1	1fkj	1fkj.pdb	V4.A{A}	2.26	7.5	-	0.2181066524	1.4203730921	0.8865844866	fold0	1.5734523629	0.6583668035	1.4177962919
SP1	1fkj	1fkj.pdb	V55.A{A}	1.78	7.5	-	0.0616251895	1.1474700661	0.8901806411	fold0	1.279601598	0.5769563948	0.9943881049
SP1	1fkj	1fkj.pdb	V63.A{A}	2.56	7.5	-	0.3008349118	2.0459588903	0.8440723977	fold2	2.3820659283	1.2734435354	2.0961095297
SP1	1fkj	1fkj.pdb	V98.A{A}	1.99	7.5	-	0.3045823693	2.4324843535	0.8592979622	fold4	2.7414216741	1.1375441534	2.7710171328
SP1	1fkj	1fkj.pdb	W59.A{F}	-2.72	7.5	-	-0.0989841626	0.6499289167	0.9048383686	fold3	0.9897004983	-0.1192765128	0.8266318047
SP1	1fkj	1fkj.pdb	W59.A{L}	-2.35	7.5	-	-0.30571977	0.3457474439	0.8676105782	fold0	1.09322754	-0.5433018408	0.1500521672
SP1	1fna	1fna.pdb	A13.A{G}	1.18	5	-	0.0796961197	1.5464355188	0.911762303	fold4	1.6155097631	0.5821265012	1.731150274
SP1	1fna	1fna.pdb	A57.A{G}	2.49	5	-	0.3136641474	2.3177695243	0.8681239647	fold4	2.3966811658	1.2665047588	2.7644902654
SP1	1fna	1fna.pdb	A74.A{G}	1.56	5	-	0.0930217141	1.1135097923	0.9245693731	fold3	1.0359415371	0.6298714544	1.4056291244
SP1	1fna	1fna.pdb	F48.A{A}	1.98	5	-	0.0180929093	1.1032690908	0.90396589	fold0	1.1792657982	0.2283886373	1.2626949931
SP1	1fna	1fna.pdb	I20.A{A}	0.65	5	-	0.5774772322	3.4716603688	0.8676974768	fold1	3.7593688776	2.2204913704	3.8095363592
SP1	1fna	1fna.pdb	I20.A{V}	0.18	5	-	0.1523593187	1.2201570377	0.9208145783	fold4	1.0545358918	0.7541956064	1.4372532797
SP1	1fna	1fna.pdb	I34.A{A}	4.86	5	-	0.5591255705	3.368590605	0.8885920182	fold3	3.6079321741	2.2002938342	3.7133974212
SP1	1fna	1fna.pdb	I34.A{V}	0.11	5	-	0.1010580558	0.8881498113	0.8988436112	fold2	0.9222242428	0.6283556666	0.8189034203
SP1	1fna	1fna.pdb	I59.A{A}	3.33	5	-	0.4075666736	3.0088638085	0.8551860079	fold0	3.1205644324	1.6784058402	3.5623921689
SP1	1fna	1fna.pdb	I59.A{V}	0.72	5	-	0.0957075116	0.9551145098	0.8808671575	fold2	0.9701032437	0.6100566358	0.9921122968
SP1	1fna	1fna.pdb	I70.A{A}	4.11	5	-	0.5319458138	3.5006051186	0.8537838099	fold0	3.7157169065	2.0441750006	4.0137083897
SP1	1fna	1fna.pdb	I70.A{V}	1.28	5	-	0.1460590641	1.2646561254	0.9105947032	fold3	1.1534814112	0.7962270639	1.4897994836
SP1	1fna	1fna.pdb	I88.A{A}	0.67	5	-	0.1867167306	2.2118400116	0.8418410556	fold2	2.6113982421	0.9667126454	2.4348454643
SP1	1fna	1fna.pdb	I88.A{V}	0.33	5	-	-0.0188301185	0.7324707414	0.9203654346	fold4	0.868559587	0.1603033186	0.9319747506
SP1	1fna	1fna.pdb	I90.A{A}	0.69	5	-	0.2076286201	1.6116493813	0.8553993062	fold2	1.6374582928	0.8588635953	1.8136116371
SP1	1fna	1fna.pdb	I90.A{V}	0.4	5	-	0.0984800811	0.5414106816	0.9585228192	fold0	0.5908456466	0.2297052878	0.7633106767
SP1	1fna	1fna.pdb	L18.A{A}	0.99	5	-	0.2035190304	2.2259571312	0.8493351419	fold2	2.4567610617	1.1081611837	2.5540511745
SP1	1fna	1fna.pdb	L62.A{A}	2.88	5	-	0.1887461901	2.2682846024	0.8755801787	fold2	2.4277252621	1.1199838012	2.6829943432
SP1	1fna	1fna.pdb	L8.A{A}	1.81	5	-	0.2319975144	2.5554481248	0.8582190443	fold0	2.6613020534	1.3199493746	3.0673435712
SP1	1fna	1fna.pdb	S85.A{A}	-0.13	5	-	-0.2253375244	0.4660337298	0.879162822	fold4	0.9049850422	-0.4319566446	0.7070302942
SP1	1fna	1fna.pdb	V10.A{A}	1.17	5	-	0.2436281548	1.7721490478	0.9074595776	fold3	1.7089807812	1.0605789269	2.0000897747
SP1	1fna	1fna.pdb	V29.A{A}	1.37	5	-	0.0723041298	1.4862030239	0.9045937176	fold0	1.5804177685	0.7883196886	1.3945254309
SP1	1fna	1fna.pdb	V50.A{A}	2.85	5	-	0.180090582	1.6498077076	0.909835215	fold3	1.4437141265	0.9033712552	2.0114538178
SP1	1fna	1fna.pdb	V66.A{A}	0.91	5	-	0.1082695215	1.3570524488	0.8819751704	fold2	1.4958845348	0.5902325065	1.5417596975
SP1	1fna	1fna.pdb	V72.A{A}	3.17	5	-	0.3113032333	2.3437291675	0.8717048352	fold0	2.5622177201	1.3366712999	2.6287695487
SP1	1fna	1fna.pdb	W22.A{F}	1.97	5	-	-0.0296395891	1.1378393547	0.8931361319	fold2	1.1662942098	0.3424958034	1.4170674277
SP1	1fna	1fna.pdb	Y32.A{A}	4.23	5	-	0.0957577716	2.9135289641	0.7876666197	fold1	2.9591540483	0.8814959946	3.8839203645
SP1	1fna	1fna.pdb	Y32.A{F}	0.54	5	-	0.020880266	0.8355381943	0.9202003953	fold4	0.7856894091	0.2424769692	1.2330152951
SP1	1fna	1fna.pdb	Y32.A{L}	2.74	5	-	-0.1648184293	1.5317477841	0.7597515701	fold4	1.4582440012	-0.0237289834	1.6349608567
SP1	1fna	1fna.pdb	Y36.A{A}	1.49	5	-	0.1590186958	2.3258708182	0.8481184558	fold1	2.4559161275	0.8135552179	2.9519833091
SP1	1fna	1fna.pdb	Y68.A{A}	1.88	5	-	0.2027140502	2.7700126647	0.8294110934	fold1	2.8192593817	1.1715271243	3.5200087179
SP1	1fna	1fna.pdb	Y68.A{F}	2.14	5	-	-0.0345828381	0.6263154397	0.9105789492	fold4	0.7497907984	0.043163751	0.9968079864
SP1	1fna	1fna.pdb	Y92.A{A}	1.11	5	-	0.1271164184	1.5631685958	0.8802669286	fold4	1.5370905748	0.3824831125	1.8260986641
SP1	1fna	1fna.pdb	Y92.A{F}	-0.13	5	-	-0.0893268402	-0.2050659713	0.9322725086	fold4	-0.0247580228	-0.7462622476	-0.1147757817
SP1	1ftg	1ftg.pdb	A84.A{G}	1.9	7	-	0.1973217107	2.2743404096	0.8749206548	fold1	2.4659939872	1.0035969197	2.7180585769
SP1	1ftg	1ftg.pdb	D126.A{K}	-0.81	7	-	-0.020289136	-0.7076931365	0.9498363113	fold3	-0.4563514328	-0.9117030284	-0.8570298942
SP1	1ftg	1ftg.pdb	D150.A{K}	0.21	7	-	-0.08094512	-0.7977770061	0.8658559538	fold4	-0.1133304234	-1.5393394021	-1.1114423909
SP1	1ftg	1ftg.pdb	D43.A{A}	-0.07	7	-	0.0074309768	0.4329246562	0.9270081911	fold2	0.6993880926	-0.1726930013	0.6311839948
SP1	1ftg	1ftg.pdb	D65.A{K}	0.1	7	-	0.0203883464	0.3147496196	0.8784000407	fold0	0.9538733335	-0.4439082037	0.4186717054
SP1	1ftg	1ftg.pdb	D75.A{K}	-1.03	7	-	-0.0555884486	-0.7545235158	0.8862985353	fold4	-0.1772103048	-1.2958529619	-1.0611720038
SP1	1ftg	1ftg.pdb	E20.A{K}	-1.16	7	-	-0.00428727	-0.0491277088	0.915281117	fold2	0.3954201789	-0.6373471075	-0.1995658972
SP1	1ftg	1ftg.pdb	E40.A{K}	-1.61	7	-	0.0269160354	-0.609151401	0.9360655946	fold4	-0.3965302223	-0.8589247689	-0.6968858956
SP1	1ftg	1ftg.pdb	E61.A{K}	-0.51	7	-	-0.0571034432	-1.0405785819	0.9593250846	fold1	-0.8357312265	-1.0320825903	-1.2496739332
SP1	1ftg	1ftg.pdb	E72.A{K}	-1.41	7	-	-0.0092275441	-0.1215109918	0.9261601386	fold3	0.2086181783	-0.8398985759	-0.0924463698
SP1	1ftg	1ftg.pdb	I104.A{V}	0.57	7	-	0.0615316074	0.8862268626	0.908770851	fold3	1.0703574717	-0.0162336954	1.0884735319
SP1	1ftg	1ftg.pdb	I156.A{V}	3.16	7	-	0.1231495105	1.7271681927	0.892718364	fold4	1.6403075292	0.6150657877	1.9998582266
SP1	1ftg	1ftg.pdb	I22.A{A}	1.7	7	-	0.2435144718	2.5227364464	0.8479466013	fold3	2.7455685265	1.1464724846	2.9880363472
SP1	1ftg	1ftg.pdb	I22.A{V}	1.66	7	-	0.1077993044	1.6943535339	0.8948144853	fold4	1.6371040921	0.6037248194	1.9341055368
SP1	1ftg	1ftg.pdb	I51.A{V}	1.75	7	-	0.0913803867	1.3258474541	0.9092491085	fold3	1.2906462773	0.6151509916	1.5680737473
SP1	1ftg	1ftg.pdb	I52.A{V}	1.19	7	-	0.0801709487	1.446843934	0.8987111481	fold1	1.3960667752	0.5787815579	1.7676377804
SP1	1ftg	1ftg.pdb	L143.A{A}	0.17	7	-	0.2823720772	2.8917712089	0.867389924	fold3	3.1424167061	1.5759675357	3.2990275483
SP1	1ftg	1ftg.pdb	L6.A{A}	3.11	7	-	0.2559787977	2.7876018228	0.8412485812	fold1	2.9943239472	1.2638719097	3.3427446549
SP1	1ftg	1ftg.pdb	N97.A{A}	0.58	7	-	-0.1385900254	0.4232208364	0.9050977323	fold0	0.7955521831	0.0110436037	0.3562780858
SP1	1ftg	1ftg.pdb	Q99.A{A}	-1.59	7	-	-0.3266060247	0.3763341204	0.7803851519	fold3	0.7246493324	-0.0840779803	1.0769547122
SP1	1ftg	1ftg.pdb	S110.A{A}	0.73	7	-	-0.1163568079	-0.1583900861	0.9213076691	fold0	0.0993443303	-0.4589033765	-0.2658678573
SP1	1ftg	1ftg.pdb	S71.A{A}	0.44	7	-	0.0344408442	-0.1218281859	0.9181716916	fold2	-0.0344190937	-0.6432341551	0.0514657067
SP1	1ftg	1ftg.pdb	T122.A{S}	-0.03	7	-	0.084325612	1.0828260873	0.9144873111	fold4	1.1910069474	0.4627622784	1.1432853898
SP1	1ftg	1ftg.pdb	V117.A{A}	2.02	7	-	0.1881964435	1.8762124067	0.8954713992	fold1	1.721312596	1.0094377874	2.016876852
SP1	1ftg	1ftg.pdb	V139.A{A}	1.09	7	-	0.2708597065	2.0181484428	0.841201484	fold0	2.472209186	1.1720458697	1.9871389863
SP1	1ftg	1ftg.pdb	V160.A{A}	2.07	7	-	0.0115556124	1.4014091632	0.8769584398	fold2	1.414041241	0.3787476446	1.6695232437
SP1	1ftg	1ftg.pdb	V31.A{A}	1.85	7	-	0.2128485192	2.2176150998	0.8785458909	fold1	2.4716513885	0.9967360933	2.5740183145
SP1	1fvk,A	1fvk_a.pdb	C30.A{S}	1.79	7.5	Chain A	0.16117347	1.470046389	0.8966432063	fold2	1.4837425103	0.9430011151	1.218544483
SP1	1fvk,A	1fvk_a.pdb	C33.A{S}	1.15	7.5	Chain A	0.2130715708	1.9858575127	0.8807290325	fold3	1.8638775398	0.8572082819	2.3153765067
SP1	1fvk,A	1fvk_a.pdb	H32.A{L}	-5.3	7	Chain A	-0.2048626994	-1.0692839465	0.8886707387	fold2	-0.3847894528	-1.5836074679	-1.4966166795
SP1	1fvk,A	1fvk_a.pdb	H32.A{S}	-5.2	7	Chain A	0.033332241	-0.8459162107	0.7798329536	fold4	0.09630376	-0.7290057964	-1.8465913886
SP1	1fvk,A	1fvk_a.pdb	H32.A{Y}	-6.8	7	Chain A	-0.0826539738	-1.3733594015	0.6552026007	fold3	0.3393962261	-1.5876530359	-2.978968212
SP1	1g4i	1g4i.pdb	F106.A{A}	1.23	8	-	0.0846302265	2.092498853	0.8491774105	fold3	2.2613400937	0.7381973177	2.60080838
SP1	1g4i	1g4i.pdb	F106.A{I}	-0.95	8	-	-0.1231336512	0.8004980216	0.8674606993	fold4	1.0892960534	-0.0469422437	0.9365146296
SP1	1g4i	1g4i.pdb	F106.A{Y}	-0.07	8	-	-0.0208695955	0.5748961934	0.9345957854	fold4	0.8880430248	-0.0742574927	0.624829452
SP1	1g4i	1g4i.pdb	F22.A{A}	-0.25	8	-	0.1053237221	2.3032297878	0.8616973908	fold1	2.3307162249	0.9854725142	2.9346219876
SP1	1g4i	1g4i.pdb	F22.A{I}	-1.43	8	-	-0.0410848763	0.7500993728	0.9158626029	fold4	0.8742920034	0.357534571	0.8844619084
SP1	1g4i	1g4i.pdb	F22.A{Y}	-0.83	8	-	0.0654686159	0.7481118851	0.9139135503	fold1	0.8861205426	0.3394818349	1.0284207967
SP1	1g4i	1g4i.pdb	H48.A{A}	1.93	8	-	-0.1557806707	0.8470777302	0.8875453646	fold3	1.0838455627	-0.1002492463	1.2038940507
SP1	1g4i	1g4i.pdb	H48.A{N}	2.44	8	-	0.1467909114	1.4176068132	0.8872053773	fold3	1.3101388588	0.5526853357	1.903526226
SP1	1g4i	1g4i.pdb	H48.A{Q}	0.49	8	-	0.0255866744	0.6413352522	0.9230353783	fold0	0.9315139385	0.0909394098	0.5933875382
SP1	1g6n,A	1g6n_a.pdb	S128.A{A}	0.26	7.9	Chain A	-0.0134328573	-0.3091924355	0.9390818518	fold1	-0.2596187996	-0.5009224522	-0.2629010631
SP1	1h7m	1h7m.pdb	D12.A{A}	-0.24	7.4	-	-0.1190190573	-0.3052605597	0.9319313283	fold1	-0.1451737143	-0.9224150246	-0.1567701726
SP1	1h7m	1h7m.pdb	D2.A{A}	0.53	7.4	-	0.1056302574	0.3431313979	0.8960368306	fold1	0.3480032103	-0.2932259024	0.6564382357
SP1	1h7m	1h7m.pdb	D44.A{A}	-0.05	7.4	-	0.1431508998	0.4999432352	0.9145674603	fold1	0.5386586478	-0.0033597231	0.6744963103
SP1	1h7m	1h7m.pdb	D48.A{A}	-0.36	7.4	-	-0.4204612351	-0.8575179125	0.9276570233	fold2	-0.4447985246	-1.4517321538	-0.9731301798
SP1	1h7m	1h7m.pdb	D87.A{A}	1.36	7.4	-	-0.0567055922	0.5723032099	0.8948132984	fold3	0.9932624215	-0.3729723706	0.891484054
SP1	1h7m	1h7m.pdb	E47.A{A}	0.05	7.4	-	0.077770983	0.0160488039	0.9204936811	fold1	0.138604345	-0.5585427734	0.1807890515
SP1	1h7m	1h7m.pdb	E50.A{A}	-0.57	7.4	-	-0.1417874878	0.3473646331	0.8932151822	fold1	0.9380389861	-0.7456642888	0.3456426747
SP1	1h7m	1h7m.pdb	E6.A{A}	0.77	7.4	-	-0.2389171122	0.3793338058	0.8787262667	fold2	0.9602362915	-0.3316841206	0.2747518304
SP1	1h7m	1h7m.pdb	E62.A{A}	1.29	7.4	-	-0.1646642108	0.595608755	0.8507022987	fold2	0.9975735482	-0.702029187	1.0578421479
SP1	1h7m	1h7m.pdb	E64.A{A}	0.26	7.4	-	0.0500220441	0.2022418816	0.9164673408	fold3	0.3616130281	-0.5805543539	0.4342688529
SP1	1h7m	1h7m.pdb	E69.A{A}	0.74	7.4	-	-0.150444222	0.1162079292	0.881163618	fold3	0.3887490768	-0.8930056606	0.3482735763
SP1	1h7m	1h7m.pdb	E90.A{A}	0.41	7.4	-	-0.0217742517	-0.291854795	0.8933981724	fold1	-0.2350789327	-0.934004456	-0.0275558268
SP1	1h7m	1h7m.pdb	H78.A{A}	0.5	7.4	-	-0.0309885169	0.5564369046	0.907301872	fold4	0.9167896842	-0.2199639151	0.7899044627
SP1	1h7m	1h7m.pdb	K15.A{A}	0.91	7.4	-	-0.0994288673	0.5277482864	0.8856535703	fold0	0.9632379867	-0.6700961175	0.7357883093
SP1	1h7m	1h7m.pdb	K22.A{A}	-0.43	7.4	-	-0.0241160993	-0.2006110188	0.9365747395	fold4	-0.0087736094	-0.8501564339	-0.0676757207
SP1	1h7m	1h7m.pdb	K28.A{A}	1.2	7.4	-	-0.0760125749	0.2182618035	0.8954009356	fold2	0.2558754266	-0.6691941083	0.6243761363
SP1	1h7m	1h7m.pdb	K33.A{A}	-0.12	7.4	-	-0.1327159331	0.0861208283	0.8930467977	fold1	0.1751407098	-0.8688037337	0.4745632277
SP1	1h7m	1h7m.pdb	K46.A{A}	1.1	7.4	-	-0.2515727	0.2663450439	0.8867207827	fold2	0.709921085	-0.7537952418	0.3473908761
SP1	1h7m	1h7m.pdb	K9.A{A}	0.29	7.4	-	-0.0433259392	0.594379427	0.9049467569	fold0	0.9383372828	-0.2292013252	0.5984754092
SP1	1h7m	1h7m.pdb	R21.A{A}	-0.07	7.4	-	0.049298116	0.4231108612	0.9096917332	fold2	0.7153723755	-0.3649789176	0.7279006972
SP1	1h7m	1h7m.pdb	R39.A{A}	0.07	7.4	-	-0.0102337818	1.2478816189	0.8979957109	fold3	1.2788022151	0.4719208777	1.4164381903
SP1	1h7m	1h7m.pdb	R42.A{A}	-0.33	7.4	-	-0.0297924974	0.0116367111	0.92209541	fold0	0.3597511868	-0.7558774493	0.0472793156
SP1	1h7m	1h7m.pdb	R54.A{A}	0.26	7.4	-	0.0541670983	-0.2908497704	0.9099894078	fold1	0.1900874477	-0.9885902585	-0.4229167445
SP1	1h7m	1h7m.pdb	R76.A{A}	-0.19	7.4	-	0.0398437951	1.4481600371	0.8459909194	fold0	1.1443140983	0.7408360773	1.2843584697
SP1	1h7m	1h7m.pdb	R8.A{A}	0.77	7.4	-	-0.0626812748	0.6034525003	0.9076781398	fold1	0.7424837695	-0.5718410945	0.6843441434
SP1	1h7m	1h7m.pdb	R92.A{A}	0.31	7.4	-	-0.0391089992	0.5701227585	0.9050342101	fold1	0.6833527323	-0.6110405972	0.6935651615
SP1	1hfz,A	1hfz_a.pdb	A106.A{S}	1.05	7.4	Chain A	0.0909980575	1.1827875341	0.9020888085	fold3	1.1735686563	0.2991557289	1.501522795
SP1	1hfz,A	1hfz_a.pdb	H107.A{A}	0.79	7.4	Chain A	-0.0100635846	1.6518694546	0.8365501664	fold0	1.7182065391	0.3837294749	1.4616643357
SP1	1hfz,A	1hfz_a.pdb	H107.A{W}	1.72	7.4	Chain A	-0.0748977696	-0.0228426663	0.945744545	fold4	0.2053120971	-0.516807869	-0.0040148284
SP1	1hfz,A	1hfz_a.pdb	H107.A{Y}	0.19	7.4	Chain A	-0.0143880054	0.2544944714	0.9095276024	fold4	0.7306034834	-0.1414451005	0.4479241987
SP1	1hfz,A	1hfz_a.pdb	H32.A{A}	2.13	7.4	Chain A	-0.1942476053	-0.2011586611	0.8961814627	fold4	0.3976257751	-0.7719377763	-0.5145535397
SP1	1hfz,A	1hfz_a.pdb	H32.A{Y}	-0.07	7.4	Chain A	-0.1851063022	-0.7913581299	0.9208523051	fold4	-0.3820874915	-1.3070938071	-0.9427609298
SP1	1hfz,A	1hfz_a.pdb	I59.A{W}	0.93	7.4	Chain A	0.1048786955	0.6405055866	0.8900748359	fold1	1.0222926528	-0.5621344633	0.8154781089
SP1	1hfz,A	1hfz_a.pdb	K114.A{E}	0.65	7.4	Chain A	-0.0448188587	-0.1896261432	0.85694818	fold2	0.149686392	-1.4594041713	0.1059503356
SP1	1hfz,A	1hfz_a.pdb	K114.A{N}	-2.66	7.4	Chain A	-0.0165335987	-0.3180049487	0.8923608582	fold4	0.2317452035	-1.2838491867	-0.384832982
SP1	1hfz,A	1hfz_a.pdb	K114.A{Q}	0.6	7.4	Chain A	-0.0103062464	-0.2775579812	0.8824761754	fold4	0.2117291761	-1.4006373802	-0.2053054391
SP1	1hfz,A	1hfz_a.pdb	L110.A{E}	0.19	7.4	Chain A	0.0047340182	0.1678847695	0.8782255852	fold4	0.8909642984	-0.2358875565	0.2560741979
SP1	1hfz,A	1hfz_a.pdb	L110.A{H}	-1.39	7.4	Chain A	0.1558419379	0.2824516046	0.9040987016	fold2	0.0966337853	-0.1646885939	0.6918395232
SP1	1hfz,A	1hfz_a.pdb	L110.A{R}	-0.43	7.4	Chain A	0.0231362904	-0.5174689549	0.9513652171	fold1	-0.6393849636	-0.546783595	-0.380895626
SP1	1hfz,A	1hfz_a.pdb	Q117.A{A}	0.96	7.4	Chain A	0.1375715836	0.1303218525	0.8868592019	fold2	0.1208044549	-0.5057263277	0.4578633402
SP1	1hfz,A	1hfz_a.pdb	Q54.A{A}	0.41	7.4	Chain A	-0.104347188	1.1578148252	0.877899307	fold2	1.5146524547	0.0241460182	1.3510191578
SP1	1hfz,A	1hfz_a.pdb	V42.A{A}	0.93	7.4	Chain A	0.0857500566	0.8212964418	0.9206901815	fold0	1.0311929917	-0.0151087587	1.1422739927
SP1	1hfz,A	1hfz_a.pdb	V42.A{G}	1.15	7.4	Chain A	0.1160058362	1.1641245893	0.9016672105	fold3	1.2550462252	0.206396982	1.5112051088
SP1	1hfz,A	1hfz_a.pdb	V42.A{N}	0.24	7.4	Chain A	0.1429028205	0.4069331994	0.9356276905	fold0	0.5719678343	-0.1164664185	0.6859228957
SP1	1hfz,A	1hfz_a.pdb	W104.A{Y}	2.44	7.4	Chain A	0.0299670156	1.150025493	0.9141559625	fold4	1.302610465	0.3397928805	1.2461606284
SP1	1hfz,A	1hfz_a.pdb	W118.A{H}	0.6	7.4	Chain A	0.1798489997	1.4622005372	0.8984143115	fold3	1.3850742432	0.5882729107	1.8933931045
SP1	1hfz,A	1hfz_a.pdb	W118.A{Y}	1.17	7.4	Chain A	0.0327777456	0.8660709157	0.8996782568	fold2	1.0233052101	0.0152737208	1.3426043584
SP1	1hfz,A	1hfz_a.pdb	Y103.A{A}	2.39	7.4	Chain A	-0.0126799289	1.3141972642	0.8712580909	fold3	1.3557220797	0.1588985432	1.6040519014
SP1	1hk0	1hk0.pdb	F56.X{A}	1.2	7	-	0.1538808449	2.8741435528	0.8062612154	fold1	3.2373642947	0.902663433	3.4966628707
SP1	1hk0	1hk0.pdb	I81.X{A}	2.6	7	-	0.1830032261	2.5155550788	0.8663664325	fold4	2.6252125635	1.2081639363	3.0595931653
SP1	1hk0	1hk0.pdb	L145.X{A}	2.6	7	-	0.3589591787	3.2961890898	0.8149968658	fold4	3.5618205854	1.4289956341	3.964154322
SP1	1hk0	1hk0.pdb	M147.X{A}	1.1	7	-	0.115849132	1.7921196411	0.8754905579	fold3	1.6493069868	0.6276366468	1.9959191128
SP1	1hk0	1hk0.pdb	M43.X{A}	0.7	7	-	0.066689985	2.5756282103	0.8116635834	fold0	3.0459746485	0.7686164945	3.0087876299
SP1	1hk0	1hk0.pdb	Q143.X{A}	0.4	7	-	-0.1724089744	0.6598744981	0.8634727844	fold0	1.1728843137	-0.1180582983	0.7545712107
SP1	1hk0	1hk0.pdb	Q54.X{A}	-0.5	7	-	-0.1422113978	1.093532871	0.8325927385	fold4	1.3897736438	-0.1466880244	1.2181493028
SP1	1hk0	1hk0.pdb	R79.X{A}	2.3	7	-	-0.0636316643	1.0953682518	0.8906744614	fold0	1.3912167874	0.0495379583	1.2287497536
SP1	1hk0	1hk0.pdb	V132.X{A}	3.8	7	-	0.2941674526	2.6444920683	0.8699817604	fold3	2.7713611478	1.3341529253	3.1727925602
SP1	1hk0	1hk0.pdb	V170.X{A}	-1.3	7	-	0.1352542547	2.0435110193	0.85320991	fold1	1.7255285766	0.9465727966	1.8904178133
SP1	1hme	1hme.pdb	G35.A{H}	0.33	7	-	0.117725729	0.3097062939	0.8993766692	fold0	0.7433103133	-0.56641397	0.4943990758
SP1	1hme	1hme.pdb	I34.A{H}	0.95	7	-	0.2351427487	0.1855035334	0.8778195385	fold0	0.2873963565	-0.8028299707	0.5777774623
SP1	1hme	1hme.pdb	S33.A{H}	1.85	7	-	0.2492357288	0.6591098305	0.8760616632	fold1	1.1129394227	-0.3000578862	1.070181211
SP1	1hmk	1hmk.pdb	A30.A{I}	-1.47	6.1	-	-0.2705046674	-0.8376381865	0.9387706862	fold2	-0.6312537094	-0.81821054	-1.0537364869
SP1	1hmk	1hmk.pdb	A30.A{T}	-0.48	6.1	-	0.2385494811	1.9661762774	0.8638916986	fold1	1.5892502029	0.8003352511	2.197632399
SP1	1hmk	1hmk.pdb	D87.A{N}	1.14	7	-	-0.0794658016	0.257006937	0.9130117852	fold3	0.6192107208	-0.5035283386	0.5340006521
SP1	1hmk	1hmk.pdb	I55.A{V}	2.72	7	-	0.1478352047	1.774853944	0.8865270947	fold1	1.5805045431	0.7993780472	2.1838349577
SP1	1hmk	1hmk.pdb	I89.A{V}	0.86	7	-	0.0901412444	1.3153124722	0.910320036	fold4	1.3712262315	0.4677973851	1.5395442218
SP1	1hmk	1hmk.pdb	I95.A{V}	1.72	7	-	0.1155528978	1.664841157	0.9016971263	fold4	1.5635552082	0.6895031402	1.9700454186
SP1	1hmk	1hmk.pdb	K93.A{A}	1.72	7	-	-0.0539628151	0.6580877176	0.9029320266	fold4	0.920604056	-0.1558071461	1.0330910024
SP1	1hmk	1hmk.pdb	L105.A{A}	0.28	7	-	0.1525421394	2.2530177492	0.8806926546	fold3	2.4307557957	1.048324622	2.6776262664
SP1	1hmk	1hmk.pdb	L110.A{A}	0.35	7	-	0.0740044166	0.8710479737	0.903744748	fold0	1.0908312524	0.2561366851	0.888883896
SP1	1hmk	1hmk.pdb	L12.A{A}	2.73	7	-	0.388587366	3.1179276852	0.8362055619	fold2	3.1726031834	1.6071306744	3.8186506924
SP1	1hmk	1hmk.pdb	L52.A{A}	3.22	7	-	0.1638874054	3.104178306	0.8170229308	fold2	3.032808115	1.4217899991	4.0167426505
SP1	1hmk	1hmk.pdb	L96.A{A}	1.75	7	-	0.2389540368	2.2911095078	0.860899118	fold3	2.4342446791	0.9699420266	2.808558077
SP1	1hmk	1hmk.pdb	T29.A{I}	-3.55	6.4	-	-0.4862350596	-1.1865871974	0.8871451403	fold3	-0.5351957029	-1.3574325279	-1.7525560266
SP1	1hmk	1hmk.pdb	T29.A{V}	-2.26	7	-	-0.3269149309	-0.4242591902	0.9535623262	fold2	-0.2084412456	-0.7657361683	-0.4693386458
SP1	1hmk	1hmk.pdb	T33.A{I}	0.64	6.1	-	-0.1684560239	-0.4110735552	0.9575723332	fold0	-0.3775315995	-0.7030488125	-0.2986278823
SP1	1hmk	1hmk.pdb	T38.A{A}	1.3	7	-	-0.0786293595	1.2317505624	0.8977642878	fold4	1.198364876	0.3868808146	1.4678245666
SP1	1hmk	1hmk.pdb	V27.A{A}	1.24	7	-	0.1404101359	2.0834477953	0.8584331315	fold4	2.192294228	0.8587891342	2.5869306931
SP1	1hmk	1hmk.pdb	V8.A{A}	0.83	7	-	0.155694036	1.8388204189	0.8747451131	fold2	1.7420332409	0.8326336967	2.1601924154
SP1	1hmk	1hmk.pdb	V90.A{A}	-0.9	7	-	-0.1211744779	-0.2396790531	0.9510276423	fold2	-0.0114447248	-0.6528667982	-0.2613195089
SP1	1hmk	1hmk.pdb	W104.A{F}	1.96	7.5	-	-0.0225832493	0.9170470405	0.8960008904	fold3	0.9914392656	-0.0688717876	1.4178088077
SP1	1hmk	1hmk.pdb	W118.A{F}	0.31	7	-	-0.0364207159	0.9888581098	0.879021705	fold1	1.2121469724	-0.046346677	1.3353866869
SP1	1hmk	1hmk.pdb	W26.A{F}	2.11	7.5	-	-0.1067444437	0.7432332723	0.8931647234	fold0	1.1564879656	-0.0465198027	0.6635336677
SP1	1hmk	1hmk.pdb	W60.A{A}	2.01	7	-	0.0196703598	2.3826215037	0.8475134807	fold2	2.8311484801	0.9396788077	2.6555658753
SP1	1hmk	1hmk.pdb	W60.A{F}	0.68	7.5	-	-0.1210729221	0.6083527978	0.9265704545	fold2	0.893796611	0.0719240655	0.5856151467
SP1	1hmk	1hmk.pdb	Y103.A{F}	2.13	7	-	-0.0098610727	0.458087949	0.8905317607	fold3	0.6518075772	-0.4475329485	0.8487228566
SP1	1hms	1hms.pdb	E72.A{S}	3.67	8	-	-0.0223321545	1.2674331296	0.8380254381	fold3	1.3991776197	0.1614425971	1.6248672163
SP1	1hms	1hms.pdb	F16.A{S}	3.98	8	-	0.2154617441	1.8998084734	0.8537131607	fold0	1.5302232135	0.7346802466	2.0401737599
SP1	1hms	1hms.pdb	F16.A{Y}	2.56	8	-	0.093945495	0.7023416116	0.9218843055	fold3	0.8705696612	-0.1370828083	0.9523306928
SP1	1hms	1hms.pdb	F4.A{S}	3.67	8	-	0.37407959	3.0568367707	0.837504906	fold3	3.0613184301	1.5535734911	3.8039867512
SP1	1hms	1hms.pdb	F57.A{S}	2.43	8	-	-0.113084417	0.1746329925	0.8276842809	fold4	0.8206548482	-0.033515861	0.6205931199
SP1	1hms	1hms.pdb	F64.A{S}	3.82	8	-	0.4088573421	3.1702819437	0.8450236527	fold1	3.1793891953	1.7052818185	3.8936747548
SP1	1hms	1hms.pdb	G67.A{S}	1.22	8	-	0.0191591891	0.316929335	0.9315141011	fold0	0.6279863808	-0.249752565	0.3163623269
SP1	1hms	1hms.pdb	K21.A{I}	0	8	-	0.0382011979	-0.4564500113	0.9398997813	fold0	-0.2789651002	-1.0087748627	-0.3577724966
SP1	1hms	1hms.pdb	L66.A{G}	3.67	8	-	0.3760457075	2.4711502632	0.8867946215	fold3	2.5216928544	1.4286854893	2.941840059
SP1	1hms	1hms.pdb	R106.A{T}	2.84	8	-	-0.0949466267	1.1818282152	0.8345891601	fold4	1.2172300974	0.0508859268	1.8319329375
SP1	1hms	1hms.pdb	R126.A{K}	3.26	8	-	0.0894860437	1.5586614068	0.8741349528	fold2	1.4814573721	0.4827560164	1.9341460565
SP1	1hms	1hms.pdb	R126.A{Q}	0.31	8	-	0.047601663	1.4399629382	0.8540684649	fold2	1.5266916953	0.3598783496	1.5465813356
SP1	1hms	1hms.pdb	T40.A{E}	2.4	8	-	0.2083916785	1.3179387915	0.8850485483	fold0	1.3334022678	0.7034321049	1.2532763972
SP1	1hms	1hms.pdb	T40.A{Q}	2.73	8	-	0.0928157833	1.0905855427	0.9044833027	fold1	1.1030255678	0.4206658983	1.4274203417
SP1	1hms	1hms.pdb	T40.A{V}	0.76	8	-	-0.3238159355	-0.2708251791	0.9439764894	fold4	-0.184266643	-0.7484259956	-0.1185833069
SP1	1hms	1hms.pdb	W8.A{E}	3.82	8	-	0.2311661973	3.0651887836	0.8097933317	fold1	3.1243712204	1.2266717109	3.9252648832
SP1	1hms	1hms.pdb	Y128.A{F}	2.68	8	-	0.0722869217	1.2256195383	0.9171203711	fold4	1.1012829166	0.568532286	1.6154340938
SP1	1hti	1hti.pdb	K193.A{A}	-0.5	8	-	-0.0522568019	0.0345941832	0.8218268903	fold1	0.7368090163	-0.7182167758	0.7363813479
SP1	1hti	1hti.pdb	Q179.A{A}	-0.05	8	-	0.171403475	0.1097999572	0.8972298924	fold1	0.66588205	-0.4889532624	0.3886664119
SP1	1hti	1hti.pdb	Q179.A{D}	-0.75	8	-	0.0557571615	-0.1712219762	0.7972758657	fold3	1.0425842199	-1.3220877301	0.0632915323
SP1	1hti	1hti.pdb	S105.A{D}	0.65	8	-	0.0554407126	0.1384944195	0.8990434979	fold4	0.5901741645	-0.7897701234	0.150946946
SP1	1huu,BU	1huu_p.pdb	A27.A{S}	1.19	7	Biological Assembly	0.3479963989	1.7490540042	0.8913582105	fold1	1.7389640629	0.9211225752	2.0128194767
SP1	1huu,BU	1huu_p.pdb	A56.A{S}	0.13	7	Biological Assembly	-0.2059742852	-0.2034503261	0.9131839743	fold0	0.1670397577	-1.0211501305	-0.1650905077
SP1	1huu,BU	1huu_p.pdb	M69.A{I}	0	7	Biological Assembly	0.0549134405	-0.3962470542	0.9141704026	fold0	-0.1105027536	-1.1788452715	-0.2906922461
SP1	1huu,BU	1huu_p.pdb	S31.A{T}	-0.41	7	Biological Assembly	-0.2755757784	-0.6579234056	0.9447093322	fold2	-0.5638414132	-1.1643769802	-0.4987786107
SP1	1huu,BU	1huu_p.pdb	V42.A{I}	0.82	7	Biological Assembly	-0.0263835211	0.7172034852	0.8955653518	fold2	0.8371413642	-0.2113493048	1.2523651446
SP1	1iet	1iet.pdb	D60.A{R}	-0.14	7.2	-	-0.0879095589	-0.9388799471	0.9405879881	fold1	-0.6828347331	-1.2208033523	-1.0539634585
SP1	1ifc	1ifc.pdb	A104.A{C}	-1.32	8.1	-	-0.1286433758	0.3348520688	0.9214659402	fold3	0.8161369522	-0.2496704489	0.3281634894
SP1	1ifc	1ifc.pdb	F68.A{A}	0.42	7	-	0.1260960847	2.4019291644	0.8222114023	fold4	2.834612754	0.6479974955	2.8462114092
SP1	1ifc	1ifc.pdb	F93.A{A}	2.37	7	-	0.036390419	2.7010779773	0.789618929	fold2	3.5286475559	0.6702158733	2.8889394507
SP1	1ifc	1ifc.pdb	G65.A{A}	0.94	7.4	-	0.1238829971	0.7219429913	0.9016849312	fold2	0.8340036112	-0.1050788267	0.9089313859
SP1	1ifc	1ifc.pdb	I23.A{C}	-0.51	8.1	-	-0.0357629637	0.3191916417	0.9469029334	fold3	0.6432264516	0.2304122666	0.3113909073
SP1	1ifc	1ifc.pdb	L64.A{A}	1.68	7.4	-	0.1668508961	1.8934900582	0.8923735694	fold1	1.6563901818	1.0110576698	1.9950783894
SP1	1ifc	1ifc.pdb	L64.A{G}	2.26	7.4	-	0.1504151137	2.3436134316	0.8641127927	fold1	2.3784043018	1.0258256537	2.9677164503
SP1	1ifc	1ifc.pdb	L72.A{C}	-0.02	8.1	-	0.1927950878	1.8835279381	0.845236055	fold0	1.5879357492	0.77379084	1.7862869776
SP1	1ifc	1ifc.pdb	L89.A{C}	1.25	8.1	-	0.1487234954	1.704288327	0.8617508559	fold0	1.5753324468	0.7681018927	1.6853855252
SP1	1ifc	1ifc.pdb	S53.A{C}	-0.31	8.1	-	-0.0728983468	0.5078849505	0.9263058055	fold3	0.8626519307	-0.1357825916	0.6575522912
SP1	1ifc	1ifc.pdb	V60.A{C}	0.07	8.1	-	0.0631983052	0.7793037666	0.9174360724	fold4	0.9710401134	0.301912251	0.9856818508
SP1	1ifc	1ifc.pdb	V60.A{N}	0.83	7	-	0.2940791591	1.5929526729	0.8989912995	fold2	1.6045750688	0.9572007384	1.728412314
SP1	1ifc	1ifc.pdb	W6.A{Y}	0.87	7	-	-0.0851109548	1.1315875475	0.8801774515	fold3	1.1873291543	-0.0636196625	1.5393648883
SP1	1ifc	1ifc.pdb	W82.A{Y}	0.39	7	-	-0.0702568376	0.9391771075	0.8631835647	fold0	1.2391272874	-0.1012140655	0.8763718043
SP1	1igv	1igv.pdb	D19.A{N}	-0.83	7	-	0.028660709	0.3684949459	0.9366808989	fold4	0.5562195955	-0.1454721152	0.6599767652
SP1	1igv	1igv.pdb	E17.A{Q}	-0.33	7.1	-	-0.0098453154	-0.3950146102	0.9543815782	fold0	-0.150307343	-0.6606119377	-0.5069232136
SP1	1igv	1igv.pdb	E26.A{Q}	0.03	7	-	0.032614531	0.02324485	0.8681614505	fold1	0.5251927983	-1.0646041209	0.0652213871
SP1	1igv	1igv.pdb	F10.A{A}	4.12	7	-	0.1312068828	2.5868590519	0.8323705	fold3	2.6342306077	0.9501281493	3.3578529474
SP1	1igv	1igv.pdb	F66.A{A}	4.2	7	-	0.296266053	3.0511745539	0.8448875706	fold4	3.103569095	1.5558769488	3.7464288155
SP1	1igv	1igv.pdb	F66.A{W}	0.93	7	-	0.1354963914	1.139208021	0.8877009944	fold0	1.3387327149	0.2058437503	1.1296516397
SP1	1igv	1igv.pdb	I73.A{V}	1.34	7	-	0.0392841779	0.9552641458	0.8918724844	fold3	1.0087629102	0.1578915367	1.2569679663
SP1	1igv	1igv.pdb	L23.A{A}	3.24	7	-	0.5235773256	3.0261813142	0.8998885835	fold4	2.9027928906	2.1870169177	3.5691519361
SP1	1igv	1igv.pdb	L23.A{G}	3.95	7	-	0.5086070196	3.7866270677	0.855037482	fold3	3.8361073254	2.3670628486	4.4469289194
SP1	1igv	1igv.pdb	L28.A{A}	2.2	7	-	0.6441868299	3.5415001259	0.8537780503	fold2	3.5715074827	2.374104326	4.0951906691
SP1	1igv	1igv.pdb	L6.A{V}	1.72	7	-	0.2844760231	1.8808228087	0.9055901333	fold1	1.6528843059	1.1153128532	2.1003725771
SP1	1igv	1igv.pdb	V61.A{A}	2.93	7	-	0.3932092831	2.2952651554	0.8925445439	fold0	2.329864287	1.7475896259	2.5345037885
SP1	1igv	1igv.pdb	V61.A{G}	3.6	7	-	0.4376982359	3.1392463395	0.8820811046	fold2	3.2404429106	1.9656169382	3.6248644691
SP1	1igv	1igv.pdb	V70.A{L}	0.13	7	-	-0.3522823752	-0.6073862559	0.9311150863	fold0	-0.3213470092	-1.0876223785	-0.6533074414
SP1	1igv	1igv.pdb	Y13.A{F}	1.08	7.1	-	-0.028938251	0.8183036888	0.908107195	fold1	0.976738842	-0.0539966351	1.1572604472
SP1	1ihb,A	1ihb_a.pdb	F37.A{H}	0.66	7.5	Chain A	0.04605002	-0.0374544023	0.8702108102	fold3	-0.0689301976	-0.693483238	0.3220358108
SP1	1ihb,A	1ihb_a.pdb	F71.A{N}	-0.46	7.5	Chain A	0.0595716749	0.7521157149	0.8659683469	fold0	1.0511026077	0.3606720001	0.3359167553
SP1	1ihb,A	1ihb_a.pdb	F82.A{Q}	0.37	7.5	Chain A	0.1397323816	0.4646058417	0.9238403561	fold4	0.6167532961	0.2835283076	0.7202234857
SP1	1ihb,A	1ihb_a.pdb	F92.A{N}	0.71	7.5	Chain A	0.1822391182	1.0201455921	0.8619936564	fold0	1.2164537088	0.2930164584	0.9993322604
SP1	1ihb,A	1ihb_a.pdb	R55.A{V}	0.15	7.5	Chain A	-0.1088123131	0.4832993545	0.8665219465	fold1	0.8449816235	-0.5301706087	1.1091505233
SP1	1imq	1imq.pdb	A25.A{G}	0.14	6	-	-0.0325470702	0.4451820575	0.908572271	fold3	0.8158428012	-0.0063968566	0.7197248225
SP1	1imq	1imq.pdb	E31.A{L}	0.67	6	-	0.1359344758	0.0147065332	0.8802508276	fold3	0.3592758623	-0.9224145262	0.1386977338
SP1	1imq	1imq.pdb	E41.A{V}	-0.89	6	-	0.0461239593	0.6118192776	0.8956882054	fold3	0.9165925183	-0.1707018871	0.5994334681
SP1	1imq	1imq.pdb	V19.A{L}	1.82	6	-	-0.2023530207	-0.1450760627	0.9556561506	fold0	-0.1633943557	-0.4776312996	0.0395198487
SP1	1imq	1imq.pdb	V34.A{L}	-0.33	6	-	-0.2212706179	-0.8497747217	0.9148142365	fold0	-0.4955121165	-1.2501357708	-1.0038568024
SP1	1imq	1imq.pdb	V37.A{L}	0.26	6	-	-0.2843429784	-0.1429022294	0.9316645875	fold4	-0.0885179493	-0.6505346272	0.0565296895
SP1	1imq	1imq.pdb	V68.A{I}	0.81	6	-	-0.111728126	0.2560131944	0.8992861571	fold3	0.517047739	-0.2251118077	0.7347257312
SP1	1imq	1imq.pdb	V71.A{I}	-0.07	6	-	-0.0867624417	0.4865670108	0.9025320159	fold4	0.7081701094	-0.0711806132	0.8857011081
SP1	1io2	1io2.pdb	D105.A{A}	-1.72	9	-	-0.2392323213	-1.002860211	0.9262207589	fold2	-0.9679074855	-0.4536780192	-1.3124040325
SP1	1io2	1io2.pdb	D135.A{A}	-1.82	9	-	-0.1405983712	0.2515523272	0.9044412419	fold3	0.8023657027	-0.3873316981	0.3940093217
SP1	1io2	1io2.pdb	D7.A{N}	-0.46	9	-	-0.0977354583	0.0773676479	0.8915370362	fold3	0.491647468	-0.1598118893	0.4823063618
SP1	1io2	1io2.pdb	E8.A{A}	-1.77	9	-	-0.3333226698	-1.0368406283	0.9054311601	fold3	-0.9354355771	-0.5606947481	-1.3763186197
SP1	1io2	1io2.pdb	E8.A{Q}	1.25	9	-	-0.0906419321	0.016532311	0.8828568173	fold1	-0.0668084757	-0.2522682241	0.2342733651
SP1	1iro	1iro.pdb	I33.A{L}	-0.76	9.1	-	-0.1686732281	0.2774743964	0.9209403202	fold0	0.4784865193	-0.0152891013	0.224381778
SP1	1iro	1iro.pdb	V24.A{I}	-0.36	9.1	-	-0.0168674506	1.0015507363	0.8687815715	fold1	1.131825633	0.1739350583	1.2016769211
SP1	1jiw,I	1jiw_i.pdb	D10.I{A}	0.7	7.1	Chain I	0.1025722606	0.196737931	0.9287734558	fold3	0.2030115407	-0.2208889738	0.3992777736
SP1	1jiw,I	1jiw_i.pdb	W15.I{F}	2.3	7.1	Chain I	0.0300679444	1.9864327461	0.849191847	fold3	1.7487560619	0.4731640682	2.4227222479
SP1	1k9q,A	1k9q_a.pdb	A20.A{R}	-0.89	7	Chain A	0.0881917516	-0.2352855509	0.8631247254	fold0	0.3120570969	-0.213018963	0.0939729255
SP1	1k9q,A	1k9q_a.pdb	D34.A{T}	-0.37	7	Chain A	0.1362152167	0.3569136687	0.9283477367	fold3	0.6038163456	-0.102753826	0.4343212356
SP1	1k9q,A	1k9q_a.pdb	L30.A{Y}	-0.27	7	Chain A	0.2301038198	0.702486041	0.9047360999	fold3	0.8509643691	0.182332675	0.7789339591
SP1	1kcq	1kcq.pdb	D187.A{N}	1.05	7.2	-	-0.0782575888	1.0176291333	0.8749272734	fold2	1.1891135749	-0.0002778672	1.1968822404
SP1	1kcq	1kcq.pdb	D187.A{Y}	2.03	7.2	-	-0.276869605	-0.4723102817	0.9384479993	fold4	-0.1997153627	-1.0035383336	-0.4792911749
SP1	1kdx,A	1kdx_a.pdb	Y640.A{F}	0	6	Chain A	-0.0812881374	0.5105866387	0.8691394534	fold2	0.9481185751	-0.0792617064	0.3245779875
SP1	1ke4,A	1ke4_a.pdb	Y150.A{F}	2.05	6.8	Chain A	-0.0192221813	0.2652155898	0.9005604656	fold0	0.7808498319	-0.3008990914	0.4155381472
SP1	1kfw	1kfw.pdb	G405.A{Q}	-0.62	7.5	-	-0.0199170074	-0.4916108894	0.9277534029	fold1	-0.144169326	-0.5638625547	-0.8029266201
SP1	1kfw	1kfw.pdb	N197.A{K}	-0.81	7.5	-	0.0053678615	-0.2482790845	0.9180869914	fold3	-0.0523834174	-0.8990042222	-0.1188121828
SP1	1lbi	1lbi.pdb	K84.A{L}	0.2	7.4	-	-0.4469640685	-0.5191345741	0.8067078588	fold3	0.374266043	-2.3530414332	-0.4955817615
SP1	1lni,A	1lni_a.pdb	D17.A{K}	1.1	7	Chain A	-0.1371666298	-0.4066608362	0.8988748399	fold0	-0.1620729584	-1.2696349465	-0.2197616589
SP1	1lni,A	1lni_a.pdb	D25.A{K}	-0.9	7	Chain A	-0.0615433279	-0.8332539412	0.9377468674	fold1	-0.4907662816	-1.2618933005	-0.9614219211
SP1	1lni,A	1lni_a.pdb	D79.A{A}	-2.48	6.8	Chain A	-0.5148996953	-2.0022710672	0.8220009025	fold1	-1.798383449	-1.30279025	-2.5558990941
SP1	1lni,A	1lni_a.pdb	D79.A{E}	0.4	7	Chain A	-0.1482644542	0.5297867241	0.9012683939	fold2	0.8856458222	-0.4045851014	0.6822308122
SP1	1lni,A	1lni_a.pdb	D79.A{F}	-2.73	6.8	Chain A	-0.6935331141	-2.7770833716	0.9130468393	fold0	-2.6102360528	-2.3333822104	-3.1657812709
SP1	1lni,A	1lni_a.pdb	D79.A{H}	-1.7	7	Chain A	-0.3582266775	-1.611734239	0.921721228	fold1	-1.5224560062	-1.1863305715	-1.9137143055
SP1	1lni,A	1lni_a.pdb	D79.A{I}	-2.85	7	Chain A	-0.8892863374	-2.3382487748	0.8036585325	fold4	-1.5679845124	-2.6686828681	-2.9432959906
SP1	1lni,A	1lni_a.pdb	D79.A{K}	-2.35	7	Chain A	-0.2144940758	-1.0597426085	0.7773663545	fold2	-0.666125926	-0.642500578	-1.6619803063
SP1	1lni,A	1lni_a.pdb	D79.A{L}	-2.65	7	Chain A	-0.8611684109	-2.449009069	0.816055871	fold4	-1.8406250685	-2.6120359307	-2.9758796385
SP1	1lni,A	1lni_a.pdb	D79.A{N}	-1.46	6.8	Chain A	-0.1748334582	0.2766438735	0.8184121096	fold2	0.9249294087	-0.4483270755	0.187407671
SP1	1lni,A	1lni_a.pdb	D79.A{R}	-2.7	7	Chain A	-0.3346341948	-2.1155128958	0.8977637885	fold1	-2.254141096	-1.3012296388	-2.3840263242
SP1	1lni,A	1lni_a.pdb	D79.A{W}	-2.25	7	Chain A	-0.6212821552	-1.9247626707	0.9274222852	fold3	-1.4917308528	-2.3156372092	-2.1623572194
SP1	1lni,A	1lni_a.pdb	D79.A{Y}	-2.9	7	Chain A	-0.6008441192	-2.4742094711	0.8386362927	fold1	-2.1566191751	-2.0867221902	-2.9855434075
SP1	1lni,A	1lni_a.pdb	E41.A{K}	1.11	6.6	Chain A	0.0113110326	-0.4332359052	0.9467910221	fold0	-0.3563217007	-0.7632236021	-0.3451562613
SP1	1lni,A	1lni_a.pdb	E54.A{Q}	1.96	6.3	Chain A	-0.1374862607	0.0788812376	0.8654715187	fold4	0.626605235	-0.4235075654	0.593737151
SP1	1lni,A	1lni_a.pdb	E74.A{K}	-0.84	6.7	Chain A	-0.0489664577	-0.6125102085	0.9301835211	fold4	-0.3012298929	-1.2006739079	-0.6297086744
SP1	1lni,A	1lni_a.pdb	H85.A{Q}	0	6.3	Chain A	-0.184722613	-0.0032893442	0.9165266991	fold2	0.0769568684	-0.7751544886	0.3023970156
SP1	1lni,A	1lni_a.pdb	N39.A{A}	2.2	7	Chain A	-0.3380235857	0.121138021	0.8505306336	fold0	0.8842806947	-0.4006714955	0.182110594
SP1	1lni,A	1lni_a.pdb	N39.A{D}	1.5	7	Chain A	-0.0428701384	0.7196491642	0.8836894745	fold1	0.7454543989	0.2003841923	1.3620237009
SP1	1lni,A	1lni_a.pdb	N39.A{S}	2.3	7	Chain A	-0.0743782454	1.1881551471	0.893340954	fold4	1.1402399356	0.2657724173	1.684214626
SP1	1lni,A	1lni_a.pdb	Q38.A{A}	-0.74	6.3	Chain A	-0.0197860659	0.1387953187	0.9063460995	fold4	0.6274016553	-0.6136833114	-0.0505294087
SP1	1lni,A	1lni_a.pdb	Q94.A{K}	-0.56	6.8	Chain A	0.0671483292	-0.1522861968	0.9692407935	fold3	-0.0398549714	-0.2699665773	-0.205877232
SP1	1lni,A	1lni_a.pdb	R65.A{A}	1.13	6.3	Chain A	0.0025405638	1.3991040382	0.8666685935	fold0	1.5159151173	0.6307847549	1.2543466469
SP1	1lni,A	1lni_a.pdb	T16.A{V}	-0.3	7	Chain A	-0.2374083626	-0.2811275626	0.9120643778	fold2	-0.1172680137	-0.9354653557	-0.1178182148
SP1	1lni,A	1lni_a.pdb	T18.A{V}	1.4	7	Chain A	-0.366054874	-0.5052921428	0.9362719971	fold1	-0.131313881	-0.9121812524	-0.6758258498
SP1	1lni,A	1lni_a.pdb	T5.A{V}	0	7	Chain A	-0.0394777839	-0.0010600364	0.9238754538	fold0	0.2342551853	-0.7122267953	0.1192081213
SP1	1lni,A	1lni_a.pdb	T56.A{V}	1.9	7	Chain A	-0.2708537322	0.0504327505	0.8807346602	fold4	0.7331261092	-0.5868717726	0.3560909746
SP1	1lni,A	1lni_a.pdb	T59.A{V}	1.7	7	Chain A	-0.0759335662	0.6167274341	0.9191715989	fold1	0.7938521019	-0.0095258897	1.0230968982
SP1	1lni,A	1lni_a.pdb	T67.A{V}	0	7	Chain A	-0.0646427079	0.378598939	0.9190891123	fold0	0.8061808891	-0.3205352443	0.4053632588
SP1	1lni,A	1lni_a.pdb	T72.A{V}	0.2	7	Chain A	-0.3276814337	-0.1842207294	0.9114602306	fold0	0.2760035181	-0.9108533529	-0.2811286652
SP1	1lni,A	1lni_a.pdb	T82.A{V}	1.7	7	Chain A	-0.3826151515	-0.2143045353	0.9274706315	fold3	0.1456848526	-0.6199082575	-0.3714920622
SP1	1lni,A	1lni_a.pdb	V2.A{T}	0.9	7	Chain A	0.2055923146	1.0357121941	0.9296169824	fold3	1.1139230555	0.7271448122	1.1106187592
SP1	1lni,A	1lni_a.pdb	V36.A{T}	1.3	7	Chain A	0.1621903801	1.0755797681	0.9258629446	fold1	1.0311498262	0.5554701884	1.4537156265
SP1	1lni,A	1lni_a.pdb	V43.A{T}	0.5	7	Chain A	0.0090657601	0.8623245953	0.9106425464	fold4	0.9060058433	0.3901578796	1.1204727708
SP1	1lni,A	1lni_a.pdb	V57.A{T}	4.4	7	Chain A	0.2149167065	1.9189370499	0.8528720717	fold4	1.5440969953	1.150851138	2.1294686719
SP1	1lni,A	1lni_a.pdb	Y30.A{F}	-0.4	7	Chain A	0.0093948888	0.4041856934	0.9134547048	fold2	0.6784776696	-0.1013477108	0.3821468914
SP1	1lni,A	1lni_a.pdb	Y49.A{F}	0.2	7	Chain A	-0.0813100135	-0.5322587636	0.8709788407	fold4	0.1211409596	-1.5836595939	-0.6599580715
SP1	1lni,A	1lni_a.pdb	Y51.A{F}	2.3	7	Chain A	-0.0053090355	0.6684024578	0.8912270034	fold3	0.789069683	-0.1495776059	1.1231884954
SP1	1lni,A	1lni_a.pdb	Y52.A{F}	3.6	7	Chain A	-0.0513695452	1.216611923	0.8869129068	fold1	1.2122182873	0.0473076659	1.7504261439
SP1	1lni,A	1lni_a.pdb	Y55.A{F}	0.6	7	Chain A	-0.0761913637	0.9327382617	0.8833223239	fold3	1.0920771765	-0.1733624876	1.1968870463
SP1	1lni,A	1lni_a.pdb	Y80.A{F}	1.5	7	Chain A	-0.0790022204	1.0002032284	0.8916140269	fold2	1.1193083192	-0.0767387383	1.3896662021
SP1	1lni,A	1lni_a.pdb	Y81.A{F}	1.2	7	Chain A	-0.0840591064	0.9307217186	0.88589751	fold3	1.0947335406	-0.1851546045	1.2137493333
SP1	1lni,A	1lni_a.pdb	Y86.A{F}	0.3	7	Chain A	-0.1152665463	0.4073916927	0.9304235352	fold1	0.6071832506	-0.2405737412	0.6951233105
SP1	1luc	1luc.pdb	A81.A{H}	2.7	7	-	-0.0018302127	-0.1865376581	0.9373960565	fold2	-0.3810232965	-0.3388259066	0.0840921045
SP1	1luc	1luc.pdb	H81.B{A}	2.1	7	-	-0.0389333417	0.4795925982	0.855550704	fold2	0.9507652666	0.263703573	0.623133522
SP1	1luc	1luc.pdb	H82.B{A}	2.7	7	-	-0.0125573262	0.6389140646	0.8123302946	fold4	0.98482553	0.121597691	1.0401873959
SP1	1lve,BU	1lve_p.pdb	I106.A{L}	0.51	7.5	Biological Assembly	-0.0190346761	0.1511320505	0.9433029859	fold4	0.3271191356	-0.3599600117	0.2306909964
SP1	1lve,BU	1lve_p.pdb	K30.A{R}	0.55	7.5	Biological Assembly	-0.1013474017	-0.5740399961	0.8852179911	fold3	-0.277721376	-1.430636246	-0.4420604912
SP1	1lve,BU	1lve_p.pdb	K30.A{T}	1.33	7.5	Biological Assembly	-0.1333907164	0.2154983476	0.9098518987	fold0	0.4516179219	-0.6177911959	0.3960235452
SP1	1lve,BU	1lve_p.pdb	K39.A{T}	2.29	7.5	Biological Assembly	-0.0259094568	0.5703666655	0.8845937505	fold0	1.2507354141	-0.113444032	0.4664018885
SP1	1lve,BU	1lve_p.pdb	L27C.A{N}	0.57	7.5	Biological Assembly	0.2002557718	0.4805344888	0.9263381456	fold4	0.85682972	0.2324415008	0.2780649178
SP1	1lve,BU	1lve_p.pdb	L27C.A{Q}	-0.63	7.5	Biological Assembly	0.2187665182	0.593261228	0.9305844981	fold1	0.7852532446	0.0492095	0.7489081893
SP1	1lve,BU	1lve_p.pdb	M4.A{L}	-1.04	7.5	Biological Assembly	-0.1490892648	0.1667172444	0.9013021877	fold0	0.7080122178	-0.5483539288	0.1532075028
SP1	1lve,BU	1lve_p.pdb	N28.A{F}	2.41	7.5	Biological Assembly	0.3323762104	0.4855430808	0.8589788909	fold4	1.1469092424	-0.5408655316	0.9374243185
SP1	1lve,BU	1lve_p.pdb	Q38.A{N}	1.6	7.5	Biological Assembly	0.133581818	0.9077390309	0.918770558	fold2	1.117146969	0.3054276746	0.9074868908
SP1	1lve,BU	1lve_p.pdb	Q89.A{H}	0.9	7.5	Biological Assembly	-0.0966388337	0.8940972143	0.8979204402	fold1	0.8974179773	-0.6015618021	0.8386912248
SP1	1lve,BU	1lve_p.pdb	Q89.A{N}	1.26	7.5	Biological Assembly	0.0931836121	1.3246787357	0.9006024311	fold3	1.4480759396	0.2875202479	1.6655366034
SP1	1lve,BU	1lve_p.pdb	S29.A{N}	-0.39	7.5	Biological Assembly	-0.0336920933	-0.6362910784	0.9213139099	fold0	-0.2397382383	-1.2167809861	-0.7425989648
SP1	1lve,BU	1lve_p.pdb	S97.A{T}	-0.13	7.5	Biological Assembly	-0.2771683835	-0.580501685	0.9398864937	fold2	-0.3706404354	-1.0107992639	-0.575214145
SP1	1lve,BU	1lve_p.pdb	T94.A{H}	-0.73	7.5	Biological Assembly	0.122955903	-0.0799386681	0.8850497386	fold4	0.5236501337	-0.5086074643	0.1013098422
SP1	1lve,BU	1lve_p.pdb	V27B.A{L}	-1.67	7.5	Biological Assembly	-0.0150228878	0.4616977749	0.9151788053	fold1	0.7355430323	-0.0203404082	0.7126930034
SP1	1lve,BU	1lve_p.pdb	Y27D.A{D}	-2.19	7.5	Biological Assembly	-0.3101970808	-0.2782757583	0.8091397552	fold2	0.4026373295	-0.7090971349	-0.107801985
SP1	1lve,BU	1lve_p.pdb	Y96.A{Q}	2.09	7.5	Biological Assembly	0.1688486033	1.3017854181	0.900693554	fold2	1.5434069388	0.6924483318	1.072431114
SP1	1lz1	1lz1.pdb	A32.A{L}	0.1	2.7	-	-0.2838819443	-0.6851582364	0.916168498	fold1	-0.1493931714	-0.9957436346	-1.0656306024
SP1	1lz1	1lz1.pdb	A32.A{S}	0.33	2.7	-	0.3744493721	1.4727956	0.9135481225	fold1	1.13650058	1.2034185733	1.6413361654
SP1	1lz1	1lz1.pdb	A9.A{S}	0.02	2.7	-	0.3838873449	1.6589201605	0.8713911353	fold3	1.1289263691	1.2463076077	1.7427929756
SP1	1lz1	1lz1.pdb	A92.A{S}	-0.81	2.7	-	0.3094173707	1.1594651014	0.9273915444	fold2	1.0067540132	1.0563424555	1.2331703959
SP1	1lz1	1lz1.pdb	A96.A{M}	-0.02	2.7	-	-0.1777194183	-0.3937442847	0.9525173699	fold4	-0.0966884963	-0.6665584053	-0.5543930128
SP1	1lz1	1lz1.pdb	A96.A{S}	1	2.7	-	0.3688778417	1.4673904382	0.9146017393	fold1	1.1328950672	1.1866060443	1.7063722464
SP1	1lz1	1lz1.pdb	C77.A{A}	4.6	3	-	0.0883754412	1.2256942734	0.9304608143	fold2	1.3107914393	0.6315082841	1.3330978821
SP1	1lz1	1lz1.pdb	D102.A{N}	0.15	3.5	-	-0.0651134873	-0.0117643864	0.9037767917	fold3	0.1405123532	-0.6402577773	0.1502055695
SP1	1lz1	1lz1.pdb	D120.A{N}	0.17	3.5	-	0.0463192856	0.9268412079	0.8927931769	fold1	0.9182445815	-0.4926930505	1.0623997005
SP1	1lz1	1lz1.pdb	D18.A{N}	1.28	3.4	-	-0.0528881259	0.5213936293	0.8650625984	fold2	0.6412529305	-0.4292853326	1.2115566283
SP1	1lz1	1lz1.pdb	D49.A{N}	0.65	3.4	-	-0.0434828254	-0.1687460619	0.935807776	fold4	0.1373435411	-0.6624932998	-0.2279620458
SP1	1lz1	1lz1.pdb	D67.A{H}	3.73	4	-	-0.1635913025	0.2690323319	0.8131428757	fold2	0.8013031785	-0.5699471715	1.10582719
SP1	1lz1	1lz1.pdb	D67.A{N}	1.39	3.5	-	-0.0426078243	0.9002183063	0.8912216344	fold0	1.191123441	-0.0227874101	0.9300911491
SP1	1lz1	1lz1.pdb	E35.A{L}	0.53	2.7	-	-0.4337717269	-0.9914153121	0.8417059453	fold2	-0.3929312219	-1.5721697755	-1.2995221706
SP1	1lz1	1lz1.pdb	E7.A{Q}	0.94	3.5	-	-0.0336434561	0.018706397	0.8972602435	fold2	-0.0672531151	-0.5304710117	0.3792546134
SP1	1lz1	1lz1.pdb	G105.A{A}	0.62	2.7	-	-0.0846389508	-0.1453469396	0.9179437287	fold2	-0.1217319397	-0.3397267451	-0.0717720366
SP1	1lz1	1lz1.pdb	G127.A{A}	0.55	2.7	-	0.0985349018	0.1343939999	0.9341816766	fold0	0.1195677842	-0.3673108483	0.4000726398
SP1	1lz1	1lz1.pdb	G129.A{A}	-0.14	2.7	-	0.1280781506	0.3489114251	0.9109338605	fold2	0.4797362518	-0.3496953824	0.7872119139
SP1	1lz1	1lz1.pdb	G16.A{A}	1.39	2.7	-	0.030314729	0.4613228862	0.9042161702	fold4	0.7735395751	-0.3636865315	0.7678469817
SP1	1lz1	1lz1.pdb	G19.A{A}	1.77	2.7	-	0.0351893805	0.3901518602	0.9003329886	fold1	0.6708888286	-0.4501007946	0.8210466774
SP1	1lz1	1lz1.pdb	G22.A{A}	1.79	2.7	-	0.0468098966	0.1780201699	0.8854556094	fold2	0.2352628684	-0.6894280041	0.5545015583
SP1	1lz1	1lz1.pdb	G37.A{A}	0.29	2.7	-	-0.1319591928	0.3393369512	0.8917353006	fold3	0.8504816424	-0.6256015769	0.3944472296
SP1	1lz1	1lz1.pdb	G37.A{Q}	0.4	3	-	-0.0429501384	0.5410827358	0.873654282	fold3	1.0526044213	-0.6946421835	0.7065767724
SP1	1lz1	1lz1.pdb	G48.A{A}	-0.45	2.7	-	0.0868453812	-0.4350777561	0.9685330767	fold0	-0.3127311821	-0.7228595885	-0.4135334138
SP1	1lz1	1lz1.pdb	G68.A{A}	0.12	2.7	-	0.0691450991	0.2336522323	0.8991565883	fold2	0.5125904644	-0.5543821766	0.5978317885
SP1	1lz1	1lz1.pdb	G72.A{A}	0.36	2.7	-	0.1552731511	0.5859538125	0.8936199212	fold3	0.5753189823	-0.0280915864	1.0041058967
SP1	1lz1	1lz1.pdb	H78.A{A}	0.14	2.7	-	-0.0720128581	-0.3047815067	0.9039183549	fold4	-0.0115878886	-0.8595216327	-0.3206050618
SP1	1lz1	1lz1.pdb	H78.A{G}	0.21	3	-	-0.1477933129	0.324613796	0.8572045385	fold3	1.0832447196	-0.8812171575	0.5944205566
SP1	1lz1	1lz1.pdb	I106.A{A}	0.93	2.7	-	0.1821116508	1.9553796368	0.8669960898	fold4	1.4623533218	0.9294315292	2.277136412
SP1	1lz1	1lz1.pdb	I106.A{V}	0.72	2.7	-	0.0463936672	0.8442848366	0.9120020338	fold0	0.965468427	0.3724803438	0.7371257376
SP1	1lz1	1lz1.pdb	I23.A{A}	2.54	2.7	-	0.1151193686	1.9461162867	0.8995715236	fold4	1.8920960961	0.9809090973	2.2006356452
SP1	1lz1	1lz1.pdb	I23.A{V}	0.36	2.7	-	0.0725918498	1.2053744781	0.9170164454	fold2	1.3212149558	0.5864062798	1.3623437025
SP1	1lz1	1lz1.pdb	I56.A{A}	3.71	2.7	-	0.2148571226	2.3844836074	0.8825281445	fold4	2.503907102	1.4178429389	2.7483804471
SP1	1lz1	1lz1.pdb	I56.A{F}	4.09	2.7	-	0.1656811712	1.4262195579	0.8960947691	fold2	1.2789937782	0.6040798099	1.9471439064
SP1	1lz1	1lz1.pdb	I56.A{L}	0.1	2.7	-	0.1050652102	1.237810683	0.8981852171	fold1	1.1106351231	0.5133412199	1.66762175
SP1	1lz1	1lz1.pdb	I56.A{M}	1.77	2.7	-	0.1801699743	1.7677661754	0.912722441	fold3	1.7207143992	0.8886895339	2.0031942932
SP1	1lz1	1lz1.pdb	I56.A{T}	4.31	3	-	0.1949901725	2.2822670981	0.8697356934	fold1	2.0661419276	1.1309560811	2.5463539076
SP1	1lz1	1lz1.pdb	I56.A{V}	1.2	2.7	-	-0.0032844027	1.3802706835	0.9054184396	fold0	1.519050488	0.5635599937	1.3661819902
SP1	1lz1	1lz1.pdb	I59.A{A}	1.72	2.7	-	0.4216085935	2.4525300612	0.9218214238	fold3	2.5985142541	1.724402602	2.670609598
SP1	1lz1	1lz1.pdb	I59.A{F}	0.81	2.7	-	0.2007293172	1.0720934788	0.9307245703	fold2	1.094192742	0.578270884	1.2856324518
SP1	1lz1	1lz1.pdb	I59.A{G}	3.83	2.7	-	0.5041227776	2.8248176513	0.8614798429	fold1	2.4472287069	1.9984626923	3.6155840752
SP1	1lz1	1lz1.pdb	I59.A{L}	0	2.7	-	-0.0508757524	0.2360213565	0.9383229584	fold0	0.4975886228	0.0084560815	0.3112296397
SP1	1lz1	1lz1.pdb	I59.A{M}	1.29	2.7	-	0.1927693662	1.0367234061	0.9138961743	fold0	1.0651556765	0.6611226099	0.8313083928
SP1	1lz1	1lz1.pdb	I59.A{S}	3.59	2.7	-	0.693278085	3.1241355785	0.8811295611	fold3	2.8947433427	2.4684329023	3.6813791525
SP1	1lz1	1lz1.pdb	I59.A{T}	2.22	2.7	-	0.5183758859	2.6334278212	0.8987433253	fold4	2.6305120016	1.8334650997	3.0363250016
SP1	1lz1	1lz1.pdb	I59.A{V}	1.1	2.7	-	0.1399249635	1.138071329	0.9107830638	fold3	0.9094287747	0.711958284	1.5677712306
SP1	1lz1	1lz1.pdb	I59.A{Y}	3.78	2.7	-	0.3140672155	1.1629860181	0.9481502652	fold0	1.2292456682	0.7795909815	1.2461258619
SP1	1lz1	1lz1.pdb	I89.A{A}	2.7	2.7	-	0.3237459616	2.4006822678	0.9031559015	fold1	2.4481087319	1.4633708483	2.8219115135
SP1	1lz1	1lz1.pdb	I89.A{V}	0.48	2.7	-	0.086210261	1.4534183791	0.9119654537	fold0	1.4965256919	0.7375886748	1.4451256597
SP1	1lz1	1lz1.pdb	K1.A{A}	0.6	2.7	-	-0.0819176087	0.3529768976	0.9225135052	fold3	0.4653099179	-0.1744763944	0.5746177106
SP1	1lz1	1lz1.pdb	K1.A{M}	0.12	2.7	-	-0.133002667	0.0696191889	0.90887875	fold1	0.0753197994	-0.7694862145	0.4834712802
SP1	1lz1	1lz1.pdb	L8.A{T}	3.73	2.7	-	0.4847011919	2.2024745911	0.8873346211	fold2	2.0188754648	1.7329878164	2.6208171048
SP1	1lz1	1lz1.pdb	N118.A{A}	-0.19	2.7	-	0.1270676333	-0.260311225	0.9517080522	fold0	-0.3115359518	-0.600454552	-0.0390148348
SP1	1lz1	1lz1.pdb	N118.A{G}	-0.05	2.7	-	0.0252215887	-0.1886501721	0.9191201019	fold1	-0.0673801392	-0.8275676343	0.0095385262
SP1	1lz1	1lz1.pdb	Q58.A{A}	-0.91	2.7	-	-0.1631329453	0.4526957431	0.8193563936	fold4	0.6455529939	-0.1734436344	0.9319286409
SP1	1lz1	1lz1.pdb	Q58.A{G}	-1.91	3	-	-0.0949878279	0.6903680989	0.7331514232	fold1	0.734648655	0.0810426264	0.9088762883
SP1	1lz1	1lz1.pdb	R21.A{A}	-1.32	2.7	-	0.0469917137	-0.3094897713	0.9799489186	fold0	-0.3922530273	-0.2710839609	-0.2459294206
SP1	1lz1	1lz1.pdb	R21.A{G}	-1.15	2.7	-	-0.0623430023	-0.3202261746	0.9521563461	fold1	-0.22111874	-0.5377353624	-0.3105790154
SP1	1lz1	1lz1.pdb	R50.A{A}	-0.43	2.7	-	0.0362716007	-0.780938708	0.959637108	fold3	-0.7371468882	-0.5115836901	-0.9594080367
SP1	1lz1	1lz1.pdb	R50.A{G}	-0.32	3	-	-0.1267377264	-0.5944805687	0.9707038207	fold2	-0.5880302684	-0.7895078981	-0.5034172042
SP1	1lz1	1lz1.pdb	V100.A{A}	0.26	2.7	-	0.0307763283	0.9305142813	0.8780355904	fold0	1.0313331016	0.4574985985	0.7203398986
SP1	1lz1	1lz1.pdb	V100.A{F}	1.65	2.7	-	0.0381934102	0.1801509345	0.8832800616	fold3	0.5518633729	-0.099303449	0.614385636
SP1	1lz1	1lz1.pdb	V100.A{T}	0.29	2.7	-	0.1811143332	0.8881707833	0.922580598	fold1	0.8017359136	0.6004627607	1.27425462
SP1	1lz1	1lz1.pdb	V110.A{A}	-0.53	2.7	-	-0.0398383315	-0.1497368659	0.9449457847	fold1	0.0746854848	-0.6100813757	-0.1439869618
SP1	1lz1	1lz1.pdb	V110.A{D}	-0.17	2.7	-	-0.1798545512	-0.396380008	0.9107145042	fold3	-0.1244004885	-1.1356629763	-0.2987180434
SP1	1lz1	1lz1.pdb	V110.A{F}	0.05	2.7	-	0.0654473966	-0.1645971248	0.9302349844	fold1	-0.0567794839	-0.8600229742	0.0752981589
SP1	1lz1	1lz1.pdb	V110.A{G}	-0.48	2.7	-	-0.0397091005	0.4511823007	0.9139433453	fold2	0.7213303062	-0.1855459253	0.2908793
SP1	1lz1	1lz1.pdb	V110.A{I}	-0.86	2.7	-	-0.0362455364	-0.4832575075	0.9388225202	fold0	-0.1310947193	-0.8532099573	-0.6504440709
SP1	1lz1	1lz1.pdb	V110.A{L}	-0.07	2.7	-	-0.0630978948	-0.5420259722	0.9384857913	fold0	-0.2109540089	-0.9703484329	-0.6589367051
SP1	1lz1	1lz1.pdb	V110.A{M}	-0.53	2.7	-	-0.0167477055	-0.4362268674	0.9338993346	fold0	-0.0609470762	-0.9051237926	-0.5770581961
SP1	1lz1	1lz1.pdb	V110.A{N}	-0.07	2.7	-	-0.1384897938	-0.3108854778	0.9249814427	fold1	-0.1993628438	-0.9433297376	-0.1061859819
SP1	1lz1	1lz1.pdb	V110.A{R}	-0.89	2.7	-	-0.147845486	-0.5138924013	0.8787765894	fold0	-0.0129228705	-1.40777319	-0.5679215378
SP1	1lz1	1lz1.pdb	V110.A{Y}	0.14	2.7	-	0.060651214	-0.1804532871	0.915975189	fold0	0.2189407227	-0.9535424751	-0.1933027029
SP1	1lz1	1lz1.pdb	V121.A{A}	1.44	2.7	-	0.0900122227	1.3759815914	0.8940677068	fold0	1.3409491043	0.7634921568	1.4374802977
SP1	1lz1	1lz1.pdb	V125.A{A}	1.32	2.7	-	0.1803208591	0.9742978843	0.9334301163	fold1	0.8967535472	0.5231712745	1.3649423545
SP1	1lz1	1lz1.pdb	V130.A{A}	0.84	2.7	-	0.2443322379	1.0470021758	0.9336644799	fold1	1.0761389338	0.4739837278	1.2409495953
SP1	1lz1	1lz1.pdb	V2.A{A}	1.51	2.7	-	-0.0013070883	0.5553561042	0.9060230208	fold0	0.7301440197	-0.3160572679	0.9429688715
SP1	1lz1	1lz1.pdb	V2.A{D}	1.44	2.7	-	-0.0176208036	0.8439612298	0.8696996847	fold1	1.2272813521	-0.5228180446	1.2422098183
SP1	1lz1	1lz1.pdb	V2.A{F}	0.86	2.7	-	0.0009901692	0.0727080004	0.8814551061	fold1	0.1961419156	-1.0333118688	0.5022840197
SP1	1lz1	1lz1.pdb	V2.A{G}	2.3	2.7	-	-0.1139918249	0.6696918308	0.8888288317	fold2	1.1155712742	-0.3865939041	0.8447208223
SP1	1lz1	1lz1.pdb	V2.A{I}	-1.1	2.7	-	-0.030266868	0.0840089988	0.898626296	fold3	0.3973840076	-0.8307633267	0.2280201529
SP1	1lz1	1lz1.pdb	V2.A{L}	0.05	2.7	-	0.0030491824	0.1605699687	0.8896797722	fold3	0.3752856819	-0.7526461757	0.4024623276
SP1	1lz1	1lz1.pdb	V2.A{M}	0.31	2.7	-	-0.0122013206	0.1027751229	0.8891606137	fold4	0.3520416423	-0.8986443476	0.3542183388
SP1	1lz1	1lz1.pdb	V2.A{N}	1.34	2.7	-	-0.0737030228	0.7706437026	0.8586488435	fold3	1.1699419121	-0.7275331127	1.1086643421
SP1	1lz1	1lz1.pdb	V2.A{R}	0.38	2.7	-	-0.0559661347	0.0131952189	0.8818228731	fold4	0.3460544237	-1.0696646917	0.2217659695
SP1	1lz1	1lz1.pdb	V2.A{S}	1.41	2.7	-	-0.1341463266	0.6187935656	0.8584305146	fold4	1.2681818279	-0.6645022647	0.9128087748
SP1	1lz1	1lz1.pdb	V2.A{Y}	0.36	2.7	-	0.0461168026	0.2863883814	0.8606614329	fold3	0.4824969899	-0.9432731423	0.7051105348
SP1	1lz1	1lz1.pdb	V74.A{A}	0.36	2.7	-	0.1037757511	0.4048392742	0.9228727333	fold2	0.4889149823	-0.0499248058	0.3393735381
SP1	1lz1	1lz1.pdb	V74.A{D}	0.43	2.7	-	0.0161055927	0.0698140663	0.9281905662	fold0	0.3861325753	-0.3980391538	-0.0125778325
SP1	1lz1	1lz1.pdb	V74.A{F}	0.29	2.7	-	0.1105167795	-0.0892251095	0.9192254463	fold1	0.100724925	-0.7143985397	0.0334115712
SP1	1lz1	1lz1.pdb	V74.A{G}	0.22	2.7	-	-0.1002305621	0.2499063516	0.8946542104	fold3	0.6891333086	-0.5297007172	0.7169434541
SP1	1lz1	1lz1.pdb	V74.A{I}	-0.45	2.7	-	0.0480798633	-0.3127962663	0.9556690397	fold4	-0.1556040977	-0.6893820119	-0.2816955619
SP1	1lz1	1lz1.pdb	V74.A{L}	-0.19	2.7	-	0.0868678219	-0.1291955119	0.9294358437	fold3	-0.104626138	-0.5454235301	0.0543491232
SP1	1lz1	1lz1.pdb	V74.A{M}	-0.65	2.7	-	0.0749673378	-0.1341975091	0.9439012401	fold3	0.0225900119	-0.648860017	-0.0336537762
SP1	1lz1	1lz1.pdb	V74.A{N}	0.33	2.7	-	-0.0322709374	0.2662273441	0.890942618	fold3	0.4252569172	-0.6600931082	0.5703579972
SP1	1lz1	1lz1.pdb	V74.A{R}	0.07	2.7	-	0.0555074013	-0.0031483956	0.899001084	fold4	0.2623941944	-0.838418893	0.1489442631
SP1	1lz1	1lz1.pdb	V74.A{S}	0.38	2.7	-	-0.0915126571	0.0052810978	0.9118513725	fold0	0.432600675	-0.5545956771	-0.1421000919
SP1	1lz1	1lz1.pdb	V74.A{Y}	0.24	2.7	-	0.1241516667	-0.0946507598	0.9133019314	fold2	0.2659084425	-0.7095944718	-0.147738106
SP1	1lz1	1lz1.pdb	V93.A{A}	0.74	2.7	-	0.0587530019	1.0055942707	0.8878646713	fold2	0.9541103814	0.4733355796	1.1398401234
SP1	1lz1	1lz1.pdb	V93.A{T}	0.67	2.7	-	0.3170456057	1.3760092841	0.9221533622	fold3	1.1162857336	1.0460435367	1.7270830761
SP1	1lz1	1lz1.pdb	V99.A{A}	0.98	2.7	-	0.0769705618	1.0289499197	0.8696500609	fold0	1.1114391236	0.5788342183	0.8897689233
SP1	1lz1	1lz1.pdb	V99.A{T}	0.5	2.7	-	0.2094383376	1.0315364953	0.9017955534	fold0	0.9992280277	0.780713912	1.0346041134
SP1	1lz1	1lz1.pdb	Y124.A{F}	0.36	2.7	-	-0.0404207904	0.2847265063	0.9194629432	fold2	0.5212889217	-0.1900437663	0.2320246682
SP1	1lz1	1lz1.pdb	Y20.A{F}	0.5	2.7	-	-0.0074292154	0.8398150777	0.8964568095	fold3	0.894186659	-0.1227580522	1.2273983382
SP1	1lz1	1lz1.pdb	Y38.A{A}	2.49	2.7	-	0.1134301956	2.2397511007	0.8363827417	fold0	2.1254145234	1.0819689731	2.9329787417
SP1	1lz1	1lz1.pdb	Y38.A{F}	0.19	2.7	-	-0.0235393735	1.0703868659	0.8998734	fold0	1.1331794008	0.161764651	1.1861110379
SP1	1lz1	1lz1.pdb	Y38.A{G}	2.32	2.7	-	0.2066523193	2.7385574564	0.8344432953	fold3	2.665622898	1.4307095002	3.4654159929
SP1	1lz1	1lz1.pdb	Y45.A{F}	-0.07	2.7	-	-0.0517428626	-0.5254902841	0.9054348535	fold4	-0.1363427185	-1.2822533337	-0.536256325
SP1	1lz1	1lz1.pdb	Y54.A{F}	0.96	2.7	-	-0.0895271614	0.0999518859	0.924623703	fold2	-0.1427216465	-0.2736263068	0.5294145147
SP1	1lz1	1lz1.pdb	Y63.A{F}	0.24	2.7	-	7.07003137324e-05	-0.1271187177	0.9031856466	fold1	0.1109203483	-1.0510947745	0.0968302447
SP1	1mbg	1mbg.pdb	V103.A{A}	2.32	7.5	-	0.4906774829	2.3617764964	0.8874301349	fold0	2.4796585457	1.7614687761	2.5440483074
SP1	1mbg	1mbg.pdb	V103.A{I}	-0.69	7.5	-	-0.2036811913	-0.0449674973	0.8647096159	fold1	0.6122426175	-0.4554152218	0.31340862
SP1	1mbg	1mbg.pdb	V103.A{L}	-2.08	7.4	-	-0.3734525194	-0.3234196769	0.9192672038	fold4	0.0093911219	-0.8572130981	-0.3893337651
SP1	1mgr	1mgr.pdb	Y11.A{F}	0.6	7	-	-0.0516207107	0.0116715033	0.9098996816	fold3	0.1008571918	-0.6784253415	0.2675342371
SP1	1mgr	1mgr.pdb	Y33.A{F}	-0.5	7	-	0.0143628136	0.120733212	0.9280818471	fold1	0.4566379033	-0.2748187907	0.3956958726
SP1	1mgr	1mgr.pdb	Y54.A{F}	2.6	7	-	0.0475174998	0.8557016514	0.8835965348	fold2	1.0198816413	0.139089234	0.9443179649
SP1	1mgr	1mgr.pdb	Y55.A{F}	2.1	7	-	-0.0431947743	1.0824530904	0.8941489636	fold4	1.1632952028	0.0947033687	1.572520094
SP1	1mgr	1mgr.pdb	Y58.A{F}	0.7	7	-	-0.0988394888	0.8424007527	0.8965406069	fold1	1.0549104852	-0.2902479513	1.1635889072
SP1	1mgr	1mgr.pdb	Y83.A{F}	1.5	7	-	0.0022580573	1.0920733041	0.9093037912	fold4	1.1693526956	0.1779082837	1.4880374056
SP1	1mgr	1mgr.pdb	Y84.A{F}	1	7	-	-0.0223770844	1.2239846385	0.8912976779	fold1	1.239645063	0.090961687	1.6621892909
SP1	1mgr	1mgr.pdb	Y89.A{F}	0	7	-	-0.0822086309	0.5304567974	0.9009123666	fold1	0.8442390488	-0.3134731337	0.8393948171
SP1	1mjc	1mjc.pdb	F18.A{L}	1	7	-	-0.0341290299	0.8112546512	0.8813022826	fold3	0.9587335493	-0.2524210863	1.115687188
SP1	1mjc	1mjc.pdb	F18.A{S}	1.54	7	-	0.3332617107	2.0017607604	0.8956851559	fold3	1.9189421874	1.029318334	2.132569984
SP1	1mjc	1mjc.pdb	F20.A{L}	0.31	7	-	-0.1759012358	0.6468674534	0.8709887622	fold1	1.016206456	-0.6868247693	1.1134918488
SP1	1mjc	1mjc.pdb	F20.A{S}	1.16	7	-	0.4629802838	2.5866857285	0.8431826657	fold1	2.6895886117	1.4244938938	3.0648787625
SP1	1mjc	1mjc.pdb	F31.A{L}	0.66	7	-	-0.0906287179	0.2129668522	0.9335669895	fold0	0.5803109672	-0.2801997696	0.2217458708
SP1	1mjc	1mjc.pdb	F31.A{S}	1.03	7	-	0.4370178126	2.2595924946	0.8889736343	fold3	2.4822566091	1.4901750639	2.4216370956
SP1	1mjc	1mjc.pdb	S52.A{W}	0.2	7	-	-0.2201039841	0.1498510727	0.80298953	fold4	1.3012844875	-1.1370993744	0.3731908731
SP1	1mjc	1mjc.pdb	T68.A{W}	-0.7	7	-	0.0373565341	0.5312592594	0.8190765603	fold0	1.0526218217	-0.5173794183	0.3900088171
SP1	1mjc	1mjc.pdb	Y42.A{W}	-0.15	7	-	0.0324924204	-0.1962945002	0.961490465	fold1	-0.2438955431	-0.5072342247	0.0067764051
SP1	1msi	1msi.pdb	D36.A{A}	-0.3	7	-	-0.0881671024	0.0511923265	0.8620876144	fold4	0.4260263387	0.0499781344	0.4412131612
SP1	1msi	1msi.pdb	D58.A{N}	0.2	7	-	0.0316352572	0.3873216821	0.9033722736	fold4	0.5290540146	-0.4461500733	0.3979488788
SP1	1msi	1msi.pdb	E25.A{A}	0.09	7	-	-0.3932317067	-0.5584942968	0.8936850041	fold4	-0.1467014386	-1.3698441204	-0.5646122432
SP1	1msi	1msi.pdb	R23.A{A}	0.89	7	-	-0.1685203034	0.5993829372	0.8558436238	fold2	0.8162325859	-0.8986991299	1.1753604359
SP1	1msi	1msi.pdb	R39.A{A}	0.8	7	-	0.1507567845	0.365519879	0.9133949081	fold2	0.5792672126	-0.434135735	0.7049325278
SP1	1msi	1msi.pdb	R47.A{A}	0.74	7	-	-0.0997098519	0.4732397208	0.8928634447	fold0	0.8688591369	-0.7071937	0.6755965725
SP1	1n0j,BU	1n0j_p.pdb	I58.A{T}	2.95	7.8	Biological Assembly	0.4264447986	0.5848471741	0.8192711509	fold3	1.0914701482	0.5381092663	1.1325008178
SP1	1n0j,BU	1n0j_p.pdb	Q143.A{N}	-1.04	7.8	Biological Assembly	-0.1657191196	-0.5308568623	0.9227497446	fold0	-0.402150962	-0.9834870446	-0.4332476715
SP1	1n0j,BU	1n0j_p.pdb	Y34.A{F}	-4.75	7.8	Biological Assembly	-0.0837698554	-1.063879575	0.7182660815	fold4	-0.3183308596	-1.0899924556	-1.7963718501
SP1	1oh0,BU	1oh0_q.pdb	V101.A{L}	1.72	7	Biological Assembly	0.0442173924	0.5070104587	0.9257526911	fold2	0.7489884966	0.2213584564	0.5905176918
SP1	1oh0,BU	1oh0_q.pdb	Y16.A{F}	1.79	7	Biological Assembly	-0.012016782	0.7254634458	0.8830057754	fold3	1.0626732481	-0.0279636652	1.1557490816
SP1	1oh0,BU	1oh0_q.pdb	Y32.A{F}	-0.2	7	Biological Assembly	-0.0170403252	0.9255079968	0.9144044902	fold2	1.1114498957	0.326020862	0.9677479549
SP1	1oh0,BU	1oh0_q.pdb	Y57.A{F}	1.22	7	Biological Assembly	0.0197605641	1.0419793753	0.8910488183	fold0	1.311671911	0.0702647924	1.0967832275
SP1	1oh0,BU	1oh0_q.pdb	Y57.A{S}	4.53	7	Biological Assembly	0.2479583596	2.9599044681	0.8283314358	fold1	3.2372240171	1.1864718393	3.5693012335
SP1	1oia,A	1oia_a.pdb	Y13.A{F}	0.7	7	Chain A	-0.111611976	0.4831268316	0.8948091728	fold4	0.7690775299	-0.45534871	0.630746886
SP1	1oia,A	1oia_a.pdb	Y13.A{T}	1.3	7	Chain A	0.2033871669	2.0444885873	0.8414496474	fold4	2.5362547936	0.759613019	2.1951601651
SP1	1oia,A	1oia_a.pdb	Y31.A{F}	0	7	Chain A	-0.0172916129	-0.2992473179	0.9195408856	fold3	0.0888738702	-1.0425370237	-0.3157236531
SP1	1oia,A	1oia_a.pdb	Y31.A{S}	2.3	7	Chain A	0.3572006086	0.994368139	0.9324559205	fold4	0.9800379774	0.4631039359	1.3547956951
SP1	1oia,A	1oia_a.pdb	Y78.A{F}	0	7	Chain A	-0.0749709478	-0.0408387592	0.9572195578	fold0	0.1922189668	-0.402913971	-0.0928588794
SP1	1oia,A	1oia_a.pdb	Y86.A{F}	2.6	7	Chain A	-0.0231198049	0.972551363	0.8974388224	fold3	1.0233410522	0.0017805931	1.4569246334
SP1	1oia,A	1oia_a.pdb	Y86.A{T}	2.9	7	Chain A	0.1511150971	2.4699338019	0.8343058717	fold4	2.812130841	0.7789918379	2.9732077446
SP1	1onc	1onc.pdb	F28.A{A}	5	5.5	-	-0.1180387892	2.398562815	0.7908914493	fold0	1.7909671203	0.6227941285	2.4020018719
SP1	1onc	1onc.pdb	F36.A{Y}	4.67	5.5	-	0.0899033756	0.9413051625	0.9194115398	fold2	0.8530695827	0.3378041612	1.449459544
SP1	1onc	1onc.pdb	M23.A{L}	2.76	7	-	-0.0842099663	1.0299023267	0.8875429133	fold1	1.0124747108	0.2297162535	1.517347027
SP1	1otr,B	1otr_b.pdb	E34.B{D}	1	5	Chain B	0.1222441419	0.9752919069	0.9111799777	fold1	1.0291742234	0.3473165469	1.3252044622
SP1	1otr,B	1otr_b.pdb	E34.B{L}	-0.96	5	Chain B	-0.2241213321	-0.8953247006	0.9506254262	fold2	-1.0075022728	-1.1867316076	-0.637443675
SP1	1otr,B	1otr_b.pdb	E34.B{S}	0.6	5	Chain B	-0.0442087424	1.0306189618	0.9052896714	fold3	1.1568298134	0.0821876023	1.2885551805
SP1	1otr,B	1otr_b.pdb	I30.B{F}	3.32	3	Chain B	0.2598743725	1.1145790285	0.8841965598	fold1	0.8497382259	0.6947696668	1.4515874836
SP1	1otr,B	1otr_b.pdb	I30.B{L}	1.96	3	Chain B	-0.2012906465	0.1607631163	0.9100102428	fold2	0.4942821678	-0.4809973901	0.2089702663
SP1	1otr,B	1otr_b.pdb	I30.B{V}	1.58	3	Chain B	0.1776791911	1.2732712342	0.9105817812	fold3	1.0942872582	0.7943290266	1.5673841053
SP1	1otr,B	1otr_b.pdb	I36.B{F}	0.86	3	Chain B	0.2231708667	1.047759561	0.9222308713	fold4	1.1478153832	0.3520951663	1.1580526612
SP1	1otr,B	1otr_b.pdb	I36.B{L}	1.32	3	Chain B	0.0024368591	0.7459214862	0.8916941579	fold1	0.6997234981	-0.1808970069	1.2285594022
SP1	1otr,B	1otr_b.pdb	I36.B{V}	0.79	3	Chain B	0.0498875592	1.0148465373	0.9222762841	fold4	1.0957871669	0.2469438843	1.2859328952
SP1	1otr,B	1otr_b.pdb	K11.B{A}	0.14	5	Chain B	0.0976466753	-0.1644325421	0.9061284066	fold3	-0.0586069043	-0.5837842932	-0.0605823043
SP1	1p2p	1p2p.pdb	H48.A{K}	2.12	7	-	0.0218175412	1.0527796701	0.9104158333	fold4	1.2409291224	0.2128050021	1.2455381719
SP1	1p2p	1p2p.pdb	H48.A{N}	1.69	7	-	0.1515645132	1.6698033374	0.8825006454	fold3	1.5631034947	0.6545988317	1.8274155196
SP1	1p2p	1p2p.pdb	H48.A{Q}	0.64	7	-	0.0435383664	1.0700819824	0.9034941553	fold3	1.1451939489	0.2401472114	1.364629507
SP1	1pdo,BU	1pdo_p.pdb	W12.A{F}	-1.79	7.4	Biological Assembly	0.0744686846	0.5955529431	0.8825499912	fold4	1.1577226481	-0.422787949	0.6627143684
SP1	1pdo,BU	1pdo_p.pdb	W33.A{F}	1.08	7.4	Biological Assembly	-0.0936849347	0.4123243666	0.8782651402	fold4	0.9940190731	-0.6379935376	0.6735630386
SP1	1pdo,BU	1pdo_p.pdb	W69.A{F}	2.15	7.4	Biological Assembly	-0.0288349868	0.1812168221	0.8878606675	fold0	0.9335281364	-0.6768356014	0.1964921729
SP1	1pga	1pga.pdb	D22.A{G}	1.52	5.5	-	0.0933354991	1.4954899655	0.9237959382	fold1	1.5080091753	0.3808759536	1.378644942
SP1	1pga	1pga.pdb	I6.A{L}	1.39	5.4	-	0.0724442716	0.6571567034	0.9054942705	fold1	0.7157981406	0.0090418209	0.990388992
SP1	1pga	1pga.pdb	I6.A{N}	1.73	5.2	-	0.5762991721	1.6467626478	0.8277037059	fold0	1.5970678869	1.6680375302	1.6858199675
SP1	1pga	1pga.pdb	I6.A{T}	1.79	5.2	-	0.2761801474	1.3540791692	0.9229236153	fold3	1.2605597552	0.7477048494	1.620252631
SP1	1pga	1pga.pdb	T53.A{A}	0.51	5.2	-	-0.0501821782	1.0281414639	0.9040741803	fold2	1.1130094202	0.1056165492	1.5030526028
SP1	1pga	1pga.pdb	T53.A{D}	1.15	5.2	-	0.3609554262	1.6535274156	0.922314051	fold4	1.5538067396	1.2972560426	1.7521575128
SP1	1pga	1pga.pdb	T53.A{E}	0.4	5.2	-	0.3797799406	1.5428219662	0.8980669539	fold0	1.5658057962	1.2209431176	1.2738816914
SP1	1pga	1pga.pdb	T53.A{F}	-0.55	5.2	-	-0.2610920928	-0.025989347	0.8453080223	fold0	0.7409729583	-0.9660574231	-0.0007173131
SP1	1pga	1pga.pdb	T53.A{I}	0.1	5.2	-	-0.4061748227	-0.1432717656	0.8945986864	fold0	0.2755304204	-1.1715942454	-0.0479127117
SP1	1pga	1pga.pdb	T53.A{R}	0.28	5.2	-	0.1553836062	0.7775170258	0.8827014486	fold2	0.8344456193	0.2954952927	0.8602534136
SP1	1pga	1pga.pdb	T53.A{V}	0.58	5.2	-	-0.344513005	0.0012728819	0.906971377	fold2	0.2080592566	-0.9421798905	0.2662128933
SP1	1pga	1pga.pdb	T53.A{Y}	-0.52	5.2	-	-0.1853948138	-0.1131793709	0.9151385016	fold1	-0.1877660123	-0.8183194574	0.3139773137
SP1	1poh	1poh.pdb	K49.A{A}	-1.39	7	-	-0.0715263559	-0.1905837187	0.9175762673	fold2	0.0858186419	-0.7750339865	-0.1747609453
SP1	1poh	1poh.pdb	K49.A{D}	-1.41	7	-	-0.0581312134	-0.259099043	0.9627087869	fold4	-0.0711116394	-0.565709723	-0.2937811066
SP1	1poh	1poh.pdb	K49.A{E}	-1.85	7	-	-0.0369244471	-0.1308083092	0.9333216462	fold2	0.1526858296	-0.7372851171	-0.1110640441
SP1	1poh	1poh.pdb	K49.A{G}	-1.05	7	-	-0.048223731	0.5864245225	0.9061772857	fold1	0.9307990031	-0.2795077233	0.7814307408
SP1	1poh	1poh.pdb	K49.A{M}	-0.94	7	-	0.027496078	-0.3127651018	0.9463434309	fold4	-0.1319134694	-0.8571562371	-0.2214211665
SP1	1poh	1poh.pdb	K49.A{N}	-0.35	7	-	-0.0264170887	-0.0082835907	0.9402582461	fold1	0.1552527134	-0.5343832688	0.0912299442
SP1	1poh	1poh.pdb	K49.A{Q}	-1.39	7	-	-0.1236979633	-0.671767863	0.9485726336	fold0	-0.3529783277	-0.9924475919	-0.8302175339
SP1	1poh	1poh.pdb	K49.A{R}	0.15	7	-	-0.0044002685	0.0156654562	0.899882138	fold4	0.275878113	-0.9371524248	0.2318617398
SP1	1poh	1poh.pdb	K49.A{S}	-0.95	7	-	-0.1104229658	0.0122142859	0.8861196538	fold2	0.5625779699	-0.6330787089	0.0144672127
SP1	1poh	1poh.pdb	S31.A{A}	0.4	7	-	-0.0289730245	1.2565515755	0.8858850073	fold2	1.2830265914	0.4477418687	1.4019341107
SP1	1poh	1poh.pdb	S46.A{A}	1.01	7	-	-0.1644027556	0.4378336207	0.913112996	fold0	0.7650098024	-0.155965541	0.3413692444
SP1	1poh	1poh.pdb	S46.A{D}	-1.44	7	-	0.0024091983	0.5715986713	0.8969193815	fold4	0.8194513644	0.1459368691	0.7032134387
SP1	1poh	1poh.pdb	S46.A{N}	-0.39	7	-	0.0283833193	0.5181375181	0.9181403879	fold0	0.8040121539	0.1711691212	0.3299374774
SP1	1qgv	1qgv.pdb	G126.A{D}	0.93	7.8	-	0.0347032087	0.2406993322	0.9183489894	fold4	0.5807536217	-0.4755463241	0.4684159798
SP1	1qlp	1qlp.pdb	A183.A{F}	-1.5	6.5	-	-0.1070569136	-0.6032528443	0.9044488219	fold1	-0.1058517527	-0.5707973292	-1.1168816935
SP1	1qlp	1qlp.pdb	A183.A{I}	-1.8	6.5	-	-0.1403393163	-1.1701770218	0.8899672565	fold3	-0.7982754807	-0.5186280523	-1.8678530476
SP1	1qlp	1qlp.pdb	A183.A{L}	-1.4	6.5	-	-0.1762593031	-1.0187744521	0.9201315436	fold2	-0.7773359736	-0.5563262192	-1.491437047
SP1	1qlp	1qlp.pdb	A183.A{V}	-3.8	6.5	-	-0.1042023751	-1.1285517776	0.8611456627	fold1	-0.8699333113	-0.276516823	-1.8131877212
SP1	1qlp	1qlp.pdb	A248.A{F}	-1.8	6.5	-	-0.1108284243	-0.585411339	0.9142869016	fold3	-0.2380957331	-0.4264978409	-1.0121836939
SP1	1qlp	1qlp.pdb	A248.A{I}	-2.2	6.5	-	-0.1620696829	-1.0140600184	0.8889920994	fold2	-0.7214905778	-0.3399102608	-1.6437043378
SP1	1qlp	1qlp.pdb	A248.A{L}	-0.35	6.5	-	-0.1768979865	-1.0584150778	0.889450865	fold2	-0.7580069833	-0.383212738	-1.6964243423
SP1	1qlp	1qlp.pdb	A248.A{V}	-2.3	6.5	-	-0.1351540676	-0.7775032094	0.8962964241	fold0	-0.5462351414	-0.1694765534	-1.3127846054
SP1	1qlp	1qlp.pdb	A250.A{I}	0.4	6.5	-	-0.2138188759	-0.9825427954	0.9037410321	fold0	-0.810384324	-0.7152581257	-1.2883436016
SP1	1qlp	1qlp.pdb	A250.A{L}	1	6.5	-	-0.2006334256	-1.0089732508	0.9045914659	fold0	-0.8905508154	-0.6836307667	-1.2900669284
SP1	1qlp	1qlp.pdb	A250.A{V}	0.4	6.5	-	-0.1946560403	-0.7807621678	0.9356154439	fold1	-0.8860375302	-0.5464145995	-0.7926605896
SP1	1qlp	1qlp.pdb	A284.A{I}	0	6.5	-	-0.1228917964	-0.6337901121	0.925339193	fold3	-0.5070345275	-0.4436401039	-0.8556207007
SP1	1qlp	1qlp.pdb	A284.A{V}	-0.8	6.5	-	-0.1292415887	-0.9155256885	0.9289842108	fold0	-0.8549851507	-0.3755916129	-1.2460332642
SP1	1qlp	1qlp.pdb	A31.A{I}	-0.9	6.5	-	-0.0308529349	0.0051057913	0.8417417587	fold0	0.8375083301	-0.3170980787	0.1017002814
SP1	1qlp	1qlp.pdb	A31.A{L}	-0.9	6.5	-	-0.0858667446	-0.3206091779	0.9388976344	fold1	-0.3526442055	-0.4049727363	-0.246392371
SP1	1qlp	1qlp.pdb	A31.A{V}	-0.6	6.5	-	0.0280913921	0.4802442152	0.8354632398	fold0	1.1575828007	-0.0491642836	0.4554250687
SP1	1qlp	1qlp.pdb	A70.A{G}	-1.6	6.5	-	-0.0365653192	-0.5308064492	0.9044416069	fold0	-0.3983821034	-0.1618166475	-0.8477256958
SP1	1qlp	1qlp.pdb	F51.A{C}	-3.01	6.5	-	0.0353785161	0.5259623412	0.7749623746	fold2	1.0424113596	0.4854383343	0.2662746559
SP1	1qlp	1qlp.pdb	F51.A{L}	-2.1	6.5	-	-0.0836373742	-0.5622126242	0.8807625881	fold3	-0.3461612789	-0.0118063429	-1.0534671101
SP1	1qlp	1qlp.pdb	K331.A{F}	-1.75	7.8	-	-0.2160816388	-0.8542357953	0.9574585585	fold0	-0.7351815641	-0.819547518	-0.9906341651
SP1	1qlp	1qlp.pdb	K331.A{I}	-0.84	7.8	-	-0.2494847006	-0.8619203594	0.9726634626	fold3	-0.8294586777	-0.7196856077	-0.9654994169
SP1	1qlp	1qlp.pdb	K331.A{T}	0.54	7.8	-	-0.0778956112	0.0002232401	0.9606040758	fold3	-0.05986177	-0.1158717414	0.118355741
SP1	1qlp	1qlp.pdb	K331.A{V}	-0.89	7.8	-	-0.2341718206	-0.5751413843	0.9640048756	fold0	-0.6170336541	-0.550566894	-0.5455363597
SP1	1qlp	1qlp.pdb	K387.A{R}	-1	6.5	-	-0.0354988444	-0.3200546599	0.9425529762	fold0	-0.0078801155	-0.285771384	-0.6493708423
SP1	1qlp	1qlp.pdb	M374.A{I}	-2.3	6.5	-	-0.0781924757	-0.6649045845	0.8948532779	fold2	-0.3905065672	-0.0140520168	-1.2647288856
SP1	1qlp	1qlp.pdb	S330.A{R}	2.44	7.8	-	-0.0017344737	0.0961343944	0.8355820061	fold3	0.8736442839	-0.2153938358	0.6598351142
SP1	1qlp	1qlp.pdb	S381.A{A}	-1	6.5	-	-0.1162887872	-0.8599805277	0.9016102471	fold3	-0.81108304	-0.1138706593	-1.2819329497
SP1	1qlp	1qlp.pdb	T59.A{A}	-1	6.5	-	-0.0809421658	-0.1279829851	0.9536951425	fold2	0.1042640772	-0.1016731251	-0.3733849775
SP1	1qlp	1qlp.pdb	T68.A{A}	-1	6.5	-	-0.084740688	0.3930213945	0.8232947164	fold1	0.6499068428	0.1713955698	0.7525993913
SP1	1qlp	1qlp.pdb	V145.A{I}	-0.2	6.5	-	-0.0158805339	-0.5025568396	0.9160879324	fold4	-0.6086518266	-0.2080610766	-0.543709734
SP1	1qlp	1qlp.pdb	V145.A{L}	0.7	6.5	-	-0.0137423193	-0.4471924204	0.9396667541	fold1	-0.3724644749	-0.0532727161	-0.7188802181
SP1	1qlp	1qlp.pdb	V173.A{I}	-0.5	6.5	-	-0.0228428151	0.338687332	0.8455840033	fold1	0.7753507373	0.1522486497	0.6129886017
SP1	1qlp	1qlp.pdb	V173.A{L}	0.6	6.5	-	-0.0299337999	-0.1632528583	0.964833438	fold4	-0.2986935855	0.0425269851	-0.1307020528
SP1	1qlp	1qlp.pdb	V321.A{I}	-0.6	6.5	-	-0.0140545374	0.3103966439	0.8543565709	fold4	0.9445398013	-0.1153692221	0.6121902615
SP1	1qlp	1qlp.pdb	V321.A{L}	1.2	6.5	-	-0.0700001057	-0.0021322891	0.9474253565	fold3	-0.0348527345	-0.2656848023	0.1623644131
SP1	1qlp	1qlp.pdb	V364.A{I}	-0.4	6.5	-	-0.007843398	-0.4532955003	0.9172926579	fold4	-0.6383977009	-0.1431894585	-0.4232463207
SP1	1qlp	1qlp.pdb	V364.A{L}	0.3	6.5	-	-0.0040465254	-0.4493551105	0.9190623125	fold4	-0.6445593329	-0.1381661364	-0.4097453751
SP1	1qlp	1qlp.pdb	V55.A{I}	0.2	6.5	-	-0.0505072551	-0.1531325459	0.9204581455	fold2	0.1432569329	-0.1726544429	-0.4397610762
SP1	1qlp	1qlp.pdb	V55.A{L}	0.3	6.5	-	-0.0601188712	0.0245175564	0.8419973845	fold1	0.5384052229	-0.2150335267	0.6533505254
SP1	1qlp	1qlp.pdb	W194.A{F}	0.47	7.8	-	0.0148937725	1.1650372872	0.9107727463	fold1	1.2806963259	0.4436783033	1.3900971591
SP1	1qlp	1qlp.pdb	W238.A{F}	-0.98	7.8	-	-0.0500247575	-0.5445234883	0.9512897813	fold1	-0.4938517269	-0.3838545306	-0.6755297287
SP1	1qlp	1qlp.pdb	Y160.A{A}	0.21	7.8	-	-0.0266595551	0.9320180936	0.8293693948	fold1	1.2398826867	0.2700472234	1.308935482
SP1	1qlp	1qlp.pdb	Y160.A{W}	-1.18	7.8	-	-0.0512671311	0.0121443565	0.9261671793	fold3	0.4026561581	-0.620419485	-0.0620855243
SP1	1qm4	1qm4.pdb	R265.A{H}	3.11	8	-	-0.0047092891	0.4917324343	0.8359775503	fold0	1.165648229	-0.2918127557	0.685838196
SP1	1qnd	1qnd.pdb	C71.A{S}	1.38	6.8	-	0.2388039408	1.25001043	0.8868475816	fold2	1.3770558101	0.8261394426	1.2637320642
SP1	1rg8,A	1rg8_a.pdb	A103.A{G}	0.46	6.6	Chain A	0.1712765263	1.9160432773	0.8872069516	fold1	1.751272922	0.7766688038	2.244015996
SP1	1rg8,A	1rg8_a.pdb	C117.A{S}	0.64	6.6	Chain A	0.2795257278	1.924577363	0.8987371812	fold3	1.7481573862	1.0833506039	2.136861482
SP1	1rg8,A	1rg8_a.pdb	C16.A{S}	2.81	6.6	Chain A	0.2730904893	2.6908331649	0.8387728434	fold1	2.707703105	1.167861632	3.4354489912
SP1	1rg8,A	1rg8_a.pdb	C83.A{S}	1.78	6.6	Chain A	0.3484427368	2.4185058082	0.8388519302	fold0	2.7321082531	1.3420853659	2.6431135844
SP1	1rg8,A	1rg8_a.pdb	F108.A{Y}	-0.49	7.3	Chain A	0.1070262558	1.0994432143	0.904995788	fold1	1.0617296816	0.5042283241	1.3613035087
SP1	1rg8,A	1rg8_a.pdb	G62.A{A}	1.48	6.6	Chain A	-0.0271150227	0.5098788154	0.9168329366	fold4	0.7413860284	-0.3050061153	0.8264038797
SP1	1rg8,A	1rg8_a.pdb	G62.A{N}	0.97	6.6	Chain A	0.076724188	0.6385729893	0.8972678623	fold4	0.9426206028	-0.2409590039	0.9434035707
SP1	1rg8,A	1rg8_a.pdb	H102.A{Y}	-0.39	7.3	Chain A	-0.1382477025	-0.045111508	0.8711461803	fold1	0.4715769674	-0.4999581882	0.4848095771
SP1	1rg8,A	1rg8_a.pdb	H21.A{Y}	-0.79	7.3	Chain A	-0.1887162317	0.0446009115	0.9201522428	fold4	0.4346939641	-0.6840343047	0.018825467
SP1	1rg8,A	1rg8_a.pdb	H93.A{A}	0.6	6.6	Chain A	-0.0681384549	0.5137655756	0.8823137034	fold3	0.8011217509	-0.5956792955	0.5764990781
SP1	1rg8,A	1rg8_a.pdb	H93.A{G}	-1.34	6.6	Chain A	-0.1777234223	0.3106404898	0.8338714501	fold3	0.939600915	-0.703059428	0.5944565383
SP1	1rg8,A	1rg8_a.pdb	H93.A{N}	-0.19	6.6	Chain A	-0.1568201914	-0.3451894847	0.9408650469	fold0	-0.1886916888	-0.9315445215	-0.2085097621
SP1	1rg8,A	1rg8_a.pdb	L44.A{F}	-0.59	7.3	Chain A	0.1456558738	1.1932502362	0.8958286334	fold3	1.1344471007	0.4885341573	1.3998473129
SP1	1rg8,A	1rg8_a.pdb	L73.A{V}	1.46	6.6	Chain A	0.0272754043	0.9056144028	0.8967662713	fold0	1.1186666469	0.2414403444	0.8746977418
SP1	1rg8,A	1rg8_a.pdb	N106.A{G}	-0.16	6.6	Chain A	-0.0205798423	1.2054843143	0.8966306775	fold2	1.3114653676	0.188300719	1.5086532662
SP1	1rg8,A	1rg8_a.pdb	V109.A{I}	0.05	7.3	Chain A	-0.0949645799	0.4359022022	0.9276501423	fold3	0.7441898449	0.1145908173	0.6659240514
SP1	1rg8,A	1rg8_a.pdb	V109.A{L}	0.57	6.6	Chain A	-0.1498862307	0.4317117103	0.9146797277	fold0	0.7548035402	-0.0871325294	0.4222412501
SP1	1rhg,A	1rhg_a.pdb	E33.A{A}	-0.31	5.9	Chain A	-0.1017317954	-0.4070017895	0.8773767125	fold4	0.0285277874	-0.9923145475	-0.5498749875
SP1	1rhg,A	1rhg_a.pdb	E46.A{A}	0.32	5.9	Chain A	0.075347834	0.0945458739	0.8922428451	fold1	0.1785242043	-0.6237148501	0.3696979056
SP1	1rhg,A	1rhg_a.pdb	G149.A{A}	-1.38	7	Chain A	-0.2630784025	-0.330561942	0.9112493854	fold3	0.008320062	-0.6611183756	-0.5041657291
SP1	1rhg,A	1rhg_a.pdb	G150.A{A}	-1.94	7	Chain A	-0.4153324547	-1.1702615692	0.8660989948	fold3	-0.4336327223	-1.1152540449	-1.9343941783
SP1	1rhg,A	1rhg_a.pdb	G26.A{A}	-1.93	7	Chain A	-0.1492324743	-0.8557283034	0.9312439116	fold2	-0.4311449634	-1.0260995606	-1.1951260148
SP1	1rhg,A	1rhg_a.pdb	G28.A{A}	-2.35	7	Chain A	-0.268016675	-0.6380038846	0.9321095968	fold2	-0.290354126	-0.6797765948	-0.9647672882
SP1	1rhg,A	1rhg_a.pdb	G73.A{A}	-0.89	7	Chain A	-0.0155890899	-0.5846870621	0.9483452289	fold0	-0.2959604743	-0.7369504226	-0.7972819696
SP1	1rhg,A	1rhg_a.pdb	G81.A{A}	0.76	7	Chain A	-0.2359638278	-0.4761510264	0.9419615234	fold3	-0.1237969741	-0.5719981447	-0.7805815196
SP1	1rhg,A	1rhg_a.pdb	G87.A{A}	0.97	7	Chain A	-0.082084772	-0.3870884037	0.9626838823	fold0	-0.3863615179	-0.4463819919	-0.3581684955
SP1	1rhg,A	1rhg_a.pdb	L50.A{E}	0.19	5.9	Chain A	0.2944646211	1.9593486173	0.8733003102	fold3	1.8194947831	0.6822710176	2.2160410509
SP1	1ris	1ris.pdb	A35.A{G}	0.77	8	-	0.1653228818	1.2605489634	0.8921311797	fold0	1.2291408828	1.0097764866	1.1849957497
SP1	1ris	1ris.pdb	E22.A{Q}	1.12	8	-	-0.0920393069	0.5902909315	0.9235658758	fold3	0.8559401148	-0.1809283762	0.8276222646
SP1	1ris	1ris.pdb	F60.A{A}	0.81	8	-	0.1586349244	2.4617032544	0.7958307838	fold0	3.2135276013	0.8816366275	2.499912221
SP1	1ris	1ris.pdb	I26.A{A}	2.84	8	-	0.2244516763	2.010919393	0.8799699377	fold2	1.637147981	1.0444621009	2.3864476079
SP1	1ris	1ris.pdb	I52.A{A}	0.36	8	-	0.0233468102	1.0428412297	0.8901455729	fold0	1.1198109758	0.527605467	0.883203504
SP1	1ris	1ris.pdb	I8.A{A}	3.56	8	-	0.4891983124	3.2000996929	0.8769030061	fold3	3.2598117774	2.0046037278	3.7381355908
SP1	1ris	1ris.pdb	L21.A{A}	0.16	8	-	0.0578626471	0.4734523668	0.9037892968	fold0	0.7318150299	-0.1323517625	0.3940367271
SP1	1ris	1ris.pdb	L48.A{A}	0.21	8	-	0.0928988815	1.9145263693	0.8512680114	fold0	1.4806060386	0.9561647019	1.8134156268
SP1	1ris	1ris.pdb	L75.A{A}	1.35	8	-	0.279976909	2.6066296635	0.8566244183	fold4	2.5618012553	1.3685345684	3.2705056194
SP1	1ris	1ris.pdb	L79.A{A}	3.91	8	-	0.4934028462	2.7637441475	0.8870849441	fold3	2.5579538996	1.8750344503	3.4138892441
SP1	1ris	1ris.pdb	V37.A{A}	2.55	8	-	0.1307410308	0.6922330129	0.9213188704	fold1	0.7638327227	0.4716661431	1.0314004723
SP1	1ris	1ris.pdb	V6.A{A}	2.93	8	-	0.3239610767	2.8775294554	0.8496717421	fold1	2.9671091931	1.416063277	3.518682807
SP1	1ris	1ris.pdb	V65.A{A}	2.89	8	-	0.3746634679	2.8007119912	0.8693503371	fold1	2.8833096933	1.5767636559	3.3300884568
SP1	1ris	1ris.pdb	V85.A{A}	3.02	8	-	0.2028592981	2.1790249364	0.854589177	fold4	1.8541914389	0.8642379817	2.2411782418
SP1	1ris	1ris.pdb	V88.A{A}	1.68	8	-	0.3697335902	2.2840790549	0.8500311511	fold0	2.7515983641	1.3869193387	2.2651396037
SP1	1ris	1ris.pdb	Y33.A{A}	-0.41	8	-	0.0864669397	1.8079349662	0.841396065	fold0	1.6167482862	0.5687697749	1.6132107128
SP1	1rn1,C	1rn1_c.pdb	A21.C{G}	1.1	7.4	Chain C	0.3169323433	1.3537346174	0.914762442	fold4	1.4181916662	0.7860825013	1.4184144236
SP1	1rn1,C	1rn1_c.pdb	D49.C{A}	-0.5	6.3	Chain C	-0.0033607838	-0.325455809	0.9138031856	fold4	0.0252964628	-1.0586583655	-0.3096068025
SP1	1rn1,C	1rn1_c.pdb	D49.C{F}	-0.1	7	Chain C	0.1027944426	-0.4199611296	0.9030666277	fold0	0.052258805	-1.2543600194	-0.4749816193
SP1	1rn1,C	1rn1_c.pdb	D49.C{H}	-1.1	6.5	Chain C	0.1126338357	-0.4280588617	0.9079474981	fold4	0.044680785	-1.2531321263	-0.488261876
SP1	1rn1,C	1rn1_c.pdb	D49.C{Y}	0	7	Chain C	0.1073072143	-0.4081883862	0.9021014272	fold3	-0.0384981518	-1.3087379023	-0.3276038626
SP1	1rn1,C	1rn1_c.pdb	D76.C{A}	3.76	7	Chain C	-0.3455068857	-0.9752476399	0.8944723824	fold0	-0.7538492279	-0.6955047082	-1.3365175178
SP1	1rn1,C	1rn1_c.pdb	D76.C{N}	3.39	7	Chain C	-0.0575410121	0.7425788548	0.867335427	fold4	0.9795514855	-0.0099990714	1.1815670097
SP1	1rn1,C	1rn1_c.pdb	D76.C{S}	3.17	7	Chain C	-0.1579578834	0.7849306816	0.780378647	fold4	1.0896396935	-0.2214246088	1.2439300205
SP1	1rn1,C	1rn1_c.pdb	E58.C{A}	0.42	7	Chain C	-0.3842598531	-0.5573648795	0.9288142144	fold3	-0.5401450441	-0.7328127817	-0.4868607639
SP1	1rn1,C	1rn1_c.pdb	G23.C{A}	1.2	7.4	Chain C	-0.3432332566	-0.4191257162	0.9396864311	fold2	-0.1932736515	-0.8436722041	-0.432704537
SP1	1rn1,C	1rn1_c.pdb	H40.C{T}	0.26	6	Chain C	0.0661345089	0.8770878572	0.9213417563	fold4	1.0407685945	0.1949290813	1.1827389362
SP1	1rn1,C	1rn1_c.pdb	H92.C{A}	0.62	6	Chain C	-0.0348741204	1.175453226	0.8905318305	fold2	1.371772069	0.2544268737	1.3342673689
SP1	1rn1,C	1rn1_c.pdb	N44.C{A}	1.88	7	Chain C	-0.1963117391	0.4840576629	0.8896263094	fold2	0.8769483717	-0.2736517728	0.398159663
SP1	1rn1,C	1rn1_c.pdb	N44.C{D}	1.58	6.3	Chain C	-0.0180715822	0.6751697254	0.8992060009	fold4	0.8891559207	0.0937880002	0.9448973883
SP1	1rn1,C	1rn1_c.pdb	N44.C{S}	1.77	7	Chain C	-0.0271044131	0.8269666575	0.9294049882	fold1	0.9959684381	0.1265912967	1.0501178355
SP1	1rn1,C	1rn1_c.pdb	Q25.C{K}	-0.88	7	Chain C	-0.0089965602	0.1145563776	0.8996481097	fold2	0.3849615029	-0.7310892731	0.2669740776
SP1	1rn1,C	1rn1_c.pdb	V16.C{A}	2.34	7	Chain C	0.1782789005	1.9959100307	0.8422954696	fold0	2.320782685	0.9241800872	2.206902348
SP1	1rn1,C	1rn1_c.pdb	V16.C{C}	4.99	7	Chain C	0.1389134158	1.4304061335	0.9022211	fold2	1.3848232402	0.6151460735	1.900891586
SP1	1rn1,C	1rn1_c.pdb	V16.C{S}	4.68	7	Chain C	0.7132038237	3.3245079373	0.8687237762	fold4	3.0714079131	2.4189624097	4.0303807252
SP1	1rn1,C	1rn1_c.pdb	V16.C{T}	3.65	7	Chain C	0.4001179607	2.2843577811	0.8710741583	fold0	2.4317573448	1.3895982889	2.5843379635
SP1	1rn1,C	1rn1_c.pdb	V78.C{A}	4.08	7	Chain C	0.436098501	3.5925948516	0.8220583778	fold3	3.664965555	1.8388508182	4.3970961649
SP1	1rn1,C	1rn1_c.pdb	V78.C{C}	3.67	7	Chain C	0.1420519878	1.5473478649	0.8983763773	fold3	1.3733130398	0.7425122805	1.926553427
SP1	1rn1,C	1rn1_c.pdb	V78.C{S}	4.73	7	Chain C	0.7820448923	3.8805819363	0.8569583463	fold0	3.6060164952	2.7428917661	4.7239924626
SP1	1rn1,C	1rn1_c.pdb	V78.C{T}	3.59	7	Chain C	0.5177365838	3.135012252	0.8708399174	fold3	3.1180326163	1.9147610574	3.762117485
SP1	1rn1,C	1rn1_c.pdb	V89.C{C}	3.54	7	Chain C	0.0864382002	1.1740560857	0.9102719277	fold2	1.2234894083	0.5441186226	1.3320915116
SP1	1rn1,C	1rn1_c.pdb	V89.C{S}	4.87	7	Chain C	0.6812137125	3.6556394525	0.8436902233	fold4	3.4187662505	2.4437058701	4.4984794458
SP1	1rn1,C	1rn1_c.pdb	V89.C{T}	3.07	7	Chain C	0.4534194469	3.1057274108	0.841356481	fold1	3.0671925483	1.6544932576	3.8698793498
SP1	1rn1,C	1rn1_c.pdb	W59.C{Y}	0.93	6	Chain C	-0.0788153349	0.9656446748	0.8955885125	fold1	1.0892812326	-0.0297699856	1.2358684199
SP1	1rn1,C	1rn1_c.pdb	Y24.C{W}	-1.24	6	Chain C	-0.0070179154	0.2563057874	0.88760726	fold1	0.7550750021	-0.4198898405	0.5420877365
SP1	1rn1,C	1rn1_c.pdb	Y42.C{W}	0.14	6	Chain C	-0.0019477303	0.6725386704	0.8967698077	fold4	0.894336698	0.0989993393	1.0511395622
SP1	1rn1,C	1rn1_c.pdb	Y45.C{W}	-0.74	6	Chain C	0.0292701471	-0.4679295902	0.895938927	fold2	-0.0709527856	-1.354181031	-0.4217806745
SP1	1rop,BU	1rop_p.pdb	D30.A{A}	-0.3	7	Biological Assembly	0.0178221684	-0.4719959531	0.9537408193	fold2	-0.2653425581	-0.9130430824	-0.4581257836
SP1	1rop,BU	1rop_p.pdb	D30.A{C}	-0.8	7	Biological Assembly	0.19964778	-0.1672440876	0.9109231251	fold0	0.3227572537	-0.7468443865	-0.3674452794
SP1	1rop,BU	1rop_p.pdb	D30.A{E}	-1	7	Biological Assembly	-0.1325812333	-1.0319596163	0.9158054874	fold3	-0.5662150356	-1.6250798359	-1.2011440873
SP1	1rop,BU	1rop_p.pdb	D30.A{F}	0.1	7	Biological Assembly	0.116327379	-0.4756588742	0.8708742242	fold1	-0.199063096	-1.7342678097	-0.1229501847
SP1	1rop,BU	1rop_p.pdb	D30.A{G}	-2	7	Biological Assembly	-0.0965087648	-0.5962172785	0.8372225902	fold4	-0.5057130177	-0.5158520646	-0.7269041463
SP1	1rop,BU	1rop_p.pdb	D30.A{H}	-0.9	7	Biological Assembly	0.2514466537	-0.3322278239	0.8914196743	fold1	-0.1389674648	-1.3248698442	-0.0291671729
SP1	1rop,BU	1rop_p.pdb	D30.A{I}	0.8	7	Biological Assembly	0.0863855322	-0.2331073333	0.8580627232	fold0	0.1251198621	-1.3628473896	-0.0264645005
SP1	1rop,BU	1rop_p.pdb	D30.A{K}	-0.9	7	Biological Assembly	-0.1758338281	-1.2871312067	0.9176066772	fold0	-0.9889803356	-2.0604042502	-1.1986455562
SP1	1rop,BU	1rop_p.pdb	D30.A{L}	0.1	7	Biological Assembly	-0.016748238	-0.3041128266	0.8367995557	fold4	0.3771300648	-1.7588968251	-0.2579637186
SP1	1rop,BU	1rop_p.pdb	D30.A{M}	-0.6	7	Biological Assembly	0.0695615555	-0.3460712344	0.8564138463	fold4	0.3097088961	-1.6277945692	-0.3609896974
SP1	1rop,BU	1rop_p.pdb	D30.A{N}	-0.8	7	Biological Assembly	-0.1017508794	-1.1193722218	0.9722840149	fold1	-1.0653164227	-1.3163555574	-1.0749363532
SP1	1rop,BU	1rop_p.pdb	D30.A{Q}	-1.8	7	Biological Assembly	-0.1587810122	-1.4536561159	0.9294360654	fold1	-1.0297064994	-1.7916938663	-1.7085868573
SP1	1rop,BU	1rop_p.pdb	D30.A{R}	-0.8	7	Biological Assembly	-0.1224388723	-1.0735097669	0.8464445973	fold1	-0.312060129	-2.3981056068	-1.1726614848
SP1	1rop,BU	1rop_p.pdb	D30.A{S}	-1	7	Biological Assembly	-0.0728286768	-0.4775092669	0.9434171691	fold4	-0.4089698755	-0.7740633094	-0.3977716371
SP1	1rop,BU	1rop_p.pdb	D30.A{T}	0.4	7	Biological Assembly	0.1654936431	-0.0234529543	0.9084761537	fold1	0.169479094	-0.7803355667	0.1620563037
SP1	1rop,BU	1rop_p.pdb	D30.A{V}	0.4	7	Biological Assembly	0.1603428591	-0.1140983082	0.8876745087	fold2	0.1100015018	-1.0031424575	0.1063239564
SP1	1rop,BU	1rop_p.pdb	D30.A{W}	0.4	7	Biological Assembly	0.1746088518	-0.4658908877	0.8429073313	fold3	0.1724014599	-1.9971266327	-0.3385653627
SP1	1rop,BU	1rop_p.pdb	D30.A{Y}	-0.2	7	Biological Assembly	0.1601514692	-0.3405633268	0.8453127582	fold1	-0.0086586323	-1.8812742179	0.0978874242
SP1	1rop,BU	1rop_p.pdb	L41.A{A}	3.06	6	Biological Assembly	0.7992397709	3.2231698088	0.8711135041	fold3	2.8393579829	2.8590808609	3.7890261087
SP1	1rop,BU	1rop_p.pdb	L41.A{V}	1.26	6	Biological Assembly	0.4523318724	1.7216078161	0.8665044006	fold0	1.6859539973	1.4538927527	1.8911191665
SP1	1rtb	1rtb.pdb	A109.A{G}	0.43	5	-	0.0647908876	0.9354170651	0.9185556153	fold0	1.0691113071	0.5617721569	0.8350701279
SP1	1rtb	1rtb.pdb	A4.A{S}	0.45	7.1	-	0.1222147046	1.0067046895	0.9043841957	fold3	0.933014995	0.028652932	1.5174887164
SP1	1rtb	1rtb.pdb	A5.A{S}	0.27	7.1	-	0.1808080576	1.3717128039	0.911237492	fold1	1.2940273551	0.5011997307	1.6930487262
SP1	1rtb	1rtb.pdb	A64.A{G}	0.44	5	-	0.0218224397	0.6310171779	0.8921208597	fold2	0.8705863495	-0.0580258499	0.565227689
SP1	1rtb	1rtb.pdb	D121.A{A}	1.95	5.2	-	-0.3677301266	-0.2137416535	0.7710685796	fold4	0.6077085945	-0.6002170864	0.4302563204
SP1	1rtb	1rtb.pdb	D121.A{N}	1.71	5.2	-	-0.0650214308	1.0254667676	0.870693693	fold3	1.1571427663	0.0954289353	1.3473604105
SP1	1rtb	1rtb.pdb	F46.A{L}	3.21	6	-	-0.0776039501	1.4229138799	0.8336885086	fold0	1.3260564983	0.1318281198	1.7087501036
SP1	1rtb	1rtb.pdb	F46.A{V}	4.55	6	-	-0.0656727699	2.0438004781	0.7963502605	fold2	1.7119857804	0.2673775655	2.2839722405
SP1	1rtb	1rtb.pdb	H119.A{A}	-0.35	5.2	-	-0.0725118299	0.6234968435	0.9253063123	fold3	0.8580671119	-0.1130835405	0.8146741394
SP1	1rtb	1rtb.pdb	I106.A{A}	4.38	5	-	0.3710179302	3.3890615419	0.817130358	fold1	3.3604980287	1.7560398644	4.2341358938
SP1	1rtb	1rtb.pdb	I106.A{L}	1.79	5	-	0.048384524	1.3213013005	0.8988943612	fold3	1.3286651779	0.5845271732	1.546615433
SP1	1rtb	1rtb.pdb	I106.A{V}	0.8	5	-	0.0145037168	1.4749366617	0.8903847425	fold2	1.4925729408	0.5337782559	1.6608703635
SP1	1rtb	1rtb.pdb	I107.A{A}	2.85	5	-	0.2489610297	2.6350907111	0.8364508392	fold3	2.504734462	1.172342564	3.4968210338
SP1	1rtb	1rtb.pdb	I107.A{L}	2.2	5	-	0.0562036864	0.7437727853	0.9085628308	fold2	0.7637049054	0.3073170074	0.8903998761
SP1	1rtb	1rtb.pdb	I107.A{V}	0.08	5	-	-0.0173771693	0.6723305536	0.9165702629	fold0	0.8454456168	0.1761414716	0.668717931
SP1	1rtb	1rtb.pdb	I81.A{A}	2.99	5	-	0.2695202414	2.8992771171	0.8201046393	fold4	2.8004962969	1.2829884991	3.8062022462
SP1	1rtb	1rtb.pdb	I81.A{G}	4.81	5	-	0.2910509147	3.3165849806	0.7922755202	fold1	3.304180696	1.412847184	4.2808581635
SP1	1rtb	1rtb.pdb	I81.A{V}	0.43	5	-	0.0425711141	0.8974416129	0.9206304565	fold2	0.9425119676	0.4456955811	1.0052927384
SP1	1rtb	1rtb.pdb	S123.A{A}	-0.69	7.1	-	-0.1747644633	0.3817198437	0.90751672	fold1	0.7395353462	-0.235643672	0.7246289545
SP1	1rtb	1rtb.pdb	V108.A{A}	4.2	5	-	0.2276973373	2.4200950731	0.8587007148	fold1	2.4043671554	1.0814962551	3.1051223998
SP1	1rtb	1rtb.pdb	V108.A{I}	0.44	5	-	-0.0539109505	0.4415141218	0.9213598	fold2	0.6101706429	-0.0067855085	0.5655854394
SP1	1rtb	1rtb.pdb	V108.A{L}	0.7	5	-	-0.0464087773	0.3364367824	0.915779805	fold0	0.6390825825	0.0093190954	0.1693991145
SP1	1rtb	1rtb.pdb	V116.A{A}	0.67	5	-	0.1732918983	1.5577958202	0.9029173653	fold0	1.5183831191	0.8376593205	1.4835838003
SP1	1rtb	1rtb.pdb	V116.A{G}	1.18	5	-	0.2667094397	2.6165919779	0.8242365619	fold2	3.0327407719	1.2420042349	2.8877370553
SP1	1rtb	1rtb.pdb	V118.A{A}	1.92	5	-	0.1762336078	1.6433883144	0.9196752888	fold4	1.6256665422	0.8407147647	1.8884871709
SP1	1rtb	1rtb.pdb	V118.A{G}	2.78	5	-	0.2895197753	2.6149677132	0.8643066269	fold2	2.805280296	1.3014584853	3.0814097444
SP1	1rtb	1rtb.pdb	V47.A{A}	3.8	5	-	0.2077119436	2.498583294	0.8360612885	fold3	2.3208878156	1.0965032293	3.3773188047
SP1	1rtb	1rtb.pdb	V54.A{A}	2.58	5	-	0.1246928331	1.9142704718	0.870616781	fold2	1.7209639937	0.7535384538	2.1815684389
SP1	1rtb	1rtb.pdb	V54.A{G}	4.87	5	-	0.3520662022	3.2027632918	0.8076155578	fold3	3.0725398018	1.5331992545	4.1677688005
SP1	1rtb	1rtb.pdb	V54.A{I}	1.95	5	-	-0.0807298119	0.035735224	0.8781980193	fold3	0.4667828049	-0.170615512	0.5753307556
SP1	1rtb	1rtb.pdb	V54.A{L}	1.09	5	-	-0.2226622979	-0.7570119112	0.9178527683	fold3	-0.5158145903	-0.6098443285	-1.0717930236
SP1	1rtb	1rtb.pdb	V57.A{A}	2.85	5	-	0.1012446475	1.7732843897	0.8625063422	fold0	1.7114332852	0.6964281315	1.8053155633
SP1	1rtb	1rtb.pdb	V57.A{I}	1.3	5	-	-0.078675941	0.4031807084	0.9063836994	fold0	0.6803900401	-0.1150103957	0.5749629967
SP1	1rtb	1rtb.pdb	V57.A{L}	2.37	5	-	-0.1361121736	0.0273222022	0.8972068457	fold0	0.4391449263	-0.297558799	0.2902372921
SP1	1rtb	1rtb.pdb	V63.A{A}	2.03	5	-	0.1189055253	1.451497841	0.8985340867	fold1	1.4323168646	0.4553202706	1.9415091442
SP1	1rtb	1rtb.pdb	V63.A{G}	3.5	5	-	0.1671161742	1.6567934313	0.9139779623	fold4	1.6639021186	0.7283898909	1.9446810714
SP1	1rtb	1rtb.pdb	Y97.A{F}	3.54	5	-	-0.0568116922	1.0260698474	0.8937602531	fold2	1.1819021459	0.1613916054	1.3271040349
SP1	1rtp,A	1rtp_a.pdb	K80.A{S}	0.29	7.4	Chain A	0.0434206091	0.5431616866	0.9039789326	fold1	0.7454252368	-0.3568515462	0.9499198292
SP1	1sak	1sak.pdb	A347.A{G}	0.97	7	-	0.5495692141	1.5793336473	0.8824066573	fold3	1.1755930464	1.7098409848	1.9325604426
SP1	1sak	1sak.pdb	D352.A{A}	0.62	7	-	-0.0979626	-0.1253560558	0.8700514412	fold2	0.559737599	-1.0899390768	-0.3281582002
SP1	1sak	1sak.pdb	E326.A{A}	0.4	7	-	0.5538896697	0.5636789871	0.9092455674	fold3	0.6191710683	0.7899989209	0.48076594
SP1	1sak	1sak.pdb	E336.A{A}	-0.4	7	-	0.6134778089	0.4130161976	0.9037042139	fold4	0.5604923386	0.5069192358	0.4937824306
SP1	1sak	1sak.pdb	E339.A{A}	0.66	7	-	0.6737865534	0.8396806978	0.9419637365	fold2	0.5887730497	1.1732992142	1.0650169006
SP1	1sak	1sak.pdb	E343.A{A}	0.25	7	-	0.1493197248	0.7919541005	0.9401559899	fold4	0.7546020515	0.5692363675	0.9666152048
SP1	1sak	1sak.pdb	E346.A{A}	0.27	7	-	0.1951176187	0.7815668868	0.9330078761	fold4	0.7702370895	0.3905744559	0.9656784056
SP1	1sak	1sak.pdb	E349.A{A}	1.18	7	-	0.2922739295	1.0287549663	0.9236062776	fold4	0.811521996	0.8356229591	1.3328934014
SP1	1sak	1sak.pdb	F328.A{A}	2.36	7	-	0.1639397506	1.3742193683	0.8590129509	fold0	1.1646079545	1.3303758812	1.0398800412
SP1	1sak	1sak.pdb	F328.A{L}	1.43	7	-	0.0236942263	0.7755396124	0.8682665209	fold2	1.2375750759	-0.498553573	1.1418488556
SP1	1sak	1sak.pdb	F338.A{A}	2.03	7	-	-0.0511294375	0.9015902271	0.8824176183	fold2	0.8700783548	0.4153623568	1.1398500765
SP1	1sak	1sak.pdb	F341.A{I}	2.01	7	-	-0.5543548377	-0.1061757741	0.8453780034	fold1	0.5436728742	-1.6159528845	-0.0011358671
SP1	1sak	1sak.pdb	F341.A{L}	0.91	7	-	-0.9863075926	-0.1315652911	0.7256203049	fold0	1.0004380971	-2.9380344677	0.139665909
SP1	1sak	1sak.pdb	I332.A{V}	0.99	7	-	0.2182039695	1.0751576552	0.9372032276	fold1	1.0744131132	0.8298216002	1.4457656696
SP1	1sak	1sak.pdb	K351.A{A}	-0.57	7	-	-0.1705454801	0.4411259397	0.8612533834	fold0	0.7710524727	-0.2091512676	0.3427111058
SP1	1sak	1sak.pdb	L330.A{F}	1.8	7	-	0.4989905063	0.5461817467	0.8901562278	fold0	0.7881661719	-0.0296304809	0.6085600882
SP1	1sak	1sak.pdb	L344.A{F}	1.62	7	-	1.1822232951	1.5618276273	0.8633359982	fold3	0.8079718443	2.0851036551	1.7044459274
SP1	1sak	1sak.pdb	L344.A{I}	0.41	7	-	0.5544326104	1.1310010998	0.9194436415	fold4	0.7033515994	1.3432019539	1.3544094736
SP1	1sak	1sak.pdb	L350.A{A}	0.5	7	-	0.5679241196	1.6228532723	0.8824920679	fold3	1.0255427094	1.6871978211	2.0180085549
SP1	1sak	1sak.pdb	M340.A{A}	1.9	7	-	0.3736092273	1.6987045255	0.9069723027	fold3	1.1695036118	1.6463352881	1.8673384707
SP1	1sak	1sak.pdb	M340.A{I}	0.38	7	-	0.3627453798	0.6006318848	0.9224040937	fold0	0.8464451455	0.272587942	0.3830183931
SP1	1sak	1sak.pdb	N345.A{A}	0.98	7	-	-0.506848665	0.3590436698	0.8502963066	fold0	0.8740728306	-1.3101899669	0.3818243288
SP1	1sak	1sak.pdb	Q331.A{A}	0.46	7	-	0.2413246925	0.3774939928	0.9204746264	fold4	0.8324087674	-0.020150433	0.464944538
SP1	1sak	1sak.pdb	R333.A{A}	1.05	7	-	0.6292997462	1.5111498607	0.8802969494	fold1	0.9512733259	2.5299916982	1.7380904798
SP1	1sak	1sak.pdb	R335.A{A}	0.75	7	-	0.4916521584	0.6280335079	0.9320774624	fold3	0.6718103403	0.7572285214	0.8339723742
SP1	1sak	1sak.pdb	R337.A{A}	2.41	7	-	0.1597512677	1.2713733777	0.8582599236	fold3	0.944573728	1.4233844473	1.419430507
SP1	1sak	1sak.pdb	R342.A{A}	0.38	7	-	0.4542367915	1.037826577	0.9538340633	fold1	0.7857179812	1.2970179564	1.1395250691
SP1	1sak	1sak.pdb	T329.A{A}	1.02	7	-	0.270404985	0.845649657	0.9024772834	fold3	0.9030241721	0.2378800263	1.0070919589
SP1	1shf,A	1shf_a.pdb	E107.A{A}	1.27	8	Chain A	-0.3329462993	0.5971354677	0.8718726448	fold0	1.196521579	-0.6032059215	0.5867822912
SP1	1shf,A	1shf_a.pdb	E107.A{D}	-0.68	8	Chain A	0.1067604078	1.0923380162	0.9195458854	fold4	0.9843744486	0.5943994004	1.3260660503
SP1	1shf,A	1shf_a.pdb	E107.A{F}	1.63	8	Chain A	-0.3723674246	0.9230172281	0.7804040472	fold0	1.8988060983	-1.2685544291	0.6857653414
SP1	1shf,A	1shf_a.pdb	E107.A{G}	2.29	8	Chain A	-0.0456391872	1.3782243488	0.910711981	fold1	1.4822404422	0.377501588	1.5496532792
SP1	1shf,A	1shf_a.pdb	E107.A{H}	0.99	8	Chain A	-0.1482791107	1.4002119705	0.8811824675	fold1	1.4450331264	-0.3754193241	1.3013294081
SP1	1shf,A	1shf_a.pdb	E107.A{I}	2.71	8	Chain A	-0.54170572	0.1754664352	0.7853387262	fold3	1.1139569585	-1.4093885197	0.8286334304
SP1	1shf,A	1shf_a.pdb	E107.A{K}	0.97	8	Chain A	0.0690585216	1.0700866714	0.9152993135	fold4	1.1417662629	0.3132837987	1.4716088704
SP1	1shf,A	1shf_a.pdb	E107.A{L}	3.02	8	Chain A	-0.5643976842	0.0673908261	0.8294223664	fold2	0.3753749007	-1.6370931579	0.6116487435
SP1	1shf,A	1shf_a.pdb	E107.A{Q}	0.74	8	Chain A	-0.1668073855	0.4086428941	0.9102351402	fold4	0.7541778108	-0.2955369595	0.7413791628
SP1	1shf,A	1shf_a.pdb	E107.A{R}	3.38	8	Chain A	-0.0740599698	0.4973105507	0.8761999783	fold1	1.0784398015	-0.3375876592	0.7621687726
SP1	1shf,A	1shf_a.pdb	E107.A{S}	1.64	8	Chain A	-0.0032742491	1.1205273104	0.9091799148	fold2	1.3755619247	0.2709412946	1.1900445169
SP1	1shf,A	1shf_a.pdb	E107.A{T}	0.6	8	Chain A	-0.2050439747	0.6074985711	0.8960741348	fold4	1.072663272	-0.3937225678	0.7945891437
SP1	1shf,A	1shf_a.pdb	E107.A{V}	2	8	Chain A	-0.4688421093	0.3826496424	0.8285449682	fold2	1.1397883316	-1.2238947507	0.7291311975
SP1	1shf,A	1shf_a.pdb	E107.A{Y}	2.4	8	Chain A	-0.3548960469	1.2986353269	0.8279951746	fold1	1.5291742041	-1.1651794595	1.1044648196
SP1	1shf,A	1shf_a.pdb	G128.A{A}	1.78	8	Chain A	0.0594934859	0.4547016294	0.8966842929	fold2	0.6630304342	-0.2052645848	0.4618708378
SP1	1shf,A	1shf_a.pdb	I111.A{A}	2.84	7	Chain A	0.4128774822	2.4959496403	0.8832788354	fold4	2.6838154986	1.3861187401	2.8629992321
SP1	1shf,A	1shf_a.pdb	I111.A{L}	0.71	7	Chain A	0.0095440911	0.7764091857	0.9172536156	fold1	0.9518852809	-0.0109135779	0.9686855373
SP1	1shf,A	1shf_a.pdb	I111.A{V}	0.63	7	Chain A	0.0810197739	1.018182575	0.9132191949	fold1	1.0964576032	0.3043277287	1.2362452053
SP1	1shf,A	1shf_a.pdb	S124.A{A}	0.71	8	Chain A	-0.0137919701	0.9491389343	0.9232301118	fold2	1.0159319527	0.3053835789	1.0913093337
SP1	1shf,A	1shf_a.pdb	S124.A{D}	2.02	8	Chain A	0.2571506696	1.6637226152	0.8755824248	fold2	1.5024032039	1.0187005135	1.4967560848
SP1	1shf,A	1shf_a.pdb	S124.A{F}	1.9	8	Chain A	-0.2053545678	0.7547158788	0.8412770105	fold4	1.5072782833	-0.8216231131	0.9160694843
SP1	1shf,A	1shf_a.pdb	S124.A{G}	1.68	8	Chain A	0.0291445126	1.9212365635	0.8398549287	fold1	1.7286660182	0.6083462341	1.8099429291
SP1	1shf,A	1shf_a.pdb	S124.A{H}	1.25	8	Chain A	-0.0701181054	0.3837539175	0.9114344789	fold3	0.5734323165	-0.1407120804	0.723314092
SP1	1shf,A	1shf_a.pdb	S124.A{I}	1.41	8	Chain A	-0.3212882115	0.397626223	0.8670835327	fold2	0.8958882629	-0.865035389	0.4647402978
SP1	1shf,A	1shf_a.pdb	S124.A{K}	-0.11	8	Chain A	0.1255057473	0.847730178	0.909713557	fold1	0.8840493081	0.4715830116	1.0562883564
SP1	1shf,A	1shf_a.pdb	S124.A{L}	0.37	8	Chain A	-0.3650487361	0.0546044498	0.8761290902	fold0	0.701429198	-1.0413929393	-0.044221604
SP1	1shf,A	1shf_a.pdb	S124.A{N}	0.73	8	Chain A	0.1841932373	1.3416422566	0.8762172392	fold0	1.3443354251	0.7259785177	1.1692005046
SP1	1shf,A	1shf_a.pdb	S124.A{R}	0.18	8	Chain A	0.1027604617	0.6484021458	0.8971572168	fold2	0.9188454392	0.2462833701	0.683679868
SP1	1shf,A	1shf_a.pdb	S124.A{T}	1.65	8	Chain A	-0.054868633	0.7320929714	0.9044372861	fold2	1.0332882071	0.04204932	0.6746629045
SP1	1shf,A	1shf_a.pdb	S124.A{V}	1.1	8	Chain A	-0.2691606862	0.6388001198	0.8753742989	fold2	0.9324287753	-0.6224692379	0.8387997368
SP1	1shf,A	1shf_a.pdb	S124.A{Y}	2.27	8	Chain A	-0.1257066511	0.61377951	0.8505203859	fold0	1.3602241721	-0.6852178508	0.5385759258
SP1	1shf,A	1shf_a.pdb	T127.A{A}	2.59	8	Chain A	-0.0182576276	0.3959245007	0.9269038563	fold1	0.5852248391	-0.1245035129	0.7307745767
SP1	1shf,A	1shf_a.pdb	V138.A{A}	2.34	7	Chain A	0.313854011	2.2221614713	0.9064256071	fold3	2.1381688053	1.5048867086	2.6647915187
SP1	1shf,A	1shf_a.pdb	V138.A{G}	3.65	7	Chain A	0.5241690324	3.4697696807	0.8695883218	fold2	3.5450434227	2.1862503731	4.0362555924
SP1	1shf,A	1shf_a.pdb	V138.A{M}	0.52	7	Chain A	0.1146007664	1.0011263352	0.9345640473	fold4	1.0126776334	0.5636484642	1.1736750407
SP1	1shf,A	1shf_a.pdb	V138.A{T}	2.4	7	Chain A	0.5773633435	2.4134324705	0.8853042771	fold2	2.6271994931	2.048437814	2.3821627762
SP1	1shg	1shg.pdb	D48.A{G}	-0.82	2.9	-	0.0126425928	0.2954134988	0.9294562583	fold3	0.6583997973	-0.3268299449	0.3748355211
SP1	1shg	1shg.pdb	F52.A{Y}	-0.44	7	-	-0.1481246652	0.0081924508	0.9036366209	fold2	0.4772798458	-0.8569149569	-0.0283412405
SP1	1shg	1shg.pdb	K59.A{F}	0.92	7	-	-0.1081517845	0.0065815581	0.8317838073	fold4	0.6520262528	-1.5506564303	0.1397558576
SP1	1shg	1shg.pdb	K59.A{Y}	0.84	7	-	-0.0441783928	0.2097207703	0.8130870091	fold1	0.8822951858	-1.3927815176	0.3383974987
SP1	1sso	1sso.pdb	I29.A{V}	0.4	7	-	0.0702242487	1.5367599981	0.8814186646	fold4	1.3189217793	0.6243744453	1.8700595984
SP1	1sup	1sup.pdb	G169.A{A}	-0.3	8	-	-0.1302974252	-0.2166335889	0.9807672537	fold2	-0.2354078487	-0.0755778684	-0.2683871893
SP1	1sup	1sup.pdb	M50.A{F}	-0.48	8	-	0.0020089591	-0.1079099983	0.9594806056	fold0	0.1015203507	-0.3127538928	-0.2149184001
SP1	1sup	1sup.pdb	N218.A{S}	-1.07	8	-	-0.0214263301	-0.5097750835	0.9216739802	fold4	-0.1444642128	-0.7201770745	-0.7698849587
SP1	1sup	1sup.pdb	N76.A{D}	-0.45	8	-	0.0329870875	0.1169746664	0.8903354203	fold3	0.5817129119	-0.4381209168	0.4551492015
SP1	1sup	1sup.pdb	Q206.A{C}	-1.25	8	-	-0.2203756894	-1.0153570311	0.9301838552	fold0	-0.6160796875	-1.0690474364	-1.3877891721
SP1	1sup	1sup.pdb	Y217.A{K}	-0.72	8	-	0.1414364138	0.4670835106	0.8838114456	fold2	0.8180753628	0.1277559761	0.4005790281
SP1	1ten	1ten.pdb	A819.A{G}	2.67	5	-	0.2077355202	1.7226583862	0.897922222	fold4	1.4033668987	0.9756424964	2.0260110187
SP1	1ten	1ten.pdb	A885.A{G}	0.92	5	-	0.1859662018	1.1472324737	0.9446687708	fold1	1.2008449501	0.6773871662	1.3185855969
SP1	1ten	1ten.pdb	E887.A{A}	-1.55	5	-	-0.1312047848	-0.2897886668	0.9209834088	fold3	-0.0352911702	-0.4114023046	-0.4834793445
SP1	1ten	1ten.pdb	E887.A{G}	0.14	5	-	-0.1474890773	0.5078528349	0.8773147863	fold1	1.0369020332	-0.3021050488	0.5867784997
SP1	1ten	1ten.pdb	I809.A{A}	2.74	5	-	0.2839595961	2.1345982738	0.8916797009	fold1	1.8599108563	1.118011907	2.4671858845
SP1	1ten	1ten.pdb	I809.A{V}	-0.02	5	-	0.0811433617	0.9065533215	0.9169909486	fold2	0.8143187942	0.4079845839	1.4519017285
SP1	1ten	1ten.pdb	I821.A{A}	3.58	5	-	0.4917701467	3.4145221857	0.8384279118	fold4	3.439196263	1.8764574581	4.1588804721
SP1	1ten	1ten.pdb	I821.A{V}	0.28	5	-	0.038019616	0.8305281559	0.9365630953	fold1	0.8903644852	0.4080224365	1.0057052988
SP1	1ten	1ten.pdb	I830.A{A}	1.63	5	-	0.1577163731	2.1773210379	0.884600266	fold1	2.2908168967	1.018599544	2.643185926
SP1	1ten	1ten.pdb	I830.A{V}	0.37	5	-	-0.016010909	1.2779164593	0.883933141	fold2	1.3074055094	0.3921797136	1.5464636026
SP1	1ten	1ten.pdb	I833.A{A}	3.3	5	-	0.3113953241	2.7544774592	0.8554228228	fold0	2.9189661173	1.4311435158	3.2516557728
SP1	1ten	1ten.pdb	I833.A{V}	0.8	5	-	0.0560647805	0.9572168911	0.9315086561	fold4	0.8980429768	0.475180975	1.2468411969
SP1	1ten	1ten.pdb	I849.A{A}	2.4	5	-	0.1031601593	1.2308784906	0.916418871	fold0	1.2132128559	0.5604652589	1.3766817597
SP1	1ten	1ten.pdb	I860.A{A}	1.91	5	-	0.2361961678	2.2930202355	0.8533400852	fold2	2.4507341596	1.3173530021	2.6231399282
SP1	1ten	1ten.pdb	I860.A{V}	0.88	5	-	0.0707266251	0.8948851194	0.9007078969	fold0	0.9762990471	0.540776315	0.8110646316
SP1	1ten	1ten.pdb	L835.A{A}	4.13	5	-	0.3373866149	2.9056501601	0.8379610229	fold2	3.0839005781	1.5064408468	3.4270043988
SP1	1ten	1ten.pdb	L851.A{A}	2.88	5	-	0.1950426428	2.3321977738	0.8549190621	fold3	2.2215391021	1.0540620104	3.0819243272
SP1	1ten	1ten.pdb	L863.A{A}	3.96	5	-	0.0978014619	2.3033028927	0.8540590075	fold2	2.4165137137	0.8425346315	2.9204762023
SP1	1ten	1ten.pdb	L873.A{A}	2.81	5	-	0.3856272401	3.0648752328	0.8451211661	fold0	3.2658725555	1.6514685821	3.5705812355
SP1	1ten	1ten.pdb	S875.A{A}	0.27	5	-	-0.2567585484	0.5949793832	0.8213852999	fold4	1.0695788247	-0.3918023761	0.7882457186
SP1	1ten	1ten.pdb	S882.A{A}	2.58	5	-	-0.2385991924	0.9819531123	0.8568697077	fold3	1.2153758055	-0.151496396	1.456075534
SP1	1ten	1ten.pdb	T867.A{S}	1.26	5	-	-0.0878080259	1.1438634935	0.8954535923	fold0	1.4564634208	0.3812597391	1.0279584586
SP1	1ten	1ten.pdb	V811.A{A}	1.4	5	-	0.1834913733	1.5162429069	0.9044515885	fold4	1.4249469353	0.6810329599	1.7104130425
SP1	1ten	1ten.pdb	V871.A{A}	2.69	5	-	0.372788134	2.6532352249	0.8641475046	fold2	2.7484833913	1.5164698583	3.1263697418
SP1	1ten	1ten.pdb	Y837.A{A}	3.96	5	-	0.190560824	2.2744936834	0.8586057632	fold3	1.9107723135	0.8809920575	2.7666301743
SP1	1ten	1ten.pdb	Y858.A{A}	1.21	5	-	0.0829276533	1.5070317066	0.8623678071	fold2	1.5349862347	0.4398284902	1.9096736879
SP1	1ten	1ten.pdb	Y858.A{G}	4.06	5	-	0.1472123539	2.4218549497	0.8204445171	fold3	1.8922481653	0.8591409952	2.5828999246
SP1	1ten	1ten.pdb	Y869.A{F}	3.09	5	-	0.0020562885	0.7385418009	0.9111833947	fold1	0.7307359855	0.0650831904	1.2624283384
SP1	1tit	1tit.pdb	C63.A{S}	2.08	7.3	-	0.4074400644	2.4716508222	0.9179671449	fold4	2.5094868245	1.7721277154	2.7835763732
SP1	1tit	1tit.pdb	F73.A{L}	3.83	7.4	-	0.0163728584	1.4425460987	0.8854481357	fold0	1.403802217	0.4062695638	1.6536125899
SP1	1tit	1tit.pdb	I23.A{A}	2.7	7.4	-	0.4012731139	2.5945678984	0.8940845709	fold2	2.6621129674	1.8617583248	2.8934276161
SP1	1tit	1tit.pdb	L41.A{A}	2.7	7.4	-	0.0798722871	1.3798566357	0.8875363258	fold1	1.3099861702	0.5956677707	1.8060980466
SP1	1tit	1tit.pdb	L58.A{A}	3.23	7.4	-	0.3074812865	3.1499389271	0.8201048464	fold4	3.2168959882	1.4350282894	3.9404371848
SP1	1tit	1tit.pdb	L60.A{A}	4.88	7.4	-	0.2730059766	2.954908891	0.834144696	fold2	3.0070564466	1.3441319192	3.7081498213
SP1	1tit	1tit.pdb	V13.A{A}	2.15	7.4	-	0.3520119909	2.2028041383	0.9322025953	fold1	2.1584919465	1.6546253959	2.5212057013
SP1	1tit	1tit.pdb	V86.A{A}	4.45	7.4	-	0.2823569128	2.4442541039	0.8891917557	fold4	2.3112167771	1.5133709217	3.0427330217
SP1	1tpk,A	1tpk_a.pdb	V65.A{A}	2	4.5	Chain A	0.4046442349	2.7750607651	0.8665052559	fold3	2.9864540769	1.6812639815	3.1105658452
SP1	1tpk,A	1tpk_a.pdb	V65.A{I}	-0.3	4.5	Chain A	-0.0215200355	0.4865037934	0.9390848954	fold3	0.6106011067	0.1131393759	0.7581338386
SP1	1tpk,A	1tpk_a.pdb	V65.A{L}	1.9	4.5	Chain A	0.0870459665	0.716826483	0.9224254192	fold2	0.6640443644	0.4224030869	0.9464867245
SP1	1tpk,A	1tpk_a.pdb	V65.A{M}	2.2	4.5	Chain A	0.2322035406	1.1118552827	0.9364302949	fold2	1.03801111	0.79300705	1.2799442839
SP1	1tpk,A	1tpk_a.pdb	V65.A{S}	2.4	4.5	Chain A	0.5596279597	3.0933089157	0.8714286127	fold2	3.4654913125	2.029492881	3.2530345362
SP1	1tpk,A	1tpk_a.pdb	V65.A{T}	1	4.5	Chain A	0.3574286216	1.9612185645	0.9051220379	fold1	2.1001270665	1.270516001	2.1676613442
SP1	1ttq,A	1ttq_a.pdb	A18.A{G}	2.7	7.8	Chain A	0.1234688754	1.4737502567	0.8618631324	fold3	1.276414259	0.9694401425	1.5354650783
SP1	1ttq,A	1ttq_a.pdb	A18.A{V}	2.3	7.8	Chain A	-0.1496382857	-0.0317592765	0.9611789322	fold3	-0.0682239465	-0.1542848984	0.0659682045
SP1	1ttq,A	1ttq_a.pdb	F22.A{I}	4.58	7.8	Chain A	-0.0447680027	0.8389850663	0.8316650174	fold1	0.96178602	0.1526313985	1.5368207838
SP1	1ttq,A	1ttq_a.pdb	F22.A{L}	1.05	7.8	Chain A	-0.0791387613	0.4596368988	0.8805353738	fold2	0.7842401624	0.038482444	0.541005972
SP1	1ttq,A	1ttq_a.pdb	F22.A{V}	3.44	7.8	Chain A	0.004006662	1.3447035897	0.8427871757	fold2	1.335937498	0.3978755135	1.5561775814
SP1	1ttq,A	1ttq_a.pdb	I232.A{V}	3.3	7.8	Chain A	-0.0053784532	0.6250263111	0.9027927566	fold2	0.8273133798	0.2870717058	0.8795140937
SP1	1ttq,A	1ttq_a.pdb	L209.A{V}	3.2	7.8	Chain A	0.047128238	0.7845075649	0.9063258543	fold0	0.9653658561	0.3648960046	0.9753496125
SP1	1ttq,A	1ttq_a.pdb	Y175.A{Q}	1.65	7.8	Chain A	0.1965939699	2.0505709562	0.850822325	fold2	1.8556226346	0.832591018	2.0956605078
SP1	1tyv,BU	1tyv_p.pdb	E309.A{V}	0.77	7.4	Biological Assembly	-0.2657145164	-0.1909427194	0.7786210085	fold4	0.6363604561	-2.3059193292	0.03924241
SP1	1tyv,BU	1tyv_p.pdb	G177.A{R}	0.7	7.4	Biological Assembly	0.003121152	0.0071895389	0.7005308449	fold0	0.9974108365	-3.1440761717	0.5926010965
SP1	1tyv,BU	1tyv_p.pdb	G244.A{R}	1.33	7.4	Biological Assembly	0.0060688757	-0.337742635	0.6487992615	fold4	0.767356046	-3.8834804225	0.3300275777
SP1	1tyv,BU	1tyv_p.pdb	G323.A{D}	0.13	7.4	Biological Assembly	0.1091237769	-0.0596029885	0.8356617355	fold3	0.4145898393	-1.717968257	0.295386818
SP1	1tyv,BU	1tyv_p.pdb	R285.A{K}	3.43	7.4	Biological Assembly	0.0464218347	-0.3130989895	0.8469121773	fold4	0.3815308223	-1.7234958522	-0.30253037
SP1	1tyv,BU	1tyv_p.pdb	T235.A{I}	0.53	7.4	Biological Assembly	-0.0716329011	0.0016188064	0.8113897426	fold4	0.4297755146	-1.9085495283	0.5285462655
SP1	1ubq	1ubq.pdb	E18.A{D}	0.08	3	-	0.0253996452	0.294108951	0.9092511192	fold3	0.2753310155	-0.4391817771	0.6795322504
SP1	1ubq	1ubq.pdb	F45.A{W}	-0.46	5	-	0.1108656974	0.2302270419	0.9340082839	fold0	0.4756384283	-0.1442614461	0.1818129224
SP1	1ubq	1ubq.pdb	H68.A{E}	-0.77	5	-	0.1697343688	0.2198622346	0.9429184096	fold2	0.2271579838	0.0577479225	0.2816948317
SP1	1ubq	1ubq.pdb	H68.A{Q}	-0.55	5	-	-0.0097261127	-0.2492783922	0.9495995837	fold1	-0.2336837002	-0.5484169632	-0.1153037988
SP1	1ubq	1ubq.pdb	K27.A{Q}	1.91	5	-	-0.0518477125	0.4888595926	0.8900543532	fold1	0.9590166814	-0.1266434833	0.8390746019
SP1	1ubq	1ubq.pdb	K29.A{N}	1.48	5	-	0.2710587048	1.1253652616	0.9018246644	fold1	1.025573948	0.4108509546	1.6798055177
SP1	1ubq	1ubq.pdb	K29.A{Q}	1.67	5	-	-0.1308507515	-0.2042365178	0.918234421	fold4	-0.0163483063	-0.8026191475	-0.0929334146
SP1	1ubq	1ubq.pdb	K6.A{E}	-0.53	5	-	0.0694601635	-0.3630693999	0.9585436564	fold4	-0.5569210326	-0.4568785028	-0.1223132158
SP1	1ubq	1ubq.pdb	K6.A{Q}	-0.26	5	-	-0.0118765079	-0.4335641941	0.9371204877	fold4	-0.5417846947	-0.79281346	-0.1457190605
SP1	1ubq	1ubq.pdb	R42.A{E}	-1.63	5	-	0.0834215895	-0.107743777	0.8884815712	fold0	0.2722630565	-0.0874577081	-0.0471217928
SP1	1ubq	1ubq.pdb	R72.A{Q}	0.33	5	-	-0.0305012693	-0.056671306	0.9343372584	fold4	-0.1665260915	-0.5177836596	0.2837396562
SP1	1uzc	1uzc.pdb	A17.A{G}	0.7	5.7	-	0.374223793	2.0848482309	0.9024621844	fold2	2.064001355	1.3877849172	2.4542267637
SP1	1uzc	1uzc.pdb	A20.A{G}	2.3	5.7	-	0.3055278899	2.1557050556	0.8905455534	fold1	2.2245583196	1.2507792393	2.5393146998
SP1	1uzc	1uzc.pdb	A39.A{G}	1.93	5.7	-	0.3021223975	2.0908779219	0.8749744098	fold0	2.1816023831	1.2715125877	2.4098361278
SP1	1uzc	1uzc.pdb	A51.A{G}	1.12	5.7	-	0.0819707008	1.5439812485	0.9041960029	fold4	1.4558603272	0.6584352045	1.8404625196
SP1	1uzc	1uzc.pdb	A53.A{G}	0.3	5.7	-	-0.0874317192	-0.0189129235	0.9441023673	fold1	0.2150158678	-0.5393430856	0.0073733663
SP1	1uzc	1uzc.pdb	A61.A{G}	2.07	5.7	-	0.2612841749	1.991425091	0.8852182673	fold3	2.1861936936	1.1774036499	2.203667209
SP1	1uzc	1uzc.pdb	A64.A{G}	0.94	5.7	-	0.0490503303	1.1811266311	0.8513960788	fold2	1.4838517208	0.5048441619	1.1291897181
SP1	1uzc	1uzc.pdb	D46.A{N}	2.51	5.7	-	-0.0097572579	0.8308922857	0.899781536	fold4	0.9973851171	0.0488739131	1.171646939
SP1	1uzc	1uzc.pdb	E15.A{A}	0.4	5.7	-	0.1987053063	0.4669964186	0.9148247479	fold3	0.6336833286	-0.3372086204	0.7198279978
SP1	1uzc	1uzc.pdb	E15.A{G}	1.02	5.7	-	0.2154514313	0.9458339899	0.8983910281	fold1	1.0769234209	0.0341320084	1.2031030276
SP1	1uzc	1uzc.pdb	E27.A{A}	0.62	5.7	-	0.01496024	0.1603644956	0.8549771933	fold2	0.2735095333	-0.805350747	0.5300770793
SP1	1uzc	1uzc.pdb	E27.A{G}	1.57	5.7	-	-0.0072812144	0.5591799666	0.8856702538	fold3	0.8277956948	-0.5304223789	0.6904217772
SP1	1uzc	1uzc.pdb	I43.A{V}	1.21	5.7	-	0.1258853068	1.5523398161	0.8840291993	fold0	1.5281844714	0.6682104326	1.6583534639
SP1	1uzc	1uzc.pdb	I44.A{A}	0.09	5.7	-	0.1296014947	0.931049184	0.9230063075	fold4	0.9898379199	0.1877443183	1.242751767
SP1	1uzc	1uzc.pdb	I44.A{G}	0.4	5.7	-	0.401233543	2.0467838618	0.8846085998	fold2	2.1330075473	1.0672503173	2.4503269485
SP1	1uzc	1uzc.pdb	I44.A{V}	0.3	5.7	-	0.1599241574	0.7084268367	0.9230645348	fold2	0.6938520697	0.0816411909	1.1813525997
SP1	1uzc	1uzc.pdb	K26.A{A}	-0.11	5.7	-	-0.1026928757	-0.100955154	0.9179145222	fold1	0.0871484474	-0.9134074275	0.1171673813
SP1	1uzc	1uzc.pdb	K26.A{G}	0.74	5.7	-	0.1252187866	0.6419699333	0.9091326266	fold3	0.8722421513	-0.1600819166	0.6855656733
SP1	1uzc	1uzc.pdb	K58.A{A}	2.1	5.7	-	-0.3098842103	0.7587087303	0.8347317007	fold1	1.467546599	-0.5856241917	1.0179366461
SP1	1uzc	1uzc.pdb	L24.A{A}	1.04	5.7	-	0.2349110235	2.1931661865	0.8059471346	fold0	2.5589690759	1.2493886271	2.2992520768
SP1	1uzc	1uzc.pdb	L52.A{A}	2.71	5.7	-	0.2760727772	2.5615792286	0.8467709114	fold2	2.5161417337	1.2285396234	3.2735365262
SP1	1uzc	1uzc.pdb	M42.A{A}	1.37	5.7	-	0.0538633708	0.7263185018	0.8889546629	fold2	0.9133698557	-0.108707741	0.9546023433
SP1	1uzc	1uzc.pdb	N33.A{G}	0.42	5.7	-	-0.0941029793	-0.2147048022	0.8904225499	fold3	0.0687173956	-0.9106734545	-0.1501426739
SP1	1uzc	1uzc.pdb	Q19.A{A}	0.08	5.7	-	0.0396808131	0.31499097	0.9203524902	fold0	0.4896969272	-0.4448566554	0.6800429134
SP1	1uzc	1uzc.pdb	Q19.A{G}	1.23	5.7	-	0.3672408103	1.1752589882	0.9212981494	fold4	1.1412876079	0.6048507939	1.5111706847
SP1	1uzc	1uzc.pdb	Q38.A{A}	0.37	5.7	-	0.1727504153	0.4244659051	0.955221574	fold0	0.5351867552	0.1400314232	0.602675445
SP1	1uzc	1uzc.pdb	Q38.A{G}	1.57	5.7	-	0.234114056	1.3585246821	0.9191708729	fold3	1.3343560563	0.6087498963	1.8002305727
SP1	1uzc	1uzc.pdb	Q60.A{A}	-0.31	5.7	-	0.0554030748	0.4165455372	0.9114802227	fold3	0.5788508089	-0.4677060945	0.5791848202
SP1	1uzc	1uzc.pdb	Q60.A{G}	0.8	5.7	-	0.3165470821	1.1802507948	0.9278543375	fold0	1.2083619557	0.439259865	1.607704239
SP1	1uzc	1uzc.pdb	S32.A{A}	0	5.7	-	-0.0610306203	0.6380451698	0.9098855899	fold0	1.0056503564	0.1252253816	0.4357096313
SP1	1uzc	1uzc.pdb	S35.A{A}	1.04	5.7	-	0.1694131857	0.940038482	0.9218850336	fold1	1.0771180438	0.0675478187	1.1440025242
SP1	1uzc	1uzc.pdb	S50.A{A}	0.02	5.7	-	-0.1660918149	-0.3768524452	0.9256039611	fold0	-0.1830205573	-0.8064226928	-0.3558992092
SP1	1uzc	1uzc.pdb	S50.A{G}	0.02	5.7	-	-0.0609295608	0.2399271405	0.9060453678	fold1	0.3980623332	-0.4350562977	0.4192836669
SP1	1uzc	1uzc.pdb	S56.A{A}	0.4	5.7	-	0.1516984392	0.232859774	0.91508555	fold1	0.420246113	-0.1331628153	0.6423220811
SP1	1uzc	1uzc.pdb	S56.A{G}	0.54	5.7	-	0.0192272537	0.4644353781	0.9164077717	fold2	0.6887015564	-0.1583326538	0.7591376078
SP1	1uzc	1uzc.pdb	T13.A{A}	0.99	5.7	-	0.0469347388	0.4677242099	0.921609601	fold2	0.7215237799	-0.2460340337	0.7165202671
SP1	1uzc	1uzc.pdb	T13.A{S}	-0.1	5.7	-	-0.1604012082	-0.0687900385	0.9220986187	fold4	0.2741278111	-0.5869472751	-0.1526292699
SP1	1uzc	1uzc.pdb	V30.A{A}	3.28	5.7	-	0.2856763734	2.1072708647	0.8911383141	fold4	1.6643556195	1.4014781113	2.3656141634
SP1	1uzc	1uzc.pdb	V67.A{A}	-0.51	5.7	-	-0.1953884439	-0.4983116661	0.9227195545	fold1	-0.2449833898	-1.2212057585	-0.3901928962
SP1	1uzc	1uzc.pdb	V67.A{G}	0	5.7	-	-0.2425961441	-0.2955457873	0.9274979973	fold1	0.0007089111	-1.0186316178	-0.2302575705
SP1	1uzc	1uzc.pdb	W11.A{F}	0.31	5.7	-	-0.1047845236	0.6196636244	0.8898295402	fold2	0.9156531733	-0.1559803181	0.7299484051
SP1	1uzc	1uzc.pdb	W36.A{F}	-0.3	5.7	-	0.0881985653	1.1579542746	0.8857047485	fold0	1.3015438717	0.2103101358	1.1455848525
SP1	1uzc	1uzc.pdb	Y49.A{A}	2.46	5.7	-	0.0604211036	2.060469542	0.8278865011	fold1	1.7785506449	0.5753283089	2.1205166396
SP1	1uzc	1uzc.pdb	Y49.A{F}	0.31	5.7	-	-0.0551685993	0.6324571588	0.8861424734	fold4	0.8999392847	-0.0713999304	1.0398197673
SP1	1uzc	1uzc.pdb	Y65.A{F}	0.72	5.7	-	0.0006553435	1.0560892379	0.9007228229	fold1	1.2221454242	0.1713661107	1.3614565652
SP1	1vqb,BU	1vqb_p.pdb	A86.A{T}	0.35	7	Biological Assembly	0.0659476585	-0.1207152885	0.8944591302	fold2	0.0426897863	-0.7317274157	0.0213857004
SP1	1vqb,BU	1vqb_p.pdb	A86.A{V}	-0.25	7	Biological Assembly	0.0441414387	-0.2273912577	0.9108524591	fold2	-0.0092812424	-0.9797793279	-0.0693072379
SP1	1vqb,BU	1vqb_p.pdb	C33.A{A}	0.25	7	Biological Assembly	0.3097291999	2.4535323032	0.8612392027	fold2	2.8504619217	1.3688857204	2.5989259761
SP1	1vqb,BU	1vqb_p.pdb	C33.A{I}	0.45	7	Biological Assembly	-0.2925504598	0.1119479229	0.883421644	fold0	0.5237699389	-1.0499389109	0.2810693237
SP1	1vqb,BU	1vqb_p.pdb	C33.A{L}	1.3	7	Biological Assembly	-0.2672160469	0.0641208329	0.8949591514	fold4	0.4969935619	-0.8283581483	0.0774875945
SP1	1vqb,BU	1vqb_p.pdb	C33.A{M}	1.75	7	Biological Assembly	0.0494197915	0.8613957479	0.8819055571	fold0	1.4289865223	-0.231658875	0.6685922581
SP1	1vqb,BU	1vqb_p.pdb	C33.A{S}	2.12	7	Biological Assembly	0.7457785516	3.2280496894	0.8710218783	fold3	3.1571326576	2.4645361861	3.6807234729
SP1	1vqb,BU	1vqb_p.pdb	C33.A{T}	2.3	7	Biological Assembly	0.374902468	2.1837746428	0.8896783815	fold3	2.3778214203	1.1750281332	2.4941011202
SP1	1vqb,BU	1vqb_p.pdb	C33.A{V}	0.1	7	Biological Assembly	-0.1719280129	0.4350378056	0.9048257779	fold1	0.7465117806	-0.4635193847	0.84104949
SP1	1vqb,BU	1vqb_p.pdb	D36.A{C}	1.02	7	Biological Assembly	-0.3834338052	0.1880491832	0.8367583625	fold3	0.419272557	-1.3847770065	0.7432389042
SP1	1vqb,BU	1vqb_p.pdb	D36.A{N}	0.5	7	Biological Assembly	0.0783129867	0.4967839793	0.9124233013	fold4	0.7874394376	-0.0900881849	0.865967338
SP1	1vqb,BU	1vqb_p.pdb	D50.A{H}	0.77	7	Biological Assembly	0.2703546775	0.176087214	0.9258932872	fold0	0.2940317509	-0.3850401676	0.3387063679
SP1	1vqb,BU	1vqb_p.pdb	E30.A{F}	-1.02	7	Biological Assembly	-0.5013185218	-1.1503246343	0.8512687015	fold1	-0.3718944616	-2.306019519	-1.3509073645
SP1	1vqb,BU	1vqb_p.pdb	E30.A{M}	-0.32	7	Biological Assembly	-0.4950243819	-1.5021969638	0.8973691778	fold0	-0.9960771411	-2.2005323139	-1.6591491115
SP1	1vqb,BU	1vqb_p.pdb	E30.A{N}	0.55	7	Biological Assembly	-0.0787286666	0.1052530006	0.928446581	fold2	0.2346129455	-0.549753473	0.3033962924
SP1	1vqb,BU	1vqb_p.pdb	E40.A{C}	0.8	7	Biological Assembly	0.2155228655	0.045903951	0.8621145942	fold0	0.6344391617	-1.0127837658	-0.0132874014
SP1	1vqb,BU	1vqb_p.pdb	E40.A{T}	0.2	7	Biological Assembly	0.151821106	-0.1560003542	0.8907570027	fold3	0.261042636	-1.0907962731	-0.1056453851
SP1	1vqb,BU	1vqb_p.pdb	F13.A{T}	0.35	7	Biological Assembly	-0.0250037249	0.9788428777	0.8913940046	fold0	1.1129942303	0.1121240387	1.0820736949
SP1	1vqb,BU	1vqb_p.pdb	F68.A{L}	2.12	7	Biological Assembly	-0.2173771911	0.374927307	0.871682347	fold2	0.9179196104	-0.5698592987	0.599857121
SP1	1vqb,BU	1vqb_p.pdb	F68.A{V}	2.5	7	Biological Assembly	0.0408163423	1.1703265711	0.8877214681	fold3	1.2369642915	0.3982686632	1.656230239
SP1	1vqb,BU	1vqb_p.pdb	F73.A{W}	-0.4	7	Biological Assembly	0.1015951818	-0.4235883445	0.8940547651	fold4	-0.1120335082	-1.4844979572	-0.2046883746
SP1	1vqb,BU	1vqb_p.pdb	H64.A{C}	-0.25	7	Biological Assembly	-0.1363404063	0.109478862	0.8746811783	fold1	0.3718359243	-0.7725270134	0.2881247375
SP1	1vqb,BU	1vqb_p.pdb	I47.A{A}	3.32	7	Biological Assembly	0.5964848279	3.1601779541	0.8956854352	fold2	3.2978614491	2.3457630537	3.4297019093
SP1	1vqb,BU	1vqb_p.pdb	I47.A{C}	2.33	7	Biological Assembly	0.3288669841	1.6608171213	0.8866208422	fold3	1.2897133023	1.1177564044	1.9078011968
SP1	1vqb,BU	1vqb_p.pdb	I47.A{F}	0.85	7	Biological Assembly	0.3095284134	1.1892052896	0.9150456931	fold1	1.1885058005	0.5458880152	1.3381073515
SP1	1vqb,BU	1vqb_p.pdb	I47.A{L}	0.28	7	Biological Assembly	0.0461756718	0.9947986204	0.9063205689	fold3	1.0200773844	0.0977193983	1.3768912927
SP1	1vqb,BU	1vqb_p.pdb	I47.A{M}	1	7	Biological Assembly	0.3044375617	1.4830990934	0.9227867759	fold1	1.5008310945	0.7526952335	1.5808633906
SP1	1vqb,BU	1vqb_p.pdb	I47.A{T}	3.7	7	Biological Assembly	0.5661663054	2.5647437969	0.9247446758	fold2	2.5636228075	1.9152608437	2.8906062629
SP1	1vqb,BU	1vqb_p.pdb	I47.A{V}	1.18	7	Biological Assembly	0.1248489004	1.1474516303	0.8892844731	fold0	1.3253387782	0.4926054465	1.1012776795
SP1	1vqb,BU	1vqb_p.pdb	I6.A{V}	0.35	7	Biological Assembly	0.0973528182	1.0781012434	0.8950360291	fold2	1.1759794085	0.4855886485	1.1813505939
SP1	1vqb,BU	1vqb_p.pdb	I78.A{C}	2.2	7	Biological Assembly	0.1269858292	0.9096733489	0.9128272245	fold0	1.1333944522	0.2820857724	0.9455192533
SP1	1vqb,BU	1vqb_p.pdb	I78.A{T}	3.3	7	Biological Assembly	0.4160280989	2.1752499602	0.891126255	fold3	2.1280512943	1.1909667442	2.7145902339
SP1	1vqb,BU	1vqb_p.pdb	I78.A{V}	0.65	7	Biological Assembly	0.0419142414	0.9035578153	0.9243382429	fold4	1.0346078374	0.1298080023	1.1293893199
SP1	1vqb,BU	1vqb_p.pdb	K24.A{V}	-0.4	7	Biological Assembly	0.1324386302	-0.362748829	0.8735885439	fold2	0.267177547	-1.3223126676	-0.5128932857
SP1	1vqb,BU	1vqb_p.pdb	K69.A{H}	0.62	7	Biological Assembly	-0.0436552733	-0.2692326914	0.8477636751	fold0	0.2046415104	-1.6419764155	-0.0567350311
SP1	1vqb,BU	1vqb_p.pdb	K69.A{M}	-0.08	7	Biological Assembly	-0.3807423982	-0.5737157497	0.7843135461	fold1	0.4495229228	-2.4273478882	-0.6701383529
SP1	1vqb,BU	1vqb_p.pdb	L28.A{V}	-0.55	7	Biological Assembly	-0.1848206312	-0.004341349	0.9221422645	fold1	0.3129741461	-0.7626590606	0.0575020117
SP1	1vqb,BU	1vqb_p.pdb	L32.A{H}	0.45	7	Biological Assembly	0.6832638108	0.9180288924	0.8860139383	fold2	0.9483303472	1.1574414445	0.746627119
SP1	1vqb,BU	1vqb_p.pdb	L32.A{R}	0.8	7	Biological Assembly	0.6336497667	0.7599843982	0.9461671168	fold4	0.7333568376	0.5882576518	0.8324868892
SP1	1vqb,BU	1vqb_p.pdb	L32.A{W}	-1.4	7	Biological Assembly	0.2454677888	-0.5340202298	0.9364445393	fold3	-0.3519306965	-0.9948084085	-0.4857156737
SP1	1vqb,BU	1vqb_p.pdb	L32.A{Y}	-0.5	7	Biological Assembly	0.2498537016	-0.2502881929	0.9549057994	fold4	-0.2547436252	-0.6299677356	-0.0559929893
SP1	1vqb,BU	1vqb_p.pdb	L37.A{A}	3.85	7	Biological Assembly	0.3798565194	2.6561162609	0.9001427714	fold0	2.9659778225	1.6407801402	2.8539227597
SP1	1vqb,BU	1vqb_p.pdb	L37.A{C}	2.3	7	Biological Assembly	0.1743563231	1.5489003561	0.8974086753	fold4	1.5161421062	0.7356312726	1.5786714338
SP1	1vqb,BU	1vqb_p.pdb	L37.A{I}	0.7	7	Biological Assembly	0.1053157948	0.740154594	0.8961990831	fold2	0.9408785811	0.3222509287	0.6278386347
SP1	1vqb,BU	1vqb_p.pdb	L37.A{T}	2.6	7	Biological Assembly	0.4970999261	2.1315148644	0.9382108036	fold0	2.3603823564	1.614913162	2.1609482236
SP1	1vqb,BU	1vqb_p.pdb	L37.A{V}	1.75	7	Biological Assembly	0.1629673834	1.4341708399	0.9158153241	fold4	1.3508775223	0.7893782053	1.5891110434
SP1	1vqb,BU	1vqb_p.pdb	L49.A{A}	3.05	7	Biological Assembly	0.4548946558	2.9125094851	0.9034845987	fold0	3.2705718954	2.0018343432	3.0097846457
SP1	1vqb,BU	1vqb_p.pdb	L49.A{C}	2.05	7	Biological Assembly	0.1858844373	1.769773476	0.8754697325	fold4	1.5586753661	0.8898747188	1.774947019
SP1	1vqb,BU	1vqb_p.pdb	L49.A{I}	0.95	7	Biological Assembly	0.0932335343	0.9416166691	0.9328813634	fold4	0.9482163187	0.5099416086	1.1929913114
SP1	1vqb,BU	1vqb_p.pdb	L49.A{T}	2.85	7	Biological Assembly	0.364166993	2.3276334773	0.9014729096	fold3	2.3010242901	1.4138090167	2.8111548947
SP1	1vqb,BU	1vqb_p.pdb	L49.A{V}	1.45	7	Biological Assembly	0.1713440271	1.7394048175	0.9017706977	fold3	1.5333370576	0.8560097748	2.0119909028
SP1	1vqb,BU	1vqb_p.pdb	L81.A{C}	1.85	7	Biological Assembly	0.2167283675	1.6545642625	0.8968479168	fold0	1.7322917172	0.8887926173	1.4245854811
SP1	1vqb,BU	1vqb_p.pdb	L81.A{T}	2.55	7	Biological Assembly	0.61042958	2.3340269972	0.9281921796	fold0	2.5539010427	2.0646813287	2.248825786
SP1	1vqb,BU	1vqb_p.pdb	L81.A{V}	0.1	7	Biological Assembly	0.1600268884	1.4154885424	0.8924341647	fold2	1.4919026058	0.7694838022	1.3930632886
SP1	1vqb,BU	1vqb_p.pdb	M77.A{A}	1.05	7	Biological Assembly	0.2655479055	1.0958652348	0.9168849776	fold3	1.161924447	0.7141949499	1.2371028893
SP1	1vqb,BU	1vqb_p.pdb	M77.A{C}	0	7	Biological Assembly	0.0683656863	0.1683534283	0.9086756549	fold0	0.5068938765	-0.3264792247	0.4392757946
SP1	1vqb,BU	1vqb_p.pdb	M77.A{F}	0.1	7	Biological Assembly	0.025823823	-0.2759170633	0.9047324687	fold0	0.107490911	-1.055742764	-0.2694121873
SP1	1vqb,BU	1vqb_p.pdb	M77.A{I}	-0.8	7	Biological Assembly	-0.1229825839	-0.2137187883	0.9020186439	fold0	0.3046519957	-1.0296287611	-0.3241345859
SP1	1vqb,BU	1vqb_p.pdb	M77.A{L}	0.6	7	Biological Assembly	-0.1343907747	-0.1684059138	0.8970858962	fold3	0.1381795264	-1.0376266882	-0.0403809667
SP1	1vqb,BU	1vqb_p.pdb	M77.A{T}	0.4	7	Biological Assembly	0.3215033431	1.0688583258	0.9200421207	fold1	0.9296298836	0.5507598526	1.4925139735
SP1	1vqb,BU	1vqb_p.pdb	M77.A{V}	-0.6	7	Biological Assembly	-0.0352090846	0.1670128887	0.9133759543	fold4	0.6840347104	-0.5201202388	0.3128796038
SP1	1vqb,BU	1vqb_p.pdb	R82.A{C}	0.75	7	Biological Assembly	-0.2924018686	0.2805235535	0.8771681954	fold2	0.4160118036	-0.919877155	0.7452356577
SP1	1vqb,BU	1vqb_p.pdb	S67.A{C}	1.85	7	Biological Assembly	-0.0346684154	0.0683473155	0.8976828543	fold2	0.4392586677	-0.8647674581	0.1639933501
SP1	1vqb,BU	1vqb_p.pdb	S67.A{T}	0.8	7	Biological Assembly	0.0795608483	0.8960690763	0.8891516955	fold1	1.1926555733	-0.243065223	1.2876123567
SP1	1vqb,BU	1vqb_p.pdb	T48.A{C}	0.4	7	Biological Assembly	-0.2786258805	-0.3033606196	0.8937608452	fold0	0.2672046955	-1.1957300241	-0.4277412325
SP1	1vqb,BU	1vqb_p.pdb	T48.A{V}	0	7	Biological Assembly	-0.3549217837	-0.766339932	0.905145808	fold4	-0.1752803361	-1.2948001565	-1.0931694157
SP1	1vqb,BU	1vqb_p.pdb	T62.A{C}	0.35	7	Biological Assembly	-0.1432593499	0.2152541071	0.917309364	fold0	0.5364093749	-0.3791433893	0.2810788376
SP1	1vqb,BU	1vqb_p.pdb	T62.A{V}	-0.65	7	Biological Assembly	-0.3769794167	-0.5131490699	0.8978750483	fold3	0.0236743674	-1.0102328662	-0.8014306091
SP1	1vqb,BU	1vqb_p.pdb	V19.A{C}	0.15	7	Biological Assembly	-0.0415108122	-0.2477403355	0.8878766864	fold0	0.2120990503	-1.1317303651	-0.2655847065
SP1	1vqb,BU	1vqb_p.pdb	V19.A{T}	0.3	7	Biological Assembly	0.0090197804	0.1178380835	0.9086443479	fold1	0.2042796747	-0.723729943	0.4521805054
SP1	1vqb,BU	1vqb_p.pdb	V35.A{A}	1.02	7	Biological Assembly	0.4216059906	2.7169383748	0.8769057941	fold4	2.9506452429	1.5918477738	3.0457768072
SP1	1vqb,BU	1vqb_p.pdb	V35.A{C}	0.55	7	Biological Assembly	0.085874917	1.0448798866	0.9024899464	fold3	1.1271110801	0.2552426238	1.1854274545
SP1	1vqb,BU	1vqb_p.pdb	V35.A{F}	1.5	7	Biological Assembly	0.0625880642	0.6474274387	0.8615904852	fold2	0.9210739083	-0.3841055381	0.8868131925
SP1	1vqb,BU	1vqb_p.pdb	V35.A{I}	0.32	7	Biological Assembly	-0.090505623	0.6858928589	0.8929399657	fold3	0.9370784258	-0.4394074704	0.8140811183
SP1	1vqb,BU	1vqb_p.pdb	V35.A{L}	1.07	7	Biological Assembly	-0.139823172	0.5746757195	0.8866716615	fold3	0.8457196349	-0.5956379463	0.6980027958
SP1	1vqb,BU	1vqb_p.pdb	V35.A{M}	0.53	7	Biological Assembly	0.1333179579	0.8757830209	0.8636624351	fold0	1.3724822144	-0.0413680351	0.5609455152
SP1	1vqb,BU	1vqb_p.pdb	V35.A{T}	2.65	7	Biological Assembly	0.6123469177	2.5787222764	0.9311112213	fold1	2.6712537747	1.8909994565	2.830052188
SP1	1vqb,BU	1vqb_p.pdb	V43.A{C}	1.05	7	Biological Assembly	0.0459605515	0.7107440954	0.9042527061	fold1	0.86262283	-0.2442982125	0.9868728716
SP1	1vqb,BU	1vqb_p.pdb	V43.A{T}	0.8	7	Biological Assembly	0.2662837279	0.9339079672	0.8791810504	fold2	1.0252430037	0.381422363	1.020825008
SP1	1vqb,BU	1vqb_p.pdb	V45.A{A}	1.05	7	Biological Assembly	0.468174284	2.7157304621	0.889997466	fold1	2.8597503174	1.7900713382	3.0345401688
SP1	1vqb,BU	1vqb_p.pdb	V45.A{C}	0.05	7	Biological Assembly	0.2164358249	1.3607965594	0.8877345523	fold4	1.2522883264	0.5981293442	1.4678027416
SP1	1vqb,BU	1vqb_p.pdb	V45.A{L}	1.5	7	Biological Assembly	-0.0090960079	0.8014157782	0.8578242329	fold2	0.9847216429	-0.1804947566	0.8415713904
SP1	1vqb,BU	1vqb_p.pdb	V45.A{T}	1.75	7	Biological Assembly	0.506289414	2.3634291801	0.8947033556	fold4	2.5564951403	1.5336150164	2.5852703017
SP1	1vqb,BU	1vqb_p.pdb	V63.A{C}	2.05	7	Biological Assembly	0.1195581528	1.016726978	0.9152452002	fold2	1.2165193852	0.3808274968	1.0824148353
SP1	1vqb,BU	1vqb_p.pdb	V63.A{T}	2.5	7	Biological Assembly	0.4631467961	2.2143913651	0.918396961	fold4	2.2179368852	1.4524135766	2.5918347393
SP1	1vqb,BU	1vqb_p.pdb	V70.A{C}	1.6	7	Biological Assembly	0.153799579	0.3420755252	0.906134327	fold0	0.6943067103	-0.0893731881	0.3451236436
SP1	1vqb,BU	1vqb_p.pdb	V70.A{T}	1.75	7	Biological Assembly	0.3870141767	1.0262270776	0.8923246795	fold2	1.2133253645	0.7036759705	0.8053155303
SP1	1vqb,BU	1vqb_p.pdb	Y26.A{R}	0.2	7	Biological Assembly	-0.0857869644	-0.3169429322	0.8888305475	fold3	0.2456817389	-1.1620241749	-0.457026982
SP1	1vqb,BU	1vqb_p.pdb	Y41.A{A}	0.2	7	Biological Assembly	-0.1312622722	-0.2077677535	0.9067856378	fold1	0.0114339926	-0.9558971165	-0.052904818
SP1	1vqb,BU	1vqb_p.pdb	Y41.A{F}	0.3	7	Biological Assembly	-0.0590059655	-0.5792884691	0.8466780814	fold3	-0.0136089544	-1.9506063504	-0.4593090433
SP1	1wit	1wit.pdb	Y73.A{F}	2.15	7	-	-0.1114851744	0.8908336316	0.8990632554	fold0	1.1693694627	-0.1239413479	1.0020290727
SP1	1wq5,A	1wq5_a.pdb	C118.A{A}	1.36	9	Chain A	0.0429495041	1.1638636629	0.9105629462	fold1	1.2053064896	0.5141467528	1.5745346282
SP1	1wq5,A	1wq5_a.pdb	C118.A{S}	2.27	9	Chain A	0.3019351711	1.9981554601	0.9064465286	fold4	1.8952758335	1.1319570428	2.085157323
SP1	1wq5,A	1wq5_a.pdb	C118.A{V}	1.34	9	Chain A	-0.019708936	0.8527238324	0.9034259659	fold2	0.9130638022	0.1330005075	1.3157064947
SP1	1wq5,A	1wq5_a.pdb	C154.A{A}	1.03	9	Chain A	0.1252927176	1.3740820915	0.9387992315	fold1	1.2171481116	0.9843669646	1.6722993715
SP1	1wq5,A	1wq5_a.pdb	C154.A{S}	1.72	9	Chain A	0.3240262365	1.7151604333	0.8496877123	fold2	2.0130298232	1.5000427554	1.5248498824
SP1	1wq5,A	1wq5_a.pdb	C154.A{V}	1.12	9	Chain A	-0.0860411097	0.2347392068	0.9265239673	fold4	0.0135613645	0.1393484013	0.5036124518
SP1	1wq5,A	1wq5_a.pdb	C81.A{A}	0.69	9	Chain A	-0.0508877975	0.8863852553	0.9287957245	fold3	0.900680428	0.1698918494	1.1962542366
SP1	1wq5,A	1wq5_a.pdb	C81.A{G}	1.58	9	Chain A	0.142885141	1.5853492855	0.8546413608	fold2	1.447389945	0.9047637215	1.7524365039
SP1	1wq5,A	1wq5_a.pdb	C81.A{S}	1.41	9	Chain A	0.168844833	1.4771905614	0.9173579301	fold1	1.4675994527	0.8100912653	1.9150669305
SP1	1wq5,A	1wq5_a.pdb	C81.A{V}	1.32	9	Chain A	-0.0959506402	0.5118920463	0.8688838326	fold1	0.5992037082	-0.0658565152	0.713454665
SP1	1wq5,A	1wq5_a.pdb	E49.A{A}	-0.41	7.8	Chain A	-0.2345428832	-1.0591058646	0.9284943581	fold0	-1.1423995401	-0.3359924578	-1.3373688926
SP1	1wq5,A	1wq5_a.pdb	E49.A{C}	-1.33	7.8	Chain A	-0.2655907338	-1.3563749701	0.9007486473	fold2	-1.2452115781	-0.5726949612	-1.8593783665
SP1	1wq5,A	1wq5_a.pdb	E49.A{D}	-0.07	7.8	Chain A	0.0082589821	0.6683839642	0.8864999922	fold1	0.7966416284	0.2915654054	1.1910530615
SP1	1wq5,A	1wq5_a.pdb	E49.A{F}	-1.15	7.8	Chain A	-0.2829687037	-1.1952956206	0.9323261882	fold2	-0.9525373796	-0.9054361131	-1.5829836153
SP1	1wq5,A	1wq5_a.pdb	E49.A{G}	0.03	7.8	Chain A	-0.1206727187	0.7786170156	0.7838111113	fold4	1.1001800067	0.0592787269	1.2595997559
SP1	1wq5,A	1wq5_a.pdb	E49.A{H}	-1.51	7.8	Chain A	-0.1183755344	-0.5917437108	0.9437504797	fold0	-0.320839073	-0.4367535655	-0.9401434212
SP1	1wq5,A	1wq5_a.pdb	E49.A{I}	-3.79	7.8	Chain A	-0.34798444	-2.2303084023	0.8459417203	fold0	-2.1516421034	-0.9590236358	-2.9446170844
[truncated: 5,168 more rows]
